# Supplementary material for: ADRA2A promotes the classical/progenitor subtype and reduces disease aggressiveness of pancreatic cancer
Source: bioRxiv. 2024 Mar 13:2024.03.12.584316. Preprint. [Version 1] doi: 10.1101/2024.03.12.584316 (PMC11188071; doi:10.1101/2024.03.12.584316)
Supplement: Supplement 1 [file media-1.xlsx]

## Sheet: NCI-UMD-German
Table S1. Predicted regulators using transcriptome datasets of PDAC tumors and CFPAC-1 cells. Predicted regulators in ADRA2A-high tumors in NCI-UMD-Germany cohort.
Upstream Regulator	Molecule Type	Predicted Activation State	Activation z-score	p-value of overlap	Target Molecules in Dataset
CSF2	cytokine	Inhibited	-6.71	1.78e-19	ADAM8,ANLN,AURKA,BIRC5,BUB1,BUB1B,CA4,CCL17,CCNA2,CCNB1,CCR2,CD8A,CDC20,CDCA2,CDCA3,CDCA5,CDCA8,CDK1,CEACAM1,CENPE,CX3CR1,CXCL8,E2F7,E2F8,ELN,EXO1,FANCA,FOSL1,FOXM1,GHRL,HCAR2,HCAR3,HILPDA,HJURP,HK2,IGF1,IL1A,IL1RN,INHBA,ITGB3,LDHA,LEP,MET,MKI67,MME,MMP1,MMP9,NCAPH,NEK2,NUSAP1,PLAU,PLAUR,PLK1,PTGS2,RACGAP1,RAD51,RECQL4,REG3A,REG3G,RHOV,RRM2,SGO1,SKA3,SLC2A1,SPAG5,TGFBI,TGM2,TICRR,TOP2A,TPI1,TPX2,…
TNF	cytokine	Inhibited	-6.474	9.08e-21	A4GALT,ADAM8,ADAMTS8,ADCY5,ADGRD1,ADIPOQ,ADM,ADORA1,ALB,ANGPT1,ANGPTL4,ANKRD1,ANPEP,APLN,APOL1,AQP1,ARHGAP23,BIK,BIRC5,BTG2,BUB1B,C15orf48,CASR,CAV1,CCL14,CCL17,CCL19,CCL20,CCR2,CCR6,CD3E,CDC25C,CDH2,CDH3,CDO1,CERS4,CFD,CFTR,CLDN4,CLU,COL4A3,COL7A1,CP,CX3CR1,CXCL12,CXCL8,DCBLD2,DDIAS,DKK1,DSC3,E2F1,EGLN3,EPHA2,EREG,ESM1,FABP4,FAT2,FERMT1,FFAR1,FGF10,FN1,FOSL1,FOXJ1,FSCN1,G0S2,GHRL,GJB1,GNA15,GPD1…
Eldr	other	Inhibited	-6.448	5.08e-45	ANLN,ASPM,AURKA,AURKB,BIRC5,BUB1,CCNA2,CCNB1,CDC25C,CDCA5,CDK1,CENPA,CENPF,CEP55,CLSPN,DEPDC1,DLGAP5,ESPL1,FAM83D,FOXM1,GTSE1,HJURP,HMMR,IQGAP3,KIF14,KIF18B,KIF20A,KIF23,KIF2C,KIF4A,MKI67,NCAPG,NEK2,PLK1,PLK4,PTTG1,SPAG5,TICRR,TOP2A,TPX2,TTK,UBE2C
AGT	growth factor	Inhibited	-6.37	3.88e-27	ADAM8,ADAMTS8,ADH1C,ADIPOQ,ADM,ALKAL2,AMBP,AMY2A,AMY2B,ANGPT1,APLN,AREG,ASPM,BUB1,CAV1,CBS/LOC102724560,CCNB1,CCR2,CD109,CDC20,CDK1,CDKN3,CEL,CELA2A,CENPE,CIT,CLPS,CNR1,CP,CPA1,CPA2,CRABP2,CTRB2,CX3CR1,CXCL12,CXCL8,E2F1,EFNA5,ELN,EREG,ESM1,FBLN5,FHOD3,FN1,FOSL1,FOXL1,FOXM1,FREM1,GAS2,GC,GP2,HABP2,HLF,HSPA1A/HSPA1B,IGF1,IL1A,IRF6,ITGA2,ITGA3,ITGB3,ITGB4,KCND3,KIF20A,KIFC1,KLF15,KLF5,L1CAM,LEP,LOXL…
methylprednisolone	chemical drug	Inhibited	-6.07	1.39e-25	ABAT,ALDH1A1,ALDOB,ANPEP,AQP8,ASPA,BLNK,CACNA1D,CDH2,CDH3,CLEC4F,CR2,CTNNA2,CTSV,DHRS9,DSG3,FBLN5,FN1,G0S2,GATM,GC,GCK,GJB3,GPD1,HPD,HPN,HSPA1A/HSPA1B,ID1,IGF1,IGFBP1,IGHA1,IGHA2,IGHD,IGHV3-15,IGHV3-21,IGHV3-33,IGHV3-7,IGHV4-59,IGHV5-51,IGKC,IGKV1-16,IGKV1-17,IGKV1-27,IGKV1-33,IGKV1-5,IGKV2-28,IGKV2-30,IGLC1,IGLC2,IGLV1-40,IGLV1-44,IGLV1-47,IGLV1-51,IGLV2-14,IGLV2-8,IGLV3-1,IGLV3-19,IGLV7-46,IL1A…
CCND1	transcription regulator	Inhibited	-5.575	1.12e-22	AREG,ASAP2,ASPM,AURKA,AZGP1,BIRC5,BRIP1,C7,CCNA2,CDC45,CDC6,CDCA2,CDCA8,CENPF,CEP55,CLSPN,CTNNA2,DDIAS,DEPDC1,DTL,E2F1,E2F7,E2F8,ENO1,EPHA2,EREG,ESCO2,FAM83D,FOXM1,GJB1,GNMT,GPRC5A,HJURP,HOMER2,HSPA1A/HSPA1B,ID1,ITGB3,ITGB6,JPT1,KIF20A,KIF2C,KIF4A,KNL1,MCM10,MELK,MYRIP,NCAPH,NRSN1,NT5E,PAH,PBLD,PDCD4,PLK1,PRSS1,RACGAP1,RAD51,RRM2,SLC4A4,SOX11,TPI1,TPX2,TRIP13,UHRF1
HGF	growth factor	Inhibited	-5.399	3.64e-21	ABCC6,ANGPTL4,AURKA,AURKB,BIRC5,BUB1,BUB1B,CAV1,CCL14,CDC20,CDC25C,CDC45,CDC6,CDK1,CDKN3,CELSR1,CENPF,CXCL8,ESM1,FN1,FOSL1,FOXM1,GRB14,HK2,HMMR,ID1,IGF1,IL11,INHBA,ISG15,ITGA2,KIF15,KIF2C,KRT17,KRT19,L1CAM,LAMC2,LDHA,MAD2L1,MELK,MET,MKI67,MMP1,MMP10,MMP13,MMP9,NEK2,NR0B2,NR5A2,NRCAM,PGK1,PHLDA2,PKMYT1,PLAU,PLAUR,PLK1,PLK4,PPY,PTGS2,PTHLH,PTPRR,PTTG1,S100A9,SIX4,SLC1A2,SLC20A1,SLC2A2,SSTR1,TACSTD2…
CEBPB	transcription regulator	Inhibited	-5.331	3.51e-25	ABCB1,ADH1C,ADIPOQ,ADM,ALB,ALDH1A1,ANPEP,APLN,AURKA,AURKB,BIRC5,BLNK,BUB1B,CCL20,CCNA2,CDC20,CDC25C,CDC45,CDC6,CDCA3,CDCA8,CDH3,CDK1,CDKN3,CDO1,CENPE,CFD,CFTR,CHEK1,CIT,CLU,CP,CXCL8,DEPDC1,DIAPH3,DLGAP5,E2F1,E2F8,ESPL1,FABP4,FN1,GINS1,HMGA1,HMMR,ID1,IGF1,IGFBP1,IGKC,IL1A,IL1RN,INHBA,INS,JPT1,KIF18B,KIF2C,KIF4A,KLF5,KLHDC7B,KRT15,KRT6B,LEP,MELK,MKI67,MMP1,MMP10,MMP11,MMP13,ORC6,OXTR,PDK4,PI3,PLA2G…
progesterone	chemical - endogenous mammalian		0.181	2.42e-27	ABCB1,ADCYAP1,ADIPOQ,ADM,ADRA2A,ALDH1A1,AMY2A,APOD,AQP1,AREG,ART3,ATP1A2,AURKA,BHLHA15,BIRC5,CAV1,CCL20,CCNA2,CCNB1,CCR2,CDC25C,CDH2,CFD,CFTR,CLDN4,CNR1,CP,CTSV,CXCL12,CXCL8,DKK1,E2F1,EDN3,EGF,ESPL1,FMO5,FN1,FOSL1,FUT9,GJB2,GNMT,HOXA10,ID1,IGF1,IGFBP1,IL1A,INHBA,ITGA2,ITGB3,KLF5,KLK1,KRT15,KRT5,KRT7,LAMB3,LDHA,LEFTY1,LGR5,LPL,LTF,MAD2L1,MKI67,MME,MMP1,MMP13,MMP9,NCAPH,NDRG1,NDRG2,NPY1R,NR3C2,OXTR…
Vegf	group	Inhibited	-5.263	6.97e-29	ABCB1,ANGPTL4,ANPEP,APLN,ARHGAP23,AURKA,AURKB,BIRC5,BUB1,BUB1B,CA4,CCL14,CCL20,CDC20,CDC25C,CDC45,CDC6,CDK1,CDKN3,CELSR1,CENPF,COL4A3,CXCL12,CXCL8,DCBLD2,ELN,ESM1,FABP4,FN1,FOSL1,FOXM1,GJB2,GRB14,HK2,HMMR,ID1,IGFBP1,IL11,IL1A,INHBA,ITGA2,KIF15,KIF2C,LEP,MAD2L1,MALL,MELK,MET,MKI67,MMP10,MMP9,MT1G,NEK2,NOSTRIN,NR5A2,NRCAM,OXTR,PADI1,PDK4,PHLDA2,PKMYT1,PLAU,PLAUR,PLK1,PLK4,PLOD2,PMAIP1,PPP1R1B,PRDM1…
FOXM1	transcription regulator	Inhibited	-5.136	3.28e-22	ASPM,AURKA,AURKB,BIRC5,BRIP1,BUB1B,CAV1,CCNA2,CCNB1,CDC20,CDC25C,CDCA2,CDCA3,CDCA8,CDH2,CDK1,CDKN3,CENPA,CENPE,CENPF,CKS2,CXCL12,FN1,FOXM1,GTSE1,IGF1,IL1RN,KIF20A,KIF23,KIF2C,LDHA,MET,MKI67,MMP9,NEK2,NUF2,PGK1,PLAUR,PLK1,PLK4,PRR11,PTTG1,RRM2,TOP2A,VEGFA
dextran sulfate	chemical drug		-0.201	1.01e-26	ADAM8,ANLN,AURKA,BIRC5,BUB1,BUB1B,CCL17,CCL19,CCL20,CCNA2,CCNB1,CCR2,CDC20,CDCA2,CDCA3,CDCA5,CDCA8,CDK1,CENPE,CHGA,CLDN2,CX3CR1,CXCL8,E2F7,E2F8,EFNA5,EGF,EXO1,FANCA,FOXM1,HJURP,ISG15,MKI67,MMP13,MMP9,NCAPH,NEK2,NMU,NUSAP1,P2RY2,PLK1,PTGS2,RACGAP1,RAD51,RECQL4,REG3A,REG3G,RRM2,S100A9,SELP,SERPINB5,SGO1,SKA3,SLC2A1,SPAG5,TGFBR3,TGM2,THBS4,TICRR,TOP2A,TPX2,TRIP13,UBE2C,UGT1A1,UHRF1,VEGFA,WNT10A,WNT11
TP53	transcription regulator		1.36	1.58e-26	ABAT,ABCB1,ACACB,ACADL,ACSL6,ACSM5,ACSS1,ADAM8,ALB,ALDH1A1,ALDOA,ANGPT1,ANKRD1,ANLN,ANXA8/ANXA8L1,APOBEC2,APOL1,AREG,ASPM,AURKA,AURKB,BIK,BIRC5,BTG2,BUB1,BUB1B,CAV1,CBS/LOC102724560,CCNA2,CCNB1,CCR2,CD3E,CDC20,CDC25C,CDC6,CDH3,CDK1,CDKN3,CEL,CELSR1,CENPA,CENPE,CENPF,CEP55,CHEK1,CKS2,CLU,COL14A1,COL7A1,COQ8A,CP,CSTB,CXCL12,CXCL8,DDIAS,DEPDC1,DEPDC1B,DHRS9,DKK1,DLGAP5,DPEP1,DSC3,E2F1,E2F8,EGF,ENO2,…
CKAP2L	other	Inhibited	-5	2.4e-20	AURKB,BIRC5,BUB1,CCNB1,CDC20,CDCA8,CDK1,CENPA,CENPE,CENPF,ESPL1,KIF20A,KIF23,KIF2C,MAD2L1,NCAPG,NCAPH,NEK2,NUF2,PLK1,PLK4,PTTG1,SGO1,SPC24,UBE2C
TFEB	transcription regulator	Inhibited	-4.992	4.69e-08	AREG,ATG9B,AURKA,BUB1B,CCL17,CCNB1,CDC45,CDC6,CDCP1,CHEK1,CLSPN,CXCL8,E2F8,EOMES,EREG,EXO1,FN1,FOSL1,GINS1,HMMR,INS,KIF23,MCM10,MET,NCAPG,NUF2,ORC6,PKMYT1,PLAU,PLK4,PTTG1,RAD51,RECQL4,RRM2,TNC,TONSL,TOP2A,UPP1,VEGFA
FOS	transcription regulator	Inhibited	-4.914	2.1e-10	ABCB1,AMIGO1,APLN,BCAR3,BMAL2,CCL20,CCNA2,CERS4,CFD,CHGA,CLDN2,CLU,CRABP2,CTSV,CXCL8,DSG3,E2F7,ENO1,EREG,ESM1,FABP4,FLRT2,FN1,FOSL1,GAS2,HK2,HMMR,IGFBP1,IL11,IL1A,ITGA2,ITGB4,KCNN4,KRT15,LAMA3,LAMB3,LPL,MET,MMP1,MMP10,MMP13,MMP9,MPZL2,NR3C2,NR5A2,OXTR,PDCD4,PIP5K1B,PLAU,PLAUR,PTGDS,PTGS2,PTTG1,RAP1GAP,S100A9,SLPI,SNCG,SULT2B1,TGFBI,VEGFA,WNT11,WNT7B,XDH
PTGER2	G-protein coupled receptor	Inhibited	-4.895	6.01e-22	ALB,AREG,ASPM,AURKA,BUB1B,CCNA2,CDKN3,CENPE,CENPF,CEP55,CKAP2L,CKS2,CXCL8,DEPDC1,ECT2,IL1A,KIF15,KIF18B,KIF20A,KIF2C,MELK,MKI67,MMP9,NEK2,NUF2,NUSAP1,PBK,PLK1,PTGES,PTGS2,RACGAP1,SPAG5,TPX2,TROAP,TTK,VEGFA
EGF	growth factor	Inhibited	-4.856	1.7e-22	AMIGO1,ANGPT1,ANGPTL4,ANPEP,APLN,AREG,AURKA,AURKB,BIRC5,BTG2,CALB2,CAV1,CCL17,CCL20,CCNB1,CDC25C,CDK1,CDX2,CKS2,CLDN2,CLU,COL17A1,CRABP2,CTRB2,CTSV,CXCL14,CXCL8,E2F1,EOMES,EPHA2,EREG,ESM1,FN1,FOSL1,FOXJ1,HAS3,HOXB9,IAPP,ID1,IGF1,IGFBP1,IL11,IL1A,IL31RA,INHBA,INS,IPO5P1,ITGA2,ITGB3,ITGB6,KRT15,KRT16,KRT19,KRT5,LAMB3,LDHA,LEFTY1,LTF,MAD2L1,MET,MMP1,MMP10,MMP12,MMP13,MMP9,MNX1,MUC4,NEUROD1,NR5A2,NT5…
FOXA2	transcription regulator		1.608	2.2e-23	ABCA10,ABCB1,ABCC8,ACACB,ACSL6,ACSM3,ADCY5,ADH1C,ALB,ALDOB,AMY2B,ANGPTL4,AQP1,BAAT,BMP5,CCL17,CDX2,CLDN4,COL11A1,COL17A1,DDC,DLK1,ERBB4,ESYT3,FOXJ1,G6PC2,GCK,GLP1R,HK2,HNF1B,IAPP,IGF1,IGFBP1,ITGA3,ITGB4,KCNJ11,LEFTY1,LINC00261,LPL,MLXIPL,MT1G,MUC4,MUC6,NKX2-2,NKX6-1,NR1H4,NR5A2,ONECUT1,PDGFD,PDX1,PFKP,PKM,PNLIPRP1,PPP1R14C,PROX1,PTGDS,RORC,SEMA7A,SERPINA5,SLC2A1,SLC2A2,SLC38A11,SLC9A3,SLCO1B3,SOD…
TGFB1	growth factor	Inhibited	-4.81	3.45e-27	ACKR1,ACSL6,ACSM3,ACSS1,ADIPOQ,ADM,ADORA1,ADRA2A,ALB,ALDOA,ALDOB,AMY2B,ANGPT1,ANGPTL4,ANKRD1,ANPEP,ANXA8/ANXA8L1,APLN,AQP1,AQP8,AREG,ASPM,AURKA,BIRC5,BRIP1,BUB1,BUB1B,CALB2,CAV1,CCL20,CCNA2,CCNB1,CCR2,CCR6,CD8B,CDC20,CDC25C,CDH2,CDK1,CDKN3,CEACAM1,CENPA,CENPE,CENPF,CFD,CKS2,CLDN4,CLU,COL11A1,COL7A1,CX3CR1,CXCL12,CXCL8,E2F1,EGF,ELN,ENO1,ENO2,EOMES,EPHA2,EREG,ESM1,ESPL1,FAM107A,FBLN5,FCER1A,FERMT1,…
ERBB2	kinase	Inhibited	-4.795	1.31e-30	ADAM8,ANGPTL4,AREG,ASPM,AURKA,BEX2,BIRC5,BRIP1,BTG2,BUB1,BUB1B,CASR,CCL20,CCNA2,CCNB1,CCR2,CCR6,CDC20,CDC25C,CDC45,CDC6,CDCA2,CDCA3,CDCA5,CDCA8,CDCP1,CDH2,CDH3,CDK1,CDKN3,CENPA,CENPE,CENPF,CHDH,CHEK1,CKS2,CLDN4,CLEC3B,CLU,CNR1,COL7A1,CX3CR1,CXCL12,CXCL8,DPEP1,DPT,DSG3,E2F1,E2F7,E2F8,ERBB4,EREG,ESPL1,FN1,FSCN1,FXYD3,GINS1,GPX3,HES2,HK2,HMGA2,HOMER2,HSPA1A/HSPA1B,ID1,IGFBP1,IL1A,IRF6,IRX3,ITGA2,ITG…
MYC	transcription regulator	Inhibited	-4.658	2.17e-15	ACSS1,ADM,ALB,ALDOA,ANGPT1,ANGPTL4,AQP1,AURKB,BIRC5,BUB1,BUB1B,CAV1,CCNA2,CCNB1,CDC20,CDC25C,CDH2,CDK1,CDKN3,CDX2,CHEK1,CKS2,CLEC3B,CLU,COL14A1,CRABP2,CST6,CSTB,CTSV,CXCL8,DEPDC1,DKK1,DLGAP5,E2F1,ENO1,EOMES,EPHA2,EVPL,FABP4,FBLN5,FGF10,FN1,FOSL1,FOXM1,G0S2,GAMT,GAPDH,GCK,GLS2,GPC3,GPT2,HAPLN1,HK2,HMGA1,ID1,IER5,IFI27,IGLL1/IGLL5,IL11,IL1RAP,IMPA2,INHBA,INS,IQGAP2,IRF6,IRX3,ISG15,ITGA3,KIF20A,KIF2…
8-bromo-cAMP	chemical reagent	Inhibited	-4.604	4.27e-11	ADCY1,ADM,BIRC5,BUB1,BUB1B,CAV1,CCNA2,CCNB1,CDC20,CDC25C,CDC45,CDC6,CDK1,CFD,CLU,COL11A1,DIAPH3,DKK1,E2F1,ESPL1,FN1,FOSL1,GPX3,GTSE1,ID1,IGF1,IGFBP1,IL11,INHBA,IQGAP2,IQGAP3,ITGA2,ITGA3,ITGB3,LAMB3,MAD2L1,MMP1,MMP9,NOS1,P4HA1,PDGFD,PDX1,PKMYT1,PLK1,PMAIP1,PPL,PTGS2,PTTG1,RRM2,SLC1A2,SLC2A1,TGFBR3,TNC,TTK,UGT1A1,VEGFA,VTN,WNT11,ZBTB16
ZBTB17	transcription regulator			2.55e-22	ANLN,ASPM,AURKB,BUB1B,CCNA2,CCNB1,CDC20,CDCA8,CDK1,CENPF,CEP55,ECT2,FOXM1,HMMR,IQGAP3,KIF18B,KIF20A,KIF2C,KIF4A,MKI67,NCAPH,NEK2,NUF2,NUSAP1,PBK,PLK1,PMAIP1,RACGAP1,SGO1,TOP2A,TPX2,UBE2C
BHLHE40	transcription regulator	Inhibited	-4.598	9.82e-11	AFF3,BIRC5,C15orf48,CAV1,CP,CRABP2,CTSV,DAPL1,DCBLD2,EGLN3,ENO2,EOMES,EREG,ERO1A,GZMK,HILPDA,HK2,ID1,INHBA,IPCEF1,IRAK2,JCHAIN,KCNA3,LDHA,MET,MMP9,NDRG1,NTRK3,P4HA1,PCSK1,PFKP,PGK1,PTGS2,SDC4,SLAMF1,SLAMF6,SLC16A3,SLC1A2,SLC2A1,SORBS2,TGM2,TP63,TPST2,UPP1
PCLAF	other	Inhibited	-4.592	4.61e-23	AURKA,BUB1,BUB1B,CCNA2,CCNB1,CDC20,CDC25C,CDK1,CENPE,E2F1,ECT2,ESPL1,FOXM1,KIF4A,MAD2L1,NEK2,PKMYT1,PLK1,PTTG1,TOP2A,TTK,UBE2C
YAP1	transcription regulator	Inhibited	-4.491	1.55e-09	ANKRD1,ANLN,AREG,AURKB,BIRC5,CCNA2,CCNB1,CDC20,CDC6,CDCA5,CDH2,CDK1,CDX2,CIT,CLDN2,COL11A1,COL7A1,CXCL12,CXCL8,DIAPH3,E2F1,E2F7,FN1,FOXM1,GINS1,ID1,IFI27,IL1A,IL1RAP,INHBA,KIF23,KLF5,LDHA,LGR5,LOXL2,LPL,MMP13,NDRG1,NEGR1,NEK2,P4HA1,PDK4,PDZK1,PKM,PLK1,PLOD2,PMAIP1,PTGS2,RAD51,RRM2,SFN,TBC1D2,TK1,TOP2A,TP63,UCA1,UHRF1,VEGFA
tetradecanoylphorbol acetate	chemical drug	Inhibited	-4.331	5.98e-19	ABCB1,ACSM5,ADAM8,ADCYAP1,ADM,ALB,AMIGO2,ANGPT1,ANGPTL4,AREG,ATP2A3,AURKA,AURKB,BIRC5,BTG2,CA8,CAV1,CBS/LOC102724560,CCL20,CCNA2,CCR2,CCR6,CDCP1,CDK1,CFTR,CHGA,CR2,CTSV,CXCL12,CXCL8,DSG3,DTL,E2F1,EGF,EOMES,EPHA2,ERBB4,EREG,FCGBP,FGFBP1,FHL5,FOSL1,FUT9,GABRP,GPHA2,GPR87,GPRC5A,HAPLN1,HJURP,HK2,HMGA1,HMGA2,HOXB7,HRH1,ID1,IGF1,IGFBP1,IL11,IL1A,IL1RN,IL31RA,INHBA,ISG15,ITGA2,ITGB3,KCNA5,KCNK2,KCNN4,K…
ERK1/2	group	Inhibited	-4.263	8.29e-10	ABCC6,ADIPOQ,APLN,AREG,CAV1,CCL20,CDC25C,CDK1,CTSV,CXCL8,DKK1,E2F1,ENO1,FABP4,FN1,FOSL1,HK2,HMGA1,ID1,IL11,IL1A,INS,ITGA2,ITGA3,ITGB3,KIF2C,KRT17,MAPK8IP1,MMP1,MMP10,MMP12,MMP13,MMP9,PKM,PLAU,PLAUR,POSTN,PTGES,PTGS2,RAD51,VEGFA
TOR1AIP1	other	Inhibited	-4.243	4.09e-14	ALDOA,BUB1B,CDC20,CDCA3,CDK1,CENPF,DLGAP5,FAM83D,HJURP,KIF18B,KIF4A,NCAPG,PBK,PLK1,RRM2,TOP2A,TPX2,TROAP
KLF6	transcription regulator	Inhibited	-4.228	1.72e-06	ADM,ALDOA,ANGPTL4,BIRC5,CDH2,CXCL8,DCBLD2,DLK1,ENO2,GAPDH,HK2,IL1A,IRAK2,ITGB3,LDHA,MKI67,MMP12,MMP13,MMP9,P2RY2,PFKP,PGK1,PKM,PLAU,PMAIP1,PTGS2,SLAMF1,SLC16A3,TPI1,UPP1,VEGFA
AR	ligand-dependent nuclear receptor		-0.12	1.26e-20	ADCYAP1,ADM,ALDH1A1,ALDOA,ANKRD1,AQP8,ATP13A4,ATP8A1,AZGP1,BEX1,BIRC5,BUB1,BUB1B,CA4,CADM3,CAV1,CCL17,CCNA2,CD302,CDC25C,CDCA5,CDH2,CDO1,CENPE,CIT,CXCL12,DAPL1,DEPDC1,DERL3,ENO2,EPB41L4B,EPPK1,ERO1A,ESPL1,ESYT3,FGF10,FYB2,GPD1,IGF1,IGFN1,IL1A,ITGA2,ITGB4,JPH2,KCNJ3,KCNQ1,KIF15,KIF2C,KIF4A,KLKB1,LEFTY1,MAD2L1,MIR99AHG,MME,MMP10,MMP13,MMP9,NAGS,NDRG1,NEK2,NR5A2,NUSAP1,P2RX1,P4HA1,PBK,PCSK1N,PGC,PKM…
AHR	ligand-dependent nuclear receptor		-0.605	2.08e-20	A4GALT,ADM,ALB,ALDOA,AMIGO2,ANGPT1,AREG,ATOH8,BTG2,CAMK2N2,CCL19,CCL20,CCNA2,CCNB1,CCR6,CD3D,CD3E,CD3G,CD8A,CD8B,CDC25C,CDH2,CDK1,CDO1,CELA2A,CELA3B,CERS4,COL11A1,COL14A1,CPB1,CRABP2,CTRL,CX3CR1,DIRAS3,DKK1,E2F1,E2F8,EGLN3,ELN,ENO1,EREG,ESRRG,FABP4,FBLN5,FMO2,FN1,FOSL1,HK2,IGFBP1,IQGAP2,ITGB6,ITIH4,ITK,LAMA3,LAMC2,LDHA,MATN2,MMP1,NRG4,NRP2,NT5E,OXTR,PDGFD,PLK1,PRSS2,PTGES,PTGS2,REG3A,REG3G,RORC,S…
medroxyprogesterone acetate	chemical drug		-1.738	2.17e-20	ADCY1,ANLN,ASPM,BIRC5,BRIP1,BTG2,BUB1,BUB1B,C15orf48,CAV1,CCNA2,CCNB1,CDC20,CDC25C,CDC45,CDC6,CDK1,CENPF,CFD,CKS2,COL11A1,COL4A3,DEPDC1,DIAPH3,DKK1,DLGAP5,E2F1,ESPL1,FAM107A,FN1,FOSL1,GPX3,GTSE1,ID1,IGF1,IGFBP1,IL11,IL1A,INHBA,IQGAP2,IQGAP3,ITGA2,ITGA3,ITGB3,KIF18A,KLF5,LAMB3,LMO3,MAD2L1,MMP1,MPZL2,NCAPG,NEK2,NUSAP1,P4HA1,PBK,PDGFD,PKMYT1,PLAU,PLK1,PMAIP1,PPL,PTTG1,REEP1,RHOV,SLC2A1,SLPI,TNC,TTK,…
HBEGF	growth factor	Inhibited	-4.214	1.38e-07	ALDOA,ANGPTL4,ANKRD37,CCL20,ELN,EREG,HK2,LDHA,MMP9,PDK4,PKM,PTGS2,ROBO2,RXRG,S100A14,S100A16,SLC16A3,SLC1A2,VEGFA
RABL6	other	Inhibited	-4.2	1.61e-17	ABAT,AURKB,BIK,BTG2,BUB1,BUB1B,CCNA2,CCNB1,CDC25C,CENPF,CHEK1,HMMR,KIF23,MAD2L1,MCM10,MELK,NCAPG,NEK2,PBK,PLK1,PMAIP1,TOP2A,TPX2,TTK,UBE2C
STAT3	transcription regulator		-1.808	7.62e-20	ADIPOQ,ADM,ALDH1A1,ANGPTL4,APLN,AREG,BCAR3,BEX1,BEX2,BIRC5,BMAL2,BTLA,CCL17,CCL20,CCNB1,CCR6,CDH2,CDK1,CDX2,CEACAM1,CHEK1,CP,CX3CR1,CXCL12,CXCL14,CXCL8,DKK1,E2F7,ECT2,ENO2,EOMES,FGF10,FLRT3,FLT3,FN1,FSCN1,GZMK,H2AC18/H2AC19,HK2,HOXA10,ID1,IFI27,IGFBP1,IL11,IL1A,IL1RN,ISG15,ITGB6,KLF5,KLRC4-KLRK1/KLRK1,KRT17,LAMB3,LDHA,LEP,LTF,MMP1,MMP10,MMP12,MMP13,MMP9,NDRG1,NDRG2,NRP2,NT5E,PCSK1,PGK1,PHLDA2,PLA…
aflatoxin B1	chemical - endogenous non-mammalian	Inhibited	-4.185	2.41e-35	ADAM8,AKR7A3,ALDH1A1,AOX1,ASPM,AURKB,BUB1,CCNA2,CDC6,CDCA2,CDK1,CENPA,CENPE,CENPF,CEP55,CFD,CFTR,CHRM3,CLSPN,COL14A1,COL4A3,DLGAP5,E2F1,ECT2,EGF,EGLN3,ESPL1,FABP4,FAM83D,GRIA2,GTSE1,HMMR,ID1,INHBA,IQGAP3,ITGB4,KIF15,KIF20A,KIF23,KIFC1,KLF5,KNL1,LAMC2,LGALS2,LPL,MAD2L1,MELK,MET,MME,MMP1,MMP12,NAP1L2,NDRG1,NRCAM,NUF2,NUSAP1,P2RX1,P2RY2,PBK,PLK1,PPP1R1B,PTTG1,RACGAP1,RAD51,RAP1GAP,SPAG5,TOP2A,TPX2,T…
IL1B	cytokine	Inhibited	-4.155	2.64e-20	A4GALT,ACKR1,ADAM8,ADM,ALDH1A1,ANGPT1,ANGPTL4,BTG2,CASR,CCL17,CCL20,CCNA2,CCR2,CCR6,CDCA3,CDCA8,CDH2,CDH22,CDK1,CFTR,CHST6,CLU,CP,CX3CR1,CXCL12,CXCL8,DDIAS,E2F1,E2F7,EGLN3,ELN,FN1,FOSL1,FOXJ1,G0S2,GAD2,GC,GCK,GFRA1,GJB1,GNA15,GSTA2,HK2,HMGA1,HNF1B,HSPA1A/HSPA1B,IAPP,IGF1,IGF2BP3,IGFBP1,IL11,IL1A,IL1RAP,IL1RN,INHBA,INS,IRAK2,ISG15,ITGA3,ITGB3,JUP,KCNH8,KCNN4,KIF15,KRT19,KRT5,LAMA3,LAMB3,LAMC2,LDHA…
HIF1A	transcription regulator	Inhibited	-4.088	2.88e-16	ABCB1,ABCC8,ADIPOQ,ADM,ALDOA,ANGPTL4,ANKRD37,APLN,AURKA,BIRC5,CAV1,CCR2,CDCP1,CDH2,COX6B2,CXCL12,CXCL8,EGLN3,ENO1,ENO2,ERBB4,EREG,ERO1A,ESRRG,FN1,FSCN1,GAPDH,GCK,H2AC17,HILPDA,HK2,ID1,IGF1,IL1A,ITGB3,JUP,KLRC4-KLRK1/KLRK1,KRT19,L1CAM,LDHA,LEP,LOXL2,MET,MKI67,MMP1,MMP12,MMP13,MMP9,MNX1,MST1R,NDRG1,NT5E,NTRK2,P4HA1,PFKP,PGK1,PKM,PLAUR,PLOD2,PMAIP1,PPFIA4,PRKAR2B,PTGS2,PTK6,REG3A,REG3G,RORC,SDC4,SLC…
CG	complex		-0.503	8.6e-19	ABCB1,ADCYAP1,ADM,ALDH1A1,ANGPTL4,APLN,AREG,BTG2,CCL20,CCNA2,CDC45,CDC6,CDH2,CDK1,CLU,COL11A1,CTSV,CXCL12,CXCL8,DNAH11,DPT,DTL,E2F1,E2F7,E2F8,EDN3,EPB41L4B,EREG,ESM1,FABP4,FLRT2,FOSL1,G0S2,GDF10,GHRL,GJB2,GNA15,HAPLN1,HILPDA,HK2,HMGA1,HMGA2,IGF1,IL11,IL1A,INHBA,ITGA2,ITGA3,ITGB3,KCNJ3,MCM10,MELK,MMP1,MMP10,MMP9,NR0B2,NR3C2,NR5A2,NTRK2,OXTR,PLAU,PLAUR,PMAIP1,PRSS2,PTGES,PTGS2,SDC4,SELENOP,SLC20A1,…
tretinoin	chemical drug		1.569	1.33e-18	ACACB,ADM,ALB,ALDH1A1,ANGPTL4,ANPEP,ANXA8/ANXA8L1,APLN,APOD,AQP1,AREG,ATOH8,ATP2A3,AURKA,BIRC5,BTG2,CA8,CBS/LOC102724560,CCL19,CCL20,CCNA2,CCNB1,CDC20,CDH2,CDKN3,CDX2,CEACAM1,CFTR,CKS2,CLPS,CNR1,COL4A3,CP,CPA1,CRABP2,CX3CR1,CXCL8,DDC,DHRS9,DKK1,DLGAP5,DTL,E2F7,ELN,ENO1,EOMES,FABP4,FERMT1,FGFR4,FN1,FOSL1,FOXM1,G0S2,GAD2,GAS2,GCK,GFRA1,GJB1,GJB4,GJB5,GPRC5A,HES2,HMGA1,HNF1B,HOGA1,HOXA10,HOXB6,HOXB7…
PGR	ligand-dependent nuclear receptor		1.682	1.75e-18	ADAM8,ADRA2A,AMIGO1,AREG,ARHGDIG,BRIP1,BUB1,CADM3,CCNB1,CDC20,CDC6,CDH2,CDK1,COL14A1,COL7A1,CXCL8,DDC,ELN,EXO1,FAT2,FLRT2,FLRT3,FN1,GPRC5A,HAPLN1,HAS3,HOXA10,ID1,IFI27,IGFBP1,ISG15,ITGA2,ITGA3,ITGB3,ITGB4,KCNQ1,KIF18A,KIF18B,KIF2C,KLF5,KRT5,LAMB3,LOXL2,MAD2L1,MMP10,MMP11,MMP9,MPZL2,NDRG1,NUF2,P2RY2,PCDH1,PFKP,PIP5K1B,PLAU,POSTN,PTGES,PTGS2,RAD51,RAD51AP1,RHOV,S100P,SELENOP,SERPINA5,SLC7A5,TENM1,T…
dihydrotestosterone	chemical - endogenous mammalian		0.925	3.29e-18	ADCYAP1,ADH1C,ADIPOQ,ADM,ALDOA,APOD,AQP1,AREG,ASAP2,AZGP1,BRIP1,BTG2,BUB1B,CCNA2,CCNB1,CDC20,CDC6,CDH2,CDO1,CLU,CST6,DDIAS,DEPDC1,DTL,E2F8,EGF,ELN,ENO1,EPB41L4B,FABP4,FN1,G0S2,GAPDH,GJB2,GNMT,GPD1,GPX3,HK2,HOMER2,HOXB7,HSPA1A/HSPA1B,IGF1,IL1A,IQGAP2,ITGA2,KLF15,KLK1,KRT19,KRT5,LDHA,LEP,LPL,LY6E,MCM10,MLXIPL,MME,MMP1,MMP13,MMP9,MYRIP,NDRG1,NOS1,OXTR,PDCD4,PLAU,PMAIP1,POSTN,PPP1R1B,PRDM16,PTGS2,PTH…
TBX2	transcription regulator	Inhibited	-4.022	6.14e-11	ANLN,AURKA,AURKB,BUB1,CCNA2,CCNB1,CDC6,CDCA3,CDCA5,CDK1,CHEK1,E2F1,E2F7,E2F8,FOXM1,MAD2L1,PKMYT1,PLK1,SGO1,TRIB3
Tnf (family)	group	Inhibited	-4.016	0.000444	ADIPOQ,BIRC5,CLDN2,CLDN4,CSTB,CXCL12,CXCL8,DKK1,ESM1,IGF1,IL1A,IL1RN,INHBA,IRAK2,ISG15,LY6E,MMP13,MMP9,NT5E,PI3,PLEK2,PTGS2,SLPI,SPINK1,TGM2
lipopolysaccharide	chemical drug	Inhibited	-3.981	1.58e-17	ABCB1,ABCC6,ACADL,ACKR1,ADIPOQ,ADM,ADORA1,ADRA2A,AFF3,ALB,ALDH1A1,ALDOA,ANGPTL4,ANKRD1,ANLN,AOX1,AQP1,AREG,ATP1A2,AURKB,AZGP1,BIRC5,BLNK,BTLA,BUB1,CACNA1D,CASR,CAV1,CCL17,CCL19,CCL20,CCNB1,CCR2,CCR6,CD3E,CD8A,CD8B,CDC6,CDH2,CDK1,CEACAM1,CENPI,CFD,CFTR,CLEC10A,CP,CR2,CSTB,CTSV,CX3CR1,CXCL12,CXCL14,CXCL8,DCBLD2,DDIAS,E2F1,EGLN3,ELN,ENO1,ENO2,EREG,ERO1A,ESCO2,EXO1,FABP4,FCRL5,FDCSP,FGF10,FN1,FOSL1,F…
HNF1B	transcription regulator		1.529	1.46e-17	ALB,ALDOB,AMBP,CDK1,CIT,DIAPH3,FHOD3,FN1,FXYD2,HMGA2,HNF1B,ID1,IGFBP1,ITGA3,ITGB6,KCNJ16,MET,MMP10,MPZL2,MUC4,NR1H4,NR5A2,ONECUT1,PDX1,PKHD1,PLAU,PLAUR,PLEK2,PTF1A,S100A2,S100P,SLC2A2,SULF1,TACSTD2,TM4SF4,TTR,UGT1A9 (includes others),UMOD,UPP1
10E,12Z-octadecadienoic acid	chemical - endogenous mammalian	Inhibited	-3.977	1.36e-10	ACSM3,ACSM5,ADAM8,ADIPOQ,APLN,BIRC5,BUB1,CAV1,CDKN3,CFD,CXCL8,DLGAP5,EXO1,FABP4,FMO2,HMMR,HROB,IGF1,IL1RN,MCM10,MMP12,PBK,PLIN1,PTGS2,RORC,SLC38A3,SOX6,TK1,TRIB3
F2	peptidase	Inhibited	-3.97	1.65e-05	ADIPOQ,ANGPT1,ANGPTL4,CCL20,CCNA2,CDC6,CLU,CXCL8,DHRS9,E2F7,EREG,ESM1,FN1,FOSL1,HMGA1,IGF1,LOXL2,MMP1,MMP10,MMP9,PLAUR,PMAIP1,PTGS2,SDC4,SELP,SPOCD1,TUBB3,VEGFA,VTN
NR1H3	ligand-dependent nuclear receptor		1.674	1.81e-17	ANLN,APOD,AURKA,AURKB,BIRC5,BUB1B,CCL17,CCNA2,CCNB1,CCR2,CDCA3,CDK1,CENPA,CENPF,CLSPN,CX3CR1,DHRS9,E2F7,FOXM1,G0S2,GCK,GPX3,IL1RN,ITGB3,KIF20A,KIF23,KIF2C,KIF4A,KNL1,LPL,MELK,MKI67,MLXIPL,MMP9,NR0B2,NR5A2,NUSAP1,PLAU,PLK1,PRDM16,PTGS2,RAD51,TOP2A,UBE2C,UHRF1,VEGFA
ESR2	ligand-dependent nuclear receptor		0.23	5.43e-17	A4GALT,ADORA1,ANPEP,AREG,AURKA,BIRC5,BMP5,BTG2,CACNA1D,CADM3,CAV1,CBS/LOC102724560,CCL20,CCNA2,CD3E,CD79A,CDH2,CHEK1,CLDN4,CLU,COL11A1,COL7A1,CXCL12,CXCL8,DKK1,DNAH11,EREG,FBLN5,FN1,FOXM1,FSCN1,GAD2,GJB1,GJB3,GPX3,GRPR,HMGA1,HMGA2,HMMR,HOMER2,IGF1,IL1A,IQGAP2,ITGA2,KCNJ3,KIF4A,KRT16,KRT17,KRT19,KRT6B,LAMB3,LPL,MAD2L1,MKI67,MME,MMP1,MMP13,MMP9,NDRG1,NDRG2,NKX2-2,NRP2,PDK4,PDZK1,PEDS1-UBE2V1,PERP,P…
NPM1	transcription regulator	Inhibited	-3.949	5.54e-08	ADAM8,CEACAM1,COL7A1,CXCL8,E2F1,EGLN3,ENO2,FN1,FOXM1,HILPDA,HOXA10,IL1A,IL31RA,INHBA,LAMC2,LOXL2,LTF,MMP9,NTRK2,PLOD2,PTHLH,SDC4,TGFBI,VEGFA,XDH
EDN1	cytokine	Inhibited	-3.928	5.78e-08	ADIPOQ,ANKRD1,APLN,AREG,CDH2,CDK1,COL7A1,CXCL8,EDN3,EREG,FN1,FOSL1,INHBA,ITGA2,ITGB3,LEP,MMP1,MMP13,MMP9,PLAU,PLAUR,PTGS2,RAMP3,SLC1A2,SLC2A1,TGM2,TNC,TTN,VEGFA
YY1	transcription regulator		-0.79	1.58e-16	ANKRD1,AURKA,AURKB,BIK,BIRC5,BLNK,BTG2,BTLA,BUB1B,CCNA2,CCNB1,CD3D,CDC25C,CDC6,CDCA3,CENPA,CENPE,CFTR,CHRDL1,CLU,CR2,CTNND2,CXCL12,FCER1A,FGL1,FOXM1,GPC3,HK2,IGLL1/IGLL5,JCHAIN,KIF20A,KIF23,KIF2C,LDHA,MAD2L1,MKI67,MMP13,PDGFD,PERP,PKM,PLK1,PLP1,PROX1,RAD51,RAD51AP1,SIM1,SLC1A2,SLC2A1,TGFBI,TGM2,TOP2A,UHRF1,VEGFA
D-glucose	chemical - endogenous mammalian		-0.485	2.38e-16	ABCB1,ACADL,ACSS1,ADCY5,ADIPOQ,ALDOA,ALDOB,ANLN,APLN,AQP1,ART3,ATP2A3,CACNA1D,CAV1,CBS/LOC102724560,CCL20,CCNB1,CDK1,CLU,CNR1,CTSV,CXCL8,DTNA,E2F1,ENO1,ERO1A,ERO1B,FAM3B,FFAR1,FN1,GAPDH,GAS2,GCK,GHRL,GLP1R,GPD1,GRIA2,HAPLN1,HK2,IAPP,ID1,IGF1,INHBA,INS,KCNN4,LDHA,LEP,LPL,MLXIPL,MMP1,MMP13,MMP9,NKX2-2,NKX6-1,NPHS1,NPY1R,NR1H4,NRXN1,PBK,PCSK1,PCSK1N,PCSK2,PDCD4,PDX1,PFKP,PGK1,PKM,PLAU,PLAUR,PPY,PROD…
Salmonella enterica serotype abortus equi lipopolysaccharide	chemical toxicant	Inhibited	-3.897	0.000164	AREG,CCL20,CDK1,E2F7,EREG,FOSL1,G0S2,GJB2,GPRC5A,IL1A,INHBA,ISG15,MMP1,MMP10,PHLDA2,PLAU,PMAIP1,PTGS2,SLAMF1
CTNNB1	transcription regulator		-1.1	9.39e-16	ABCB1,ACADL,ADGRV1,ADIPOQ,ALDH1A1,AMIGO1,APOD,ASRGL1,AURKA,BAAT,BIRC5,C6,CCNA2,CDH2,CDX2,CEACAM1,CELSR1,CFD,CHGA,CLDN2,CLU,CNR1,COX6B2,CRABP2,CTNNA2,CTNND2,CXCL12,CXCL14,CXCL8,DIAPH3,DKK1,DLK1,DPEP1,EDN3,ENO2,EOMES,EREG,FABP4,FCRL5,FGFBP1,FN1,FOSL1,GAPDH,GCK,GJB1,GJB2,HAPLN1,HILPDA,HK2,HOXB7,ID1,IL1A,JCHAIN,JUP,KIF23,KIFC1,KLF5,KRT5,KRT7,L1CAM,LAMC2,LGR5,LPL,LY6E,MME,MMP1,MMP13,MMP9,MPZL2,MUC6,ND…
troglitazone	chemical drug		0.645	1.33e-15	ACSL6,ADIPOQ,ANGPTL4,BIRC5,CAV1,CCNB1,CFD,CXCL8,E2F1,ECT2,EGLN3,ENO2,ERO1A,FABP4,FN1,FOSL1,G0S2,GCK,GPD1,HMMR,INS,KIF14,LAMA3,LEP,LPL,MKI67,MLXIPL,MME,MMP9,MT1G,NCAPH,NDRG1,NEUROD1,NKX6-1,NUF2,P4HA1,PDK4,PDX1,PLEC,PLIN1,PLIN4,PRODH,PTGES,PTGS2,RACGAP1,SERPINB5,SKA3,SLC2A1,SLC2A2,SPOCD1,SULT2B1,TMPRSS4,TRIB3,UGT1A1,UGT1A6,UGT1A9 (includes others),VEGFA
tamoxifen	chemical drug		0.479	1.72e-15	ADM,ADORA1,AMBP,AQP1,BIRC5,BMP5,CAV1,CCNA2,CDCA2,CDH2,CLDN4,CLU,COL11A1,CUZD1,CXCL12,CXCL8,DLK1,ERBB4,FABP4,FAM83D,FN1,G0S2,GAPDH,GCK,GJB2,HOXB7,HPN,IGF1,IL1RN,KIF2C,KIF4A,KRT7,LOXL2,MELK,MET,MKI67,MMP1,NCAPH,NOS1,NR0B2,NRCAM,OXTR,PDZK1,PKM,PTGS2,RAMP3,SCTR,SERPINA6,SLC1A2,SLC2A1,SLC7A5,SLC9A3,SYT6,VEGFA
TP63	transcription regulator	Inhibited	-3.846	3.29e-26	ABCB1,ADM,AREG,CA4,CAPN6,CAV1,CCAT1,CCNA2,CCNB1,CDC25C,CDH2,CDH3,CDK1,CEACAM1,CKS2,COL11A1,COL14A1,COL4A3,CTSV,CXCL8,DKK1,E2F1,ELN,EPHA2,FANCA,FN1,FOSL1,FSCN1,GAPDH,GLS2,GPX3,HAS3,HK2,HMGA2,HSPA1A/HSPA1B,ID1,IL1A,IL1RAP,INHBA,INSM1,ISG15,ITGA2,ITGA3,ITGB4,KIF23,KRT16,KRT17,KRT5,KRT6A,KRT6B,KRT7,L1CAM,LAMA3,LAMB3,LAMC2,MAD2L1,MCM10,MKI67,MMP10,MMP13,MMP9,MPZL2,NT5E,P2RY2,PERP,PI3,PKP1,PLAU,PMAIP1,…
MITF	transcription regulator	Inhibited	-3.833	1.47e-05	AURKB,CCNB1,CDCA3,CDCA8,CENPF,CEP55,CXCL8,ECT2,ESPL1,FANCA,FN1,HAPLN1,ITGA3,KIF20A,KIF4A,KIFC1,MET,NUF2,ORC6,PLK1,RECQL4,SOX6,SPAG5,SPC24,TFAP2A,TPX2,UBE2C,UPP1
IGF1	growth factor		-0.551	3.24e-15	ADIPOQ,ADM,ANPEP,BIRC5,BTG2,CCNA2,CCNB1,CDK1,CGNL1,CHGA,CLU,COL14A1,CP,CXCL8,E2F1,EGF,ELN,FABP4,FHOD3,FN1,GAPDH,GCK,GDF10,GPD1,HAPLN1,HMGA1,HSPA1A/HSPA1B,ID1,IFI27,IGF1,IGFBP1,IL1A,INS,ITGA3,KCNJ5,KIF1A,KLK6,LDHA,LEP,LOXL2,LPL,MKI67,MMP1,MMP13,NKX2-2,NKX6-1,NTRK2,PBK,PDX1,PKM,PLA2G2A,PLAU,PLAUR,PLOD2,PLP1,POSTN,PPP1R1B,PTGS2,PTHLH,PTTG1,REG1B,RTKN2,SFN,SLC20A1,SLC2A1,SLPI,SNCG,SST,SULF1,TGFBI,TGM…
APP	other	Inhibited	-3.778	4.15e-06	ADCYAP1,ALB,ALDOA,ATP1A2,BIK,CCL20,CCNA2,CCNB1,CDH2,CDH3,CDK1,CLU,CP,CPLX2,CRABP2,CTSV,CX3CR1,CXCL12,CXCL8,DKK1,ELN,ENO1,ENO2,EOMES,FN1,GAPDH,HCAR2,HMGA1,HSPA1A/HSPA1B,IGF1,IGF2BP2,IL1A,INHBA,ITGA2,ITGA3,ITGB3,KCND3,L1CAM,LDHA,MCM10,MME,MMP1,MMP10,MMP12,MMP13,MMP9,NEUROD1,NOS1,NRP2,OGN,PAK3,PDCD4,PFKP,PGK1,PKM,PKP3,PLAU,PLK1,PMAIP1,POU2AF1,PTGDS,PTGS2,RELN,SDC4,SH3GL2,SLAMF1,SLC1A2,SYT4,TENM1,TOP…
poly rI:rC-RNA	biologic drug	Inhibited	-3.763	0.00117	ABCB1,APOL1,BIK,BIRC5,BTLA,BUB1,CCL17,CCL20,CCNA2,CDC20,CDCA3,CDH2,CDK1,CEACAM1,CENPE,CENPF,CXCL8,DLK1,EREG,FN1,FOSL1,GATM,GJD2,HEPACAM2,IFI27,IGF1,IGFBP1,IL11,IL1A,IL1RAP,IL1RN,INHBA,IQGAP2,IRAK2,ISG15,KRT19,LPL,LTF,LY6E,MKI67,MMP1,MMP9,NT5E,OMD,PLAU,PLAUR,PMAIP1,POU2AF1,PTGS2,PTK6,SDC4,SLAMF1,SLC2A2,SLPI,TENM1,TOP2A,VEGFA
MET	kinase	Inhibited	-3.738	1.04e-09	AREG,AURKA,AURKB,BIRC5,CDH2,CDK1,CTSV,CXCL8,FN1,FOSL1,IGF1,INHBA,ITGA3,LAMA3,MAD2L1,MET,MMP13,NPHS1,NT5E,PERP,PLK1,PTGS2,PTPRT,RRM2,SP6,VEGFA
estrogen receptor	group		0.91	7.97e-15	ACSS1,ADIPOQ,CALB2,CAV1,CDH3,CLDN4,COL7A1,CXCL12,CXCL8,ERBB4,EREG,FGFR4,FN1,GJB3,HSPA1A/HSPA1B,IGF1,IGF2BP3,IL1A,ITGA3,JUP,KRT15,KRT19,KRT7,LAMC2,LOXL2,LTF,LY6E,MMP1,MMP13,MMP9,NT5E,OXTR,PCDH1,PDGFD,PDK4,PDZK1,PLAU,PLAUR,PLEK2,PMAIP1,TGFBR3,TGM2,TNC,VEGFA
cycloheximide	chemical reagent		1.247	8.09e-15	ABCB1,ADCY1,ADCYAP1,ADM,ALB,ALDOA,AQP1,AREG,BTG2,CAV1,CCL20,CD8A,CDC25C,CXCL8,FN1,HMGA1,HMGA2,IGF1,IGFBP1,IL1A,IL1RN,ITGB3,KCND3,KLF5,KSR2,LDHA,LEP,LPL,MME,MMP1,MMP11,MMP12,MMP13,OGN,PAX8,PDIA2,PERP,PGK1,PLA2G2A,PLAU,PLAUR,PLK1,PMAIP1,PRKAR2B,PSCA,PTGDS,PTGS2,PTHLH,SELP,SLC2A1,SST,SULT2B1,TK1,VEGFA,VIP,XDH
TNFSF11	cytokine	Inhibited	-3.719	0.000477	AURKA,CAV1,CXCL8,DKK1,ECT2,FOSL1,FOXM1,IGF1,IL11,IL1A,IL1RN,ITGB3,MMP1,MMP9,NEK2,PLAUR,PLK1,PTGS2,RACGAP1,S100A9,SDC4,SERPINB5,SLC20A1,SLC2A1,SOX8,TTK
decitabine	chemical drug		-1.665	9.18e-15	ABCB1,ABCC8,ADCY5,ANGPTL4,ANKRD1,BMP5,BRSK2,CAV1,CCNA2,CCR2,CCR6,CD8A,CDA,CDH2,CDH3,CDK1,CDO1,CEACAM1,CELA3B,CFTR,CLU,COL7A1,CRABP2,CX3CR1,CXCL12,DCDC2,DIRAS3,E2F8,FLRT3,FN1,GCK,GFRA1,GJB1,GPC3,GRIK3,HK2,HMGA2,HMMR,HOXA10,HOXB9,HSPA1A/HSPA1B,ID1,IFI27,IGF2BP2,IGF2BP3,IL1RAP,IPCEF1,ISG15,ITGA2,ITGA3,JUP,KRT15,KRT16,KRT19,KRT7,L1CAM,LAMA3,MAT1A,MET,MKI67,MMP1,MMP13,MMP9,MYEOV,NDRG1,NECTIN1,NEK2,NEU…
doxorubicin	chemical drug		-1.617	1.98e-14	ABCB1,ADM,ALB,ANKS1B,AOX1,AREG,AURKA,AURKB,BIK,BIRC5,BTG2,BUB1B,CAPN6,CCNB1,CDC25C,CDCP1,CDH2,CDH3,CDK1,CDKN3,CENPA,CHEK1,CHGA,CLDN4,CLU,COX6B2,CP,CXCL8,DDIAS,E2F1,EREG,EXO1,FOXM1,ID1,IGFBP1,ISG15,ITGB4,JPH2,KIF20A,KLRC4-KLRK1/KLRK1,KRT5,LAMC2,LY6E,MAD2L1,MET,MMP9,NDRG1,NIPAL4,NPHS1,NT5E,PERP,PLAUR,PLK1,PMAIP1,PPP1R13L,PRODH,PTGDS,PTGS2,PTTG1,PVT1,RAD51,RELN,RGS7,RRM2,S100A9,SERPINB5,SFN,TFAP2A,T…
E2F4	transcription regulator		1.342	2.17e-14	ANLN,AURKB,CCNA2,CDC25C,CDC6,CDCA3,CDK1,CENPA,CENPE,CHEK1,CKS2,DIRAS3,E2F1,E2F8,ECT2,FOXM1,GINS1,H2AC18/H2AC19,HMMR,IER5,KIF4A,KLF5,MAD2L1,MCM10,MKI67,MT1G,NEK2,PCSK1N,PLK1,PTTG1,RAD51,RAD51AP1,RAD54L,RRM2,TK1,TOP2A,TPX2,TTK,UBE2C,UBE2T,UHRF1
S100A9	other		-1.295	2.22e-14	ACSS1,ALDH1A1,APLN,AREG,CCNB1,CD27,CDH3,CHDH,CP,CXCL14,CXCL8,DDC,ELN,EPB41L4B,FOSL1,GJB2,GPRC5A,IGF1,ISG15,ITGB4,KLF15,MMP1,MMP13,MMP9,NR1H4,NTRK3,PLAU,POSTN,PRODH,PTGES,ROBO2,RXRG,S100A9,SIX1,UGT1A6
IFNG	cytokine	Inhibited	-3.691	4.52e-22	ABCA6,ABCB1,ACSS1,ADAMTS8,ADCY5,ADIPOQ,ADM,ADORA1,ADRA2A,ALKAL2,ANGPTL4,APOL1,AQP1,AREG,AZGP1,BLNK,BRIP1,BUB1,BUB1B,C15orf48,CALB2,CAV1,CCL17,CCL19,CCL20,CCNA2,CCR2,CCR6,CD2,CD27,CDC20,CDCP1,CDH2,CDH22,CDK1,CDX2,CEACAM1,CELSR1,CFTR,CLEC10A,CNR1,CP,CTSV,CX3CR1,CXCL12,CXCL8,DDIAS,DKK1,E2F1,EGF,EGLN3,ELN,ENO1,ESM1,FAM107A,FFAR1,FLRT2,FN1,FOSL1,GAD2,GC,GCK,GJB2,GNG7,HCAR2,HCAR3,HK2,HMGA1,HSPA1A/HSPA1…
SMARCA4	transcription regulator		-0.583	2.55e-14	ABCB1,ADIPOQ,ALB,AREG,AZGP1,BEX5,BIRC5,C19orf33,CALB2,CCNA2,CCR2,CCR6,CDC6,CDH2,CEACAM1,CHEK1,COL7A1,CP,CXCL8,DHRS9,E2F1,ENO2,ENTPD3,EREG,FABP4,FGFBP1,FMO2,FN1,GAPDH,GJB5,HMGA2,IFI27,IGF1,IL11,IL1A,IL20RB,INHBA,IRF6,ITGA3,KRT15,LAMA3,LAMC2,LOXL2,MELTF,MMP1,MYT1L,NECTIN1,NOSTRIN,NRP2,NT5E,PAX8-AS1,PCDH1,PERP,PGK1,PHLDA2,PKM,PLAUR,PPP1R14C,PTHLH,RRM2,S100A2,SELENOP,SEMA7A,SERPINB5,SLC2A1,SOD3,SPINK…
IL-1R	group	Inhibited	-3.673	2.93e-07	AREG,CCL20,CXCL8,EREG,IL1A,MMP1,MMP10,MMP12,MMP13,MMP9,NR1H4,PLAU,PLAUR,VEGFA
gefitinib	chemical drug		1.639	3.43e-14	ALDH1A1,AREG,AURKA,AURKB,BIRC5,BTG2,BUB1,CCNB1,CDC25C,CDC6,CDH2,CHEK1,CXCL8,ECT2,FMO2,FOSL1,FSCN1,ID1,IGF1,ITGA2,KIF23,KRT19,LTF,MKI67,MMP1,MMP11,MMP9,NRP2,PLAUR,PTGS2,PTTG1,S100A14,S100A9,SLC20A1,SLPI,TGM2,TOP2A,VEGFA
SYVN1	transporter	Inhibited	-3.638	0.000408	CDA,EPHA2,GPRC5A,IGKC,IGLL1/IGLL5,IRAK2,ITGA3,ITGB4,KCNN4,L1CAM,SLC16A1,SLC20A1,SLC2A1,SLC7A5,SLCO4A1,TNS4,UNC13D
EGFR	kinase	Inhibited	-3.609	8.59e-17	A4GALT,ANXA8/ANXA8L1,AREG,BIRC5,CAV1,CCNA2,CD109,CDCP1,CDK1,CEP55,CLDN2,CXCL12,CXCL14,CXCL8,E2F1,EGF,EPHA2,EPPK1,ERBB4,EREG,FN1,FOSL1,HK2,HMGA1,HMGA2,ID1,IGF1,IGF2BP3,INSM1,IQGAP2,ITGA2,ITGB4,ITGB6,KCNN4,KRT16,KRT17,LAMA3,LAMB3,LAMC2,MATN2,MET,MME,MMP1,MMP13,MMP9,MST1R,NT5E,PBK,PCDH1,PDIA2,PDLIM7,PKM,PKP3,PLAU,PLAUR,PLK1,POSTN,PTGES,PTGS2,RAD51,S100A2,SEMA7A,SLC2A1,SLC7A5,SLCO4A1,SLPI,TACSTD2,TGM…
RAF1	kinase	Inhibited	-3.602	1e-08	ANKRD1,AREG,CCL19,CDC6,DCBLD2,E2F1,FGFBP1,HMGA2,INS,ITGA2,ITGB3,ITGB4,LAMA3,LDHA,MET,MKI67,MMP1,MMP13,MMP9,PHLDA2,PLAU,PLAUR,PLEC,PRSS3,PTGS2,PTHLH,RRM2,SCNN1A,SH2D1A,TGM2,VEGFA
SIX2	transcription regulator		1.964	1.2e-13	ALDOA,ATP2A3,CACNA1D,CBLC,CCNB1,CDC45,CDC6,CHGA,DLK1,ENO2,GCK,IAPP,IL1A,INS,MLXIPL,NEUROD1,NUSAP1,PCSK2,PGK1,PTPRN2,TPI1
FN1	other	Inhibited	-3.601	0.00775	BIRC5,CD79A,CD8A,CDH2,CXCL8,FN1,GJB3,IGF2BP3,ITGB3,KRT7,MMP1,MMP13,MMP9,PLAU,PLAUR,SDC4,SLC2A1,TGM2
HDAC1	enzyme		1.069	1.66e-13	ABCB1,ADIPOQ,CCNA2,CCNB1,CD27,CDC25C,CDC6,CDK1,CEACAM1,CXCL8,FABP4,FAM107A,FGFBP1,FN1,FOXM1,ID1,IL1A,ITGB4,KRT15,LGR5,MCM10,MME,MMP9,MT1G,MUC4,PAX8,PLAU,PLK1,PMAIP1,PTGS2,RAD54L,RECQL4,RORC,RRM2,S100A9,SLC1A2,SOX11,SYT4,TGM2,THEMIS,TNNI2,TOP2A,TPX2,TUBB3,UHRF1,VEGFA
S100A8	other		-1.699	2.18e-13	ACSS1,ALDH1A1,APLN,AREG,CCL20,CCNB1,CDH3,CHDH,CP,CXCL14,CXCL8,DDC,ELN,EPB41L4B,FOSL1,GJB2,GPRC5A,IGF1,IL1A,ISG15,ITGB4,KLF15,MMP1,MMP13,MMP9,NR1H4,NTRK3,PLAU,POSTN,PRODH,PTGES,ROBO2,RXRG,SIX1,UGT1A6
AREG	growth factor	Inhibited	-3.59	1.01e-17	AREG,AURKB,BIRC5,C10orf55,CCL20,CCNA2,CCNB1,CDC20,CDC45,CDCA8,CENPA,CENPF,EREG,FGF10,FOXM1,H2AC18/H2AC19,HCAR2,HJURP,IQGAP3,KIF14,KIF20A,MKI67,MMP1,MMP9,NIPAL4,PLAU,PLK1,PTGS2,RRM2,TOP2A
deferoxamine	chemical drug	Inhibited	-3.587	2.12e-07	ADM,ALDOA,ANGPTL4,ANKRD37,APLN,CCL20,CCNB1,CP,CXCL8,EGLN3,ELN,ENO1,ESRRG,HK2,HSPA1A/HSPA1B,IGF1,LAMA3,LDHA,LEP,LPL,MMP1,NDRG1,PGK1,PIP5K1B,PKM,PLAUR,PMAIP1,SLC2A1,VEGFA
NRG1	growth factor	Inhibited	-3.567	4.96e-09	ANGPT1,ANKRD1,CAV1,CDC20,CDX2,CKS2,COL4A3,CXCL8,E2F1,EPHA2,FN1,FOSL1,FSCN1,GPX3,HK2,HMGA1,HMMR,ID1,ITGB3,L1CAM,MMP9,MNX1,MUSK,NDRG1,NRG3,PDCD4,PLAU,PLAUR,PTGS2,SHCBP1,SLC2A1,TGM2,TK1,TOP2A,VEGFA,VIP
fulvestrant	chemical drug		0.896	3.93e-13	ANKS1B,AREG,AURKA,BIK,BIRC5,CAV1,CBS/LOC102724560,CCNA2,CCNB1,CDC20,CDK1,CENPF,CUZD1,CXCL12,E2F1,FABP4,FOXM1,GJB2,GTSE1,ID1,IGF1,ITGB3,LPL,LTF,NOS1,PDCD4,PLA2G1B,PMAIP1,PTGES,PTGS2,PTTG1,RECQL4,SAPCD2,SELENOP,SELP,SEMA7A,SLC7A5,SLC9A3,SNCG,TGFBR3,TK1,UBE2C,UGT2B15,VEGFA
IL1A	cytokine	Inhibited	-3.557	3.98e-07	ALDH1A1,APOD,CCL20,CCR2,CCR6,CXCL12,CXCL8,FOSL1,IAPP,IGF1,IL11,IL1A,IL1RN,INHBA,ITGB3,LDHA,LEP,MMP1,MMP10,MMP12,MMP13,MMP9,PI3,PLAU,PTGES,PTGS2,RHCG,S100A9,SSTR1,TK1,VIP
Jnk	group	Inhibited	-3.554	6.35e-06	APLN,BIRC5,CDH2,CLDN2,CLEC10A,CXCL12,CXCL8,DKK1,FABP4,FN1,IGF1,IL11,IL1A,INS,MMP1,MMP12,MMP13,MMP9,PLAU,PLAUR,POSTN,PTGES,PTGS2,RAD51,TGM2,TINAGL1
LDLR	transporter		-0.478	5.54e-13	A1CF,ANLN,AURKA,AURKB,BIRC5,BUB1B,CCNA2,CCNB1,CCR2,CDCA3,CDK1,CENPA,CENPF,CLSPN,CX3CR1,CXCL8,DHRS9,E2F7,FOXM1,GAPDH,GATM,HK2,IL1A,IL1RN,ITGB3,KIF20A,KIF23,KIF2C,KIF4A,KNL1,LPL,MKI67,MMP9,NUSAP1,PLAU,PLIN4,PLK1,RAD51,SLC2A1,TOP2A,UBE2C,UHRF1
LIN9	other	Inhibited	-3.552	3.04e-13	AURKA,BIRC5,BUB1,BUB1B,CCNA2,CCNB1,CDC6,CDK1,CENPE,CEP55,DLGAP5,PLK1,UBE2C
FOXO3	transcription regulator		-0.087	1.16e-12	ANGPT1,APLN,AURKA,BIRC5,BUB1B,CAV1,CCNB1,CDC20,CDC45,CDC6,CDCA8,CDKN3,CEP55,CERS4,CTSV,CXCL8,DLGAP5,ENO2,EXO1,FABP4,FOXM1,GPX3,GRB14,ID1,IGF1,IGFBP1,INHBA,KIF15,KIF2C,MET,MKI67,MMP13,MMP9,NDRG1,NPHS1,NRP2,NT5E,OVOL1,PBK,PLA2G2D,PLAU,PLK1,PMAIP1,PTTG1,SIX4,SPAG5,TP63,TPX2,UBE2C,VEGFA
Ap1	complex	Inhibited	-3.548	5.37e-09	AREG,CCNA2,CDX2,CLU,CXCL12,CXCL8,FABP4,FN1,FOSL1,IGF1,IL1A,ITGA2,KCNN4,KRT6B,LPL,MET,MMP1,MMP12,MMP13,MMP9,NDRG1,PLA2G2A,PLAU,PLAUR,PTGS2,RRM2,SNCG,VEGFA,VIP
CDK4	kinase			1.77e-12	AURKA,C7,CDC45,CDC6,CDCA2,CDCA8,CENPF,CEP55,CTNNA2,DDIAS,DTL,E2F7,ELN,FABP4,FAM83D,HJURP,KIF20A,KIF2C,KIF4A,KNL1,MELK,NCAPH,NEK2,NRSN1,NT5E,PAH,PBLD,PDCD4,TPX2,TRIP13
hydrazine	chemical toxicant			2.45e-12	AURKA,BUB1B,CCNB1,CDC20,CDCA8,CENPE,CKS2,ESPL1,H2AC18/H2AC19,KIF23,KIF2C,KNL1,NEK2,PLK1,PPP2R2C,SFN
JUN	transcription regulator	Inhibited	-3.538	4.74e-13	ABCB1,ANKRD1,BEX2,BIRC5,BMAL2,CAV1,CCL20,CCNA2,CDC20,CDH2,CDK1,CFD,CHGA,CLDN2,CLU,CXCL8,DKK1,E2F7,EREG,FABP4,FBLN5,FN1,FOSL1,HK2,HMGA1,IGF1,IGFBP1,IL1A,ITGB4,KRT15,KRT16,LAMB3,LGR5,MET,MMP1,MMP10,MMP12,MMP13,MMP9,NDRG1,NR0B2,NR5A2,NRCAM,OXTR,PAK3,PCSK1,PLAU,PLAUR,PTGDS,PTGES,PTGS2,PTHLH,RGN,SERPINB5,SLC2A1,SLC2A2,SNCG,SOX6,SST,TK1,TNC,UGT2B15,VEGFA
MED1	transcription regulator		-0.732	2.92e-12	ACACB,ADCY5,ADIPOQ,AMBP,ANKRD37,AURKA,AURKB,BIRC5,CCAT1,CCNB1,CD79A,CDC20,CDC6,CDK1,CENPA,CFD,E2F1,FABP4,FOXM1,GCK,HILPDA,IGF1,IGFBP1,IGLL1/IGLL5,INSM1,KCNJ16,KLF5,LY6D,MAD2L1,MET,MMP1,PDK4,PLIN1,PLK1,POU2AF1,TGM2,TNNT1,TRPV6
NCOA3	transcription regulator	Inhibited	-3.534	5.04e-07	ANKRD1,CCNA2,CCNB1,CDC6,E2F1,EOMES,GJB2,HK2,IGF1,IGFBP1,LDHA,MMP9,PGK1,PTGS2,SLC16A3,SLC2A1,VEGFA,XDH
DIO3	enzyme		0.954	5.13e-12	ABCC8,ALDH1A1,AQP12A/AQP12B,ART3,ATP13A4,BIK,CBLN4,CTTNBP2,ESYT3,GCK,GLS2,GPC3,IER5,INHBA,INS,KCNJ11,KCNJ3,KIF18A,KIF2C,MMP9,NAGS,NEUROD1,PCSK1N,PDX1,PEX5L,PLK1,PTGDS,PTPRR,RBP4,SEMA7A,SLC2A2,SLC38A3
E2f	group	Inhibited	-3.53	3.31e-08	CAV1,CCNA2,CCNB1,CDC25C,CDC45,CDC6,CDK1,E2F1,E2F8,H2BC11,IGF1,ITGB4,MAD2L1,MCM10,NUSAP1,PCSK1N,PRR11,RAD51,RRM2,TPX2,TTK,UBE2C
PDGF-BB	complex	Inhibited	-3.526	0.00203	ADM,AREG,CCL20,CDK1,CDO1,CP,CXCL8,DCBLD2,EREG,FBLN5,FN1,FOSL1,HOMER2,IGF1,INHBA,MMP1,MMP12,MMP9,NOS1,PLAU,POSTN,PTGS2,RXRG,TGM2,TNC,TRIB3,VEGFA,XDH
streptozocin	chemical drug		-1.78	9.12e-12	ABCB1,ABCC8,ADIPOQ,ALB,APLN,ATP1A2,CASR,CBS/LOC102724560,CLU,CXCL12,EGF,FABP4,FFAR1,FGFR4,FN1,GCK,GHRL,GPX3,IGF1,IGFBP1,INS,KCNJ11,LEP,LPL,MLXIPL,MMP9,NEUROD1,NKX6-1,NOS1,NR3C2,NT5E,NTRK3,PCSK2,PDK4,PDX1,PTGS2,SELP,SLC1A2,SLC2A1,SLC2A2,SLC2A5,SOD3,SST,VEGFA
APC	enzyme		-0.935	1.22e-11	ADGRV1,AREG,BIRC5,CBS/LOC102724560,CDH2,CDH3,CDK1,CDX2,CHGA,CLDN4,CLU,CXCL12,DHRS9,EREG,FGF10,FOXJ1,GHRL,HES2,HK2,ID1,IGF1,ITGA2,ITGB3,LAMA3,LGR5,LPL,MMP10,MMP9,PDK4,PTGS2,REG3A,SST,VEGFA
CFI-402257	chemical drug	Inhibited	-3.52	5.37e-13	AREG,CCL20,CXCL8,EREG,IGF1,IL1A,INHBA,ITGA2,MMP1,MMP10,MMP12,MMP13,PLAU,PLAUR,PTGES,S100A9
TOX	transcription regulator	Inhibited	-3.5	2.29e-08	BRIP1,BUB1,BUB1B,CCNA2,CCNB1,CD2,CD27,CDC20,CDC25C,EOMES,ESPL1,MAD2L1,PLK1,RAD51,RAD54L,TTK
PPARG	ligand-dependent nuclear receptor		0.46	1.71e-11	ACADL,ADIPOQ,ANGPTL4,ARL4D,BIRC5,CAV1,CCL17,CFD,CPLX2,CR2,CRABP2,CXCL14,CXCL8,DLK1,EGLN3,ENO2,ERO1A,FABP4,FFAR1,FN1,FOSL1,GAPDH,GCK,GPD1,HCAR1,HCAR2,HK2,IGF1,IGFBP1,INS,KLB,KLK6,KRT19,LAMB3,LEP,LPL,LY6D,MKI67,MMP13,MMP9,NDRG1,PDK4,PDX1,PLA2G2A,PLIN1,PLIN4,PLIN5,PRODH,PTGES,PTGS2,RBP4,RORC,SLC2A1,SLC2A2,SNCG,TBC1D2,TRIB3,TUBB3,UGT1A9 (includes others),VEGFA
ritonavir	chemical drug		0.396	1.94e-11	ABCB1,ADIPOQ,BIRC5,CXCL8,ECT2,FABP4,FGFBP1,HMMR,KIF14,LAMA3,LEP,MET,MME,MMP9,MT1G,NCAPH,NEUROD1,NUF2,PLEC,RACGAP1,SKA3,SPOCD1,TMPRSS4,UGT1A1,UGT1A6,UGT1A9 (includes others),VEGFA,WNT7B
NFKBIA	transcription regulator		-0.703	2.01e-11	ANKRD1,AURKB,AZGP1,BTG2,BUB1B,CCL20,CCNA2,CCNB1,CDC45,CDC6,CDH3,CFTR,CLU,CP,CXCL12,CXCL8,EOMES,EREG,ERO1A,ESM1,FGFR4,FN1,FOXM1,FSCN1,GPX3,GZMK,HK2,HMGA1,HOXA10,ID1,IL11,IL1A,IL1RN,IRX3,ISG15,ITGA2,ITGA3,KCNN4,KLF5,LGR5,LY6E,MMP1,MMP13,MMP9,NDRG2,OGN,PLAU,PTGES,PTGS2,S100A9,SDC4,SLC1A2,SOD3,TNC,VEGFA
nickel chloride	chemical toxicant	Inhibited	-3.48	1.57e-06	ADM,ALDOB,EGLN3,ERO1A,GAPDH,NDRG1,P4HA1,PGK1,PPFIA4,PTGS2,SLC2A1,SLC2A2,VEGFA
E2F8	transcription regulator		1.013	2.16e-11	CCNA2,CCNB1,CDC6,CDCA2,CDK1,CHEK1,E2F1,ECT2,KIF23,RACGAP1
KRT14	other			2.33e-11	CXCL14,CXCL8,DSC3,DSG3,GJB2,GJB4,KLK6,KRT15,KRT16,KRT17,KRT5,KRT6B,MMP1,MMP13,MMP9
dimethyl n-oxalyl-glycine	chemical reagent	Inhibited	-3.476	3.1e-07	ADM,ANGPTL4,ANKRD37,ATP2A3,CA4,CAV1,CXCL12,EGLN3,ENO1,ENO2,ERBB4,ERO1A,GAPDH,HK2,LDHA,LOXL2,MET,MPZL2,NDRG1,PFKP,PGK1,PLOD2,PPFIA4,SLC29A4,SLC2A1,SRPX,TGFBI,TPI1,VEGFA
telapristone acetate	chemical drug			2.63e-11	AURKB,BUB1,CCNA2,CDC20,CDC25C,CDK1,CENPF,FOXM1,PTTG1,TOP2A,TPX2
RAS	group	Inhibited	-3.467	6.67e-10	ANPEP,AURKA,CAV1,CDX2,CLDN4,CXCL8,FN1,FOSL1,HMGA1,IGF1,IL11,IL1A,MET,MMP1,MMP13,MMP9,MUC4,PDCD4,PLAU,PLAUR,PTGES,PTGS2,TGM2,UPP1,VEGFA
H2AZ1	other	Inhibited	-3.464	5.27e-11	ALB,AURKB,BIRC5,CDCA5,CDCA8,CEP55,CKAP2L,DLGAP5,E2F8,FABP4,FOXM1,MKI67,PLK1,TOP2A,TPX2,TROAP,TTR
JUNB	transcription regulator	Inhibited	-3.458	5.9e-09	BMAL2,CAV1,CCL20,CDC20,CFD,CLU,COL7A1,CXCL8,E2F7,FBLN5,FN1,FOSL1,HK2,INHBA,ITGB3,ITGB4,LAMB3,MMP1,MMP10,MMP13,MMP9,PAK3,PLAU,PLAUR,PLIN1,SST
L-triiodothyronine	chemical - endogenous mammalian		-0.395	3.17e-11	ADIPOQ,ADM,ALB,ALDH1A1,BCAR3,BTG2,CELA2A,CLU,CNR1,CXCL12,CXCL14,CYS1,DLK1,E2F1,EDN3,EGF,ENO2,FABP4,GCK,GHRL,GLS2,H2AC18/H2AC19,HLF,ID1,IGF1,IGFBP1,INS,ITGB3,KRT16,KRT17,KRT6A,LEP,MLXIPL,MMP9,NR5A2,NT5E,NTRK2,OXTR,PCSK2,PDK4,PDX1,PGK1,PITX1,PLA2G2A,PRDM16,PTGDS,PTGS2,PTTG1,RELN,RGN,SEMA7A,SLC2A1,SLC2A2,SPINK1,SYT12,TGM2,TK1,TMEM132C,TRHDE,TTN,TTR,VEGFA
TGFA	growth factor	Inhibited	-3.449	2.41e-09	ALB,AREG,BIRC5,CCL20,CXCL8,E2F1,EREG,GJB1,GJB2,LAMC2,MMP13,MMP9,MUC4,PTGS2,PTTG1,SERPINB5,SLC1A2,SLPI,VEGFA
CEBPA	transcription regulator		1.238	3.61e-11	ABCB1,ADH1B,ADH1C,ADIPOQ,ALB,ANPEP,APLN,BIK,BTG2,CCL20,CCNA2,CD3G,CELA2A,CFD,CRABP2,CXCL8,E2F1,EVPL,FABP4,FOXM1,G0S2,GAPDH,HCAR3,HMGA1,HNF1B,ID1,IFI27,IGF1,IL1RN,IRF6,ISG15,JCHAIN,KLF5,KRT17,KRT7,LEFTY1,LEP,LPL,LTF,MMP13,NR1H4,NR5A2,ONECUT1,OTC,OVOL1,OXTR,PLIN1,PLOD2,PPL,PTGS2,S100A9,SERPINB5,SULT1A3/SULT1A4,TFAP2A,UCA1
EPAS1	transcription regulator	Inhibited	-3.434	5.51e-08	ADIPOQ,ADM,ANGPTL4,APLN,AREG,CAV1,CCR2,CDCP1,CNKSR2,CXCL12,EGLN3,ENO1,ENO2,FABP4,FMO5,FN1,GPT2,HILPDA,ITGB3,L1CAM,LDHA,LEP,LOXL2,LPL,MMP13,NDRG1,NT5E,PLOD2,PTK6,PVT1,SLC2A1,SLC7A5,VEGFA
Hif1	complex	Inhibited	-3.407	4.41e-09	ADM,ALDOA,APLN,BIRC5,CP,ENO1,FN1,FOXM1,KCNA2,LDHA,LOXL2,MET,PGK1,PKM,SLC16A1,SLC16A3,SLC2A1,VEGFA
Collagen type I (complex)	complex	Inhibited	-3.38	4.47e-08	BIK,CDH2,CDX2,F11,FN1,ITGA2,ITGA3,MMP1,MMP10,MMP12,MMP13,MMP9,PLAU,PLOD2,PTGS2,TNC
CD44	other		-1.68	5.7e-11	ABCB1,ADAM8,ALDH1A1,ALDOA,BIRC5,CCL19,CCR2,CD8A,CD8B,CDX2,CLU,CRABP2,CX3CR1,ENO1,ENO2,FN1,HAS3,HMMR,IL1A,IL1RN,ITGA3,LEMD1,LY6D,MET,MMP12,MMP13,MMP9,PDCD4,PDK4,PFKP,PGK1,PKM,PLAU,PTHLH,SDC4,SLC2A1,VEGFA
RARA	ligand-dependent nuclear receptor		-1.684	5.93e-11	ACACB,ADH1C,ALDH1A1,ASPM,BIRC5,CCNA2,CDK1,CDKN3,CENPA,CENPF,CP,CRABP2,CXCL8,E2F1,E2F7,E2F8,FGFR4,GCK,GJB4,HNF1B,HOXA10,HOXB7,IL1A,IRF6,JUP,KIF23,KIRREL2,KNL1,KRT15,KRT5,LMO3,LTF,MAD2L1,MALL,MMP11,NCAPG,NCAPH,PBK,PLK4,PTGS2,PTTG1,RORC,SLC2A2,TFAP2A,TMT1A,TP63,UBE2T
CD40	transmembrane receptor	Inhibited	-3.362	0.000614	A4GALT,ANPEP,BIK,BIRC5,CCL17,CCNA2,CD27,CD8A,CR2,CXCL12,CXCL8,ENO1,GAPDH,HK2,IL1A,IL1RN,JCHAIN,LDHA,MET,MMP9,PLK4,POU2AF1,PTGS2,SLAMF1,SLC2A1,TPI1,VEGFA,ZBTB16
rosiglitazone	chemical drug		1.144	6.15e-11	ACADL,ADAM8,ADIPOQ,ANGPTL4,CAV1,CCL17,CCR2,CFD,CXCL8,EGLN3,EOMES,FABP4,FFAR1,FN1,FOSL1,GAPDH,GCK,GPD1,GRIA2,HCAR1,HCAR2,HCAR3,HILPDA,IGF1,IGFBP1,IL1A,IL1RN,INHBA,INS,ITGA3,ITGB3,KLB,LAMB3,LDHA,LEP,LPL,MET,MMP12,MMP9,NPHS1,PDK4,PDX1,PLIN1,PLIN5,POSTN,PRDM16,PTGES,PTGS2,RBP4,S100A9,SLC2A1,SLC2A2,SLC9A3,TNC,TUBB3,UGT1A9 (includes others),VEGFA
KDM1A	enzyme	Inhibited	-3.359	6.25e-05	ADCY5,ADM,AZGP1,BMAL2,BRIP1,CCNA2,CDA,CENPF,DKK1,E2F8,EOMES,FGF10,FN1,FOXM1,GNMT,HAS3,HOXB7,IL1RN,IQGAP2,ISG15,LAMA3,LEFTY1,LGR5,PLIN4,PTTG1,SELENOP,SFRP5,SLC38A3,SYBU,TENM1,TENT5C,TRIP13,UHRF1,UNC13C
amlexanox	chemical drug	Inhibited	-3.357	1.27e-07	ADGRD1,ALDH1A1,BAAT,CLEC10A,CLEC3B,DPEP1,FLRT2,IGF1,LEP,OSR1,PI16,SLCO1B3,SMOC2,VIPR2,VTN
KRAS	enzyme	Inhibited	-3.349	1.07e-23	ALDOA,ANPEP,ANXA8/ANXA8L1,AOX1,AREG,ATOH8,AURKA,AURKB,BEX1,BIRC5,CAV1,CBS/LOC102724560,CCNA2,CCNB1,CD109,CDA,CDH2,CDH3,CDK1,CEACAM1,CFTR,CHEK1,CLEC10A,CLU,COL4A3,COL7A1,CTNND2,CXCL12,CXCL14,CXCL8,DIRAS3,DKK1,E2F1,ELN,ENO1,ENO2,EPHA2,EREG,ERO1A,ESM1,FGF10,FGFBP1,FN1,FOSL1,FOXM1,FXYD3,GAPDH,GPC3,GZMK,HK2,HMGA1,ID1,IGF2BP2,IL11,IL1A,INHBA,INSM1,IQGAP2,ISG15,ITGA3,ITGB3,ITGB6,JUP,KCNN4,KRT16,L1CAM,LA…
PPARA	ligand-dependent nuclear receptor		0.509	8.11e-11	ACADL,ADIPOQ,ALDOB,ANGPTL4,AQP8,AURKA,BAAT,C6,CCNA2,CCNB1,CDK1,CEACAM1,COX6B2,CXCL12,FABP4,G0S2,GCK,GNMT,GPD1,HILPDA,HPD,IGFBP1,IL1RN,KIF20A,KIF2C,KIF4A,KRT23,LAMB3,LPL,LY6D,MAD2L1,MKI67,MMP9,OTC,PAH,PBLD,PDK4,PLA2G2A,PLIN1,PLIN4,PLIN5,PLK1,PRDM16,PTGS2,RBP4,REG3A,REG3G,RNF186,S100A9,SARDH,SERINC2,TOP2A,TP63,UGT1A9 (includes others),VEGFA
CCL2	cytokine		-0.164	8.55e-11	ADIPOQ,BIRC5,CCR2,CXCL8,EGLN3,FABP4,FOXJ1,GJB1,IAPP,IGF1,IL1A,INHBA,KRT5,LPL,MKI67,MMP1,MMP10,MMP9,NPHS1,PCDH1,PTGDS,PTGS2,TP63,VEGFA
PRKCD	kinase	Inhibited	-3.345	4.35e-06	BIRC5,CCL20,CCNA2,CXCL12,CXCL8,FOSL1,GPR87,GPRC5A,HJURP,HRH1,IL1RN,JCHAIN,KIF2C,KLF5,LAMB3,MMP1,MMP12,MMP13,MMP9,NR0B2,PDCD4,PDLIM7,PTGS2,VEGFA
Akt	group		-1.201	9.97e-11	ADIPOQ,ADM,ANGPT1,ANKRD1,BIRC5,BTG2,CDH2,CDK1,CP,CXCL12,CXCL8,FABP4,FN1,FOSL1,FOXM1,GCK,HK2,IGF1,KCNA5,L1CAM,LAMA3,LAMB3,LAMC2,LEP,LPL,MLXIPL,MME,MMP12,MMP9,MUC16,NDRG1,NOS1,NR0B2,NRP2,NT5E,PCDH1,PDK4,PDX1,PMAIP1,PPP1R1B,PRDM16,PTGS2,RAD51,RRM2,SLC1A2,SLC2A1,SLC7A5,TNC,VEGFA,VTCN1
STING1	ion channel	Inhibited	-3.325	8.37e-05	BLK,C15orf48,C6,CALB2,CCL20,CX3CR1,CXCL8,IFI27,IL11,IL1A,INHBA,ISG15,MME,MMP1,MMP10,MMP12,MMP13,MST1R,PLAUR,S100A9,UPP1
U0126	chemical drug		1.833	1.3e-10	ABCB1,ADIPOQ,ANGPTL4,AQP1,AREG,BIRC5,CAV1,CCL17,CCR2,CFTR,CHGA,CLDN2,CLDN4,CXCL12,CXCL8,EGF,ELN,EPHA2,EREG,FABP4,FN1,FOSL1,G0S2,GAMT,GRIA2,HAPLN1,IGFBP1,IGHA1,IL1A,IL1RAP,INHBA,ITGA3,KCNN4,KLF5,LAMB3,LEP,LINC00941,LPL,MET,MMP1,MMP12,MMP13,MMP9,NOS1,NR3C2,PDX1,PLAU,PLAUR,PLIN1,POSTN,PRSS22,PTGS2,RORC,RXRG,S100A9,SCNN1A,SELP,SIX4,SLC2A1,TGM2,TMEM158,UMOD,VEGFA
ESR1	ligand-dependent nuclear receptor	Inhibited	-3.287	5.85e-18	ABCB1,ADCY1,ADH1C,ADORA1,ANLN,AP1S3,AQP1,AREG,ARL4D,ASPM,ATP2A3,AURKA,BIRC5,BUB1,BUB1B,CACNA1D,CAV1,CBLC,CCL20,CCNA2,CCNB1,CDCA8,CDK1,CDKN3,CENPA,CENPE,CENPF,CHEK1,CIT,CLDN2,CLDN4,CLSPN,CP,CRABP2,CXCL12,CXCL8,DCBLD2,DCDC2,DIAPH3,DLG2,DTNA,E2F1,EGF,ELN,ENO1,ERBB4,EREG,FGF10,FOSL1,FOXM1,GAD2,GJB1,GJB2,GJB3,GJB5,GRIA2,GUCA1C,HMGA2,ID1,IFI27,IGF1,IL1A,IRAK2,KIF20A,KIF23,KLRC4-KLRK1/KLRK1,KNL1,KRT15,K…
RELA	transcription regulator		-0.684	1.42e-10	ABCB1,ANKRD1,BEX1,BEX2,BIRC5,BTG2,CASR,CAV1,CBS/LOC102724560,CCL19,CCL20,CFTR,CR2,CXCL8,E2F1,ELN,EOMES,FGF10,FN1,FSCN1,GSTA2,ID1,IGF1,IGKC,IL1A,IL1RN,ISG15,KRT15,LGR5,MMP1,MMP9,MST1R,P2RY2,PI3,PKM,PLAU,PLK1,POU2AF1,PTGDS,PTGES,PTGS2,REG1B,REG3A,REG3G,RORC,SDC4,SELP,SIX4,SLC1A2,SLC2A5,SMOC2,TGM2,TP63,TUBB3,UGT1A1,VEGFA
lysophosphatidic acid	chemical - other	Inhibited	-3.222	0.00592	ANKRD1,AREG,CXCL8,FABP4,KLF5,LPL,MMP9,PLAU,PLAUR,PTGS2,VEGFA
COPS5	transcription regulator		-1.333	1.8e-10	AURKB,BIRC5,BUB1,CCNA2,CDC20,CENPF,COQ8A,DEPDC1,DIAPH3,DLGAP5,E2F1,EPHA2,ESPL1,GINS1,H2AC25,HMGA1,HMMR,IER5,IL1A,KIF15,KIF23,MAD2L1,MELK,MKI67,NEK2,PBK,PERP,PLK4,SLC7A5,TK1,TOP2A,TPX2,TRIB3,TROAP,TTK,UPP1
NRAS	enzyme		0.541	1.83e-10	ANKRD1,ANXA8/ANXA8L1,CCNB1,CDC20,CDC25C,CDC6,CDKN3,CEACAM1,CENPA,CRABP2,CX3CR1,EXO1,FLT3,FN1,FOXM1,IL1A,IL1RN,IRX3,ISG15,ITGA2,JCHAIN,KIF2C,MKI67,MMP13,PERP,PLAU,PMAIP1,PTGS2,SARDH,SLC2A1,SV2B,UBE2C,UGT1A6,VEGFA
ARID1A	transcription regulator		1.032	2.07e-10	ACSS1,ALDH1A1,ANXA8/ANXA8L1,APLN,BIRC5,CD109,CEACAM1,CLU,COL7A1,CXCL8,EREG,ESM1,FGFBP1,FN1,FOXJ1,FSCN1,GNA15,IL11,IL1A,INHBA,ITGA3,ITGB4,JUP,KRT16,KRT17,KRT19,KRT5,KRT6A,KRT6B,KRT7,L1CAM,LAMC2,LGR5,LOXL2,MKI67,NEGR1,NT5E,P4HA1,PAK3,PGK1,PKM,PLAU,PLOD2,PRDM16,PRODH,PTGES,SIX1,SLITRK5,SOD3,TGFBR3,TNC,TP63,TUBB3,UCA1,VEPH1
CSF3	cytokine	Inhibited	-3.203	0.00237	ADCY1,ADCY5,BEGAIN,BIRC5,CNKSR2,CX3CR1,CXCL12,CXCL8,GNG7,HOXB7,IGF1,IL1RN,LTF,MET,MMP9,NTRK2,PTGS2,RORC,S100P,VEGFA
deoxycholate	chemical - endogenous mammalian		-0.554	2.27e-10	ALDH1A1,ANKRD1,CAV1,CXCL8,ENO1,GAPDH,GJB2,GLS2,HK2,KCNJ3,LDHA,PKM,PLAU,PLAUR,PTGS2,SERPINB5,SLC1A2,SLC2A1,TP63
trichostatin A	chemical drug		0.843	2.43e-10	ABCB1,ADCY1,ALDH1A1,ANGPT1,ANKRD1,AREG,ATG9B,AURKB,BIK,BMP5,CCL20,CCNA2,CDC25C,CDC6,CDH2,CDK1,CHEK1,CLEC3B,CLU,CRABP2,CXCL12,CXCL8,DIRAS3,E2F8,EREG,FABP4,FGFR4,FLRT3,FN1,FOXM1,GJD2,GRIA2,HMGA2,HOXA10,HOXB9,ID1,IGF2BP2,IGF2BP3,IGFBP1,IL1A,IL1RAP,IPCEF1,JCHAIN,JUP,KIF20A,KLF5,KRT6B,L1CAM,LAMA3,MAPK8IP1,MAT1A,MET,MIR7-3HG,MME,MMP1,MMP13,MMP9,MS4A1,MUC4,NDRG1,NDRG2,NEUROD1,NR0B2,NRXN1,OXTR,PAH,PAK3,P…
TP73	transcription regulator		0.627	2.6e-10	ABCB1,ANGPTL4,AURKA,BIRC5,BTG2,CCNA2,CCNB1,CD3D,CD3E,CDC20,CDC25C,CDH22,CDK1,CDKN3,CKS2,E2F1,EPHA2,EREG,FN1,FOXJ1,G0S2,GLS2,GTSE1,H2BC11,HSPA1A/HSPA1B,ITGB4,KCNQ1,KIF23,KLF5,LAMA3,LDHA,LY6D,MISP,MMP13,MMP28,MPZL2,NDRG1,P2RY2,PERP,PLAU,PLEC,PMAIP1,PPL,PRODH,PTGES,RELN,S100A2,SDC4,SERPINA5,SFN,TPX2,TSPAN1,TTR,UBE2C,VEGFA,WNT10A
RXRA	ligand-dependent nuclear receptor		0.343	2.62e-10	ABCB1,ACACB,ADH1B,ADH1C,ALDH1A1,BAAT,CCL17,CCL20,CCNA2,CCNB1,CD109,CDO1,CLU,CRABP2,DLK1,ECT2,FABP4,FLRT3,FLT3,GCK,GPD1,HNF1B,IGF1,IGFBP1,IL1A,ITGB3,LPL,LTF,MLXIPL,MMP11,MMP12,NR0B2,NR5A2,ONECUT1,PCSK2,PHLDA2,PLA2G2A,PLIN1,PTGDS,RBPJL,RGN,RORC,RXRG,SELP,SLAMF1,SLC2A2,TACSTD2,TFAP2A,TK1,UGT1A9 (includes others),VEGFA
E2F3	transcription regulator	Inhibited	-3.125	6.35e-11	BIRC5,CCL20,CCNA2,CCNB1,CDC45,CDC6,CDCA3,CDK1,E2F1,FBLN5,H2AC25,H2BC11,HOXB9,IGF1,INHBA,L3MBTL4,LEP,LPL,MAD2L1,MAL2,MCM10,MT1G,NECTIN1,PLK1,PTTG1,RAD51,RRM2,TK1,TPX2,UBE2C,WFDC2
HNF1A-AS1	other	Inhibited	-3.092	1.72e-08	BIRC5,CDH2,CEP55,ENO1,HJURP,KIF2C,NCAPG,NEK2,PDCD4,UBE2C
SRC	kinase	Inhibited	-3.088	4.44e-08	ABCA8,ABCA9,CAV1,CDK1,CTSV,CXCL8,ENO1,FN1,FOSL1,ID1,INS,MMP1,MMP9,NEUROD1,PGK1,PLAU,PLAUR,PLK1,POSTN,PTGS2,SLC2A1,VEGFA
CCN1	other	Inhibited	-3.079	0.000452	CXCL8,FN1,IL1A,ITGA2,ITGA3,ITGB3,MMP1,MMP9,PLAU,PTGS2,VEGFA,WNT7B
TAFAZZIN	enzyme		-1.704	3.67e-10	AHNAK2,ALDH1A1,ANGPTL4,ANKRD1,AOX1,BTLA,C7,CAV1,CCNB1,CCR2,CDH2,CXCL12,DDIAS,ESM1,FCRL5,FN1,IGKC,IRAK2,KRT19,KRT5,LDHA,LGR5,LOXL2,LY6D,LY6E,MAD2L1,MET,MS4A1,P4HA1,PDCD4,PKM,PLOD2,PMAIP1,PTGS2,SELP,SLC2A1,SORBS2,TBC1D2,TPI1,TTN,UPP1,VEGFA,WNT11
ERK	group	Inhibited	-3.07	1.35e-09	AREG,BCAR3,BTG2,CAV1,CKS2,CLDN4,CLU,CXCL8,EPHA2,EREG,FABP4,FN1,FOSL1,HAS3,HMGA1,IGFBP1,ITGB3,KLF5,MMP1,MMP13,MMP9,MS4A1,NDRG1,PDK4,PLAU,PMAIP1,POSTN,PTGES,PTGS2,RORC,SFN,SLC2A1,TGM2,VEGFA,VTCN1
EFNA5	kinase		1.291	3.93e-10	CRABP2,DCBLD2,EREG,FOSL1,ITGB4,ITGB6,KRT16,KRT7,NOS1,NT5E,PKP1,PTGS2,PTHLH,SLC20A1,TNFRSF6B,UBE2C
EP400	other	Inhibited	-3.058	1.5e-09	CCNA2,CDC20,CDC6,CDCA3,CENPF,E2F1,E2F7,E2F8,FABP4,FOXM1,NEK2,PLK1,SGO1,UHRF1
vancomycin	biologic drug	Inhibited	-3.051	0.0074	APOD,BLNK,CAPN6,CDCP1,CLDN4,CLU,CP,FMO2,HJURP,IGFBP1,ITGB4,LAMC2,PTGDS,SEZ6L,SLCO4A1,SOD3,TMC7,UPP1
ADAMTSL2	other		1.265	4.73e-10	ADAMTS8,COL11A1,COL14A1,COL7A1,ELN,ITGA3,ITGB3,ITGB4,LAMA3,MMP1,MMP10,MMP11,MMP13,POSTN,SELP,TGFBI,TNC
PTEN	phosphatase		1.681	4.79e-10	ABCA9,ADAMTS14,ADIPOQ,ADM,ANGPT1,AURKA,AURKB,BEX1,BIRC5,BRIP1,BTG2,CA8,CADM3,CADPS,CCNB1,CDC20,CDH2,CELSR1,CFD,CHEK1,CKS2,COL14A1,CST6,CTSV,CX3CR1,CXCL8,E2F1,EGF,FABP4,FGF10,FGFR4,FN1,FOXM1,G0S2,GAPDH,GPX3,HOXA10,HSPA1A/HSPA1B,IGF1,ISG15,ITGB3,KLF5,KRT19,L1CAM,LAMA3,LGR5,LOXL2,LY6E,MAD2L1,MET,MKI67,MME,MMP9,NDRG1,NR5A2,PDCD4,PERP,PGK1,PKM,PLAU,PLEC,PLK1,PSCA,PTGS2,PTPRT,RAD51,RAMP3,SCTR,SDC4,SELE…
SMAD4	transcription regulator		-1.341	5.14e-10	ACKR1,ANGPT1,ANGPTL4,AREG,AURKA,BUB1,BUB1B,CBS/LOC102724560,CCL20,CD79A,CDH2,CDH3,CDX2,COL7A1,EREG,FN1,FOSL1,FSCN1,HMGA2,ID1,IL11,INHBA,KLF15,MAD2L1,MET,MMP1,MMP13,MST1R,MUC4,OVOL1,PAK3,PKM,PLAU,PRDM16,PRODH,PTGS2,PTHLH,TNC,TTK,VEGFA,VIP
mifepristone	chemical drug		0.671	5.33e-10	ABCB1,ADIPOQ,ADM,AQP1,AREG,CAV1,CCR2,CDH2,CEACAM1,CFTR,CLEC3B,CLU,FN1,HOXA10,ITGA2,ITGB3,ITGB4,JUP,KLK1,KRT6B,LAMB3,LAMC2,LEFTY1,LTF,MAD2L1,MME,MMP1,MMP9,NDRG1,NPY1R,OGN,OXTR,POSTN,PTGS2,RAMP3,RAP1GAP,RELN,SLC1A2,SLC2A1,SLCO1B3,SOX11,SPINK1,TK1
TGFB2	growth factor		-1.01	5.52e-10	ALDH1A1,ANGPTL4,BIRC5,CCNA2,CCNB1,CCR6,CDC20,CDH2,DDC,ESPL1,FN1,HK2,INHBA,MLXIPL,MMP9,MUC4,NAGS,OSR1,PDK4,PLK1,PLOD2,PTHLH,S100A9,SLC7A5,SULF1,TGFBR3,THBS4,TRIB3,TTR,UBE2C,VEGFA,WNT11
tetrachlorodibenzodioxin	chemical toxicant		-1.464	6.24e-10	ABCB1,ADM,ANGPT1,ATG9B,ATOH8,BLK,BLNK,CACNA1D,CALN1,CCNA2,CDCA5,CFTR,CTSV,CXCL8,E2F1,E2F8,EGF,ELN,EREG,ESRRG,FMO2,HSPA1A/HSPA1B,IGFBP1,KCNA3,KCNA5,KCNJ5,KRT19,KRT7,MAD2L1,MMP1,MMP13,NR0B2,NRG4,PCSK1,PCSK2,PERP,PLAUR,PRKAR2B,PTGS2,REG3G,S100A9,SERPINB5,SFN,SIM1,SLC2A1,SLC38A3,SLC7A5,SLC9A4,SST,TK1,TNC,TNNT1,UGT1A1,UGT1A6,UGT1A9 (includes others),VEGFA
okadaic acid	chemical toxicant	Inhibited	-3.049	0.000285	CDK1,CRABP2,CXCL8,ELN,IL1A,IL1RN,MMP1,MMP9,NDRG1,PTGS2,PTTG1,SSTR1,TK1
KLF5	transcription regulator	Inhibited	-3.041	1.36e-08	BIRC5,CCAT1,CCNA2,CCNB1,CDH2,CDK1,CXCL12,EPHA2,FGFBP1,HLF,KLF5,KRT5,LGR5,MMP9,NEGR1,NR1H4,PPP1R1B,PTGES,S100A9,TRPV6,WNT10A
IL13	cytokine		-1.141	7.42e-10	ADAM8,ADORA1,BMAL2,BTNL9,CCL17,CCL20,CD3E,CLDN2,CLEC10A,CP,CTSV,CXCL8,ERBB4,FABP4,FCRL3,FN1,FOXJ1,FXYD3,G0S2,GJB1,GP2,GPX3,HOMER2,HRH1,IGF1,IL11,IL1RN,IL31RA,KLK6,KRT16,KRT5,MMP1,MMP10,MMP12,MMP13,MMP9,NCAPH,PCDH1,PFKP,PLA2G2D,PLAU,POSTN,PTGES,PTGS2,RORC,SELP,SERPINB3,SLPI,SPDEF,TGM2,TNXB,TP63,VEGFA
taurocholic acid	chemical - endogenous mammalian		-0.85	8.18e-10	ADGRF4,ANKRD1,ANPEP,APOD,AREG,CREG2,CTRB1,CXCL8,DKK1,EREG,ESM1,LMO3,MMP1,MMP11,NR0B2,NT5E,PCSK1,PRSS3,PTGS2,REG3A,TP63,VEGFA
HRAS	enzyme	Inhibited	-3.025	6.82e-13	ADM,ADRA2A,ANKRD1,ANXA8/ANXA8L1,AREG,AURKA,AURKB,BIRC5,BTG2,CAV1,CCL20,CCNA2,CCNB1,CD96,CDH3,CDK1,CDX2,CHGA,CLU,CRABP2,CTSV,CXCL12,CXCL8,E2F1,ELN,EREG,FGFBP1,FLRT2,FN1,FOSL1,FOXM1,GDF10,GIMAP1,GJB2,GJB3,GPX3,HOXB6,HOXB9,IGKC,IGLL1/IGLL5,IL1A,IQGAP2,IRX3,ITGB4,JUP,KLF5,KRT16,KRT19,MET,MMP1,MMP10,MMP12,MMP13,MMP9,PDCD4,PKP1,PLAU,PLAUR,PLK1,PLOD2,POSTN,PTGS2,PTHLH,PWWP3B,RAP1GAP,RRM2,SCNN1A,SLC2A2,S…
cigarette smoke	chemical toxicant	Inhibited	-3.02	3.1e-07	ADM,AOX1,AREG,BIK,BIRC5,CLU,CXCL8,ELN,FN1,FOSL1,GPX3,HAS3,IGF1,IL1A,IRAK2,LEP,MMP1,MMP12,MMP9,MUC4,P2RX1,P2RY2,POU2AF1,PTGES,PTGS2,SLC2A1,SOD3,UGT1A6,XDH
FOSL1	transcription regulator	Inhibited	-3.001	4.63e-05	ADM,ANKRD1,CXCL8,ELN,FOSL1,ITGB4,MET,MMP1,MMP10,MMP13,MMP9,NT5E,PLAU,PLAUR
HFE	transmembrane receptor	Inhibited	-3	2.87e-11	ADIPOQ,ANGPTL4,CEL,CELA2A,CELA3B,CLPS,CPA1,CPA2,CPB1,CTRB2,CTRC,CTRL,DDC,INS,ITIH4,MCM10,PLA2G1B,PNLIPRP1,PNLIPRP2,PRSS2,PRSS3,REG1B,REG3A,RNF186,SLC2A2,WFDC2
GW501516	chemical drug		-1.09	1.19e-09	ACADL,ADIPOQ,ANGPTL4,APOD,CFD,GPD1,IGFBP1,IL1A,KLK6,KRT19,LAMB3,LPL,LTF,MMP12,PDK4,PPL,PTGS2,S100A9,SLPI,SNCG,SULT2B1,VEGFA
S100A6	transporter		-1.155	1.24e-09	AURKA,CCL20,CDK1,CDKN3,CENPA,CXCL8,DEPDC1,DHRS9,INHBA,NCAPH,NEK2,PBK
ZEB1	transcription regulator		-0.905	1.28e-09	ALDH1A1,ANKRD1,CCR2,CDH2,FN1,HK2,ITGB4,KRT19,LAMC2,LOXL2,MAL2,MMP1,MMP9,MPZL2,NRP2,PFKP,PKM,PLAU,POLQ,PTGS2,TGFBI,TP63,XDH
FGF19	growth factor		-1.27	1.3e-09	ACACB,ALDH1A1,AMY2A,AQP8,AREG,BIRC5,G0S2,GAS2,GCK,ID1,IGFBP1,IL1RN,LEP,MME,MMP12,NR0B2,PTGDS,SLC2A2,SLC2A5,SLPI
ZNF768	other	Inhibited	-3	7.06e-08	AURKA,AURKB,BTG2,CCNB1,CDC20,CDC45,CDK1,NUSAP1,PLK1,TOP2A
RNA polymerase II	complex			1.35e-09	ADIPOQ,ANGPTL4,AURKA,BLNK,CCNB1,CD3E,CDO1,CXCL8,DKK1,DLGAP5,ENO1,FABP4,FOSL1,GAPDH,HSPA1A/HSPA1B,ID1,IGF1,IGFBP1,IL1RN,INS,KSR2,L1CAM,MAD2L1,MMP9,NR1H4,NR5A2,PDZK1,PKMYT1,PTGS2,RAD51AP1,RORC,SFN,SYT4,TNNT1,TOP2A,TRPV6,VEGFA,WNT7B
laminaran	chemical drug	Inhibited	-2.985	5.72e-05	CCL20,CXCL8,EREG,G0S2,HCAR3,IL1A,INHBA,PTGS2,TNC
E2F1	transcription regulator	Inhibited	-2.982	4.43e-09	ABCB1,ACADL,ADIPOQ,AMY2B,AURKA,AURKB,BIRC5,CAV1,CCNA2,CCNB1,CDC20,CDC45,CDC6,CDH2,CDK1,CHEK1,CRABP2,DIRAS3,E2F1,E2F8,ECT2,ENO2,FOXM1,GINS1,GLP1R,H2AC18/H2AC19,H2BC11,HMGA1,IGF1,JPT1,KCNA3,KCNJ11,KIF23,LEP,MAD2L1,MCM10,MMP1,MMP9,MT1G,MUC4,NKX6-1,NUSAP1,PDK4,PDX1,PMAIP1,PTTG1,RACGAP1,RAD51,RAD54L,RRM2,SLC16A1,TK1,TOP2A,UHRF1,VEGFA
ATF4	transcription regulator	Inhibited	-2.968	0.000417	ANKRD1,AREG,ARHGAP23,ATP1A2,CXCL8,ERO1A,FN1,IGFBP1,KLHDC7B,NDRG1,PMAIP1,PTGS2,SLC38A3,SLC43A1,SLC7A5,SST,TRIB3,TRPM3,VEGFA,WNT11,XDH
TEAD4	transcription regulator	Inhibited	-2.965	7.93e-05	ADIPOQ,ADM,CDH2,CDX2,EOMES,FABP4,IGF2BP3,IRF6,MMP9,OVOL1,PLIN1,POSTN,RAD51,SULF1,TP63,VEGFA
bisindolylmaleimide I	chemical drug		1.771	1.81e-09	CDC25C,CDH2,CLU,CXCL8,E2F1,FN1,IGF1,KCNH8,KCNJ11,LPL,MET,MMP1,MMP10,MMP12,MMP13,MMP9,OXTR,PDCD4,PTGDS,PTGS2,PTTG1,TRIM29,VEGFA
SRC (family)	group	Inhibited	-2.942	0.00039	CDH2,FN1,ID1,IGFBP1,ITGB3,MUC4,NEUROD1,NKX2-2,PTGS2
ADAM17	peptidase	Inhibited	-2.942	0.00775	AREG,CEACAM1,CLDN4,CXCL8,ERBB4,FN1,FUT9,HMGA1,KRT19,MMP13,PPL,REG3A,REG4
PI3K (complex)	complex	Inhibited	-2.941	4.3e-09	APLN,BIRC5,CCNB1,CD2,CDH2,CHGA,CXCL8,DKK1,E2F1,FBLN5,FN1,FOSL1,HAS3,HK2,IGF1,IGFBP1,IL1RN,INS,LEP,MMP1,MMP10,MMP12,MMP13,MMP9,MUC4,PDCD4,PDX1,POSTN,PPP1R1B,PRKAR2B,PTGS2,SNCG,SST,TGM2,TP63,TUBB3,VEGFA,VIP
TMPRSS2-ERG	fusion gene/product	Inhibited	-2.921	3.84e-14	AREG,ART4,B3GNT3,BEX2,C15orf48,C16orf74,CALB2,CCNB1,EREG,FHOD3,FSCN1,HCAR1,ID1,IL1A,INHBA,KRT16,KRT23,LAMA3,LONRF2,LOXL2,LPL,MME,MMP9,MYEOV,P2RY2,RAB39B,SCARA5,TCEA3,TGFBI,TRIB3
Mek	group		-1.179	2.69e-09	A4GALT,ANPEP,BIRC5,CDCP1,CDH2,CDX2,CLDN2,CLU,CXCL8,EPHA2,EREG,FGFBP1,FOSL1,HMGA2,HRH1,ID1,ITGB3,ITGB6,L1CAM,LAMA3,LAMB3,LAMC2,LEP,MME,MMP13,MMP9,MS4A1,MST1R,MUC16,NT5E,PAX8,PHLDA2,PMAIP1,PTGS2,SLC20A1,SLC2A1,SLCO4A1,SNCG,TACSTD2,TMEM132A,TOP2A,TSPAN1
GATA4	transcription regulator		1.571	3.02e-09	ADORA1,ANKRD1,CDCA8,CDX2,CLDN2,CLSTN2,CRABP2,ESPL1,EVPL,ID1,IL11,INHBA,IRF6,KCNA5,KRT17,KRT7,LDHA,MUC4,NR5A2,NUSAP1,OGN,OVOL1,PFKP,PLA2G2A,PLIN4,POSTN,PPL,PTGDS,PTGS2,SERPINA5,SLC2A2,SLC9A3,TGFBI,TGM2,THBS4,TTN
advanced glycation end-products	chemical - endogenous mammalian	Inhibited	-2.921	0.00034	CDH2,CXCL12,CXCL8,FN1,MKI67,MMP1,MMP13,MMP9,PTGES,PTGS2
SORL1	transporter		-0.756	3.39e-09	ADCYAP1,ANGPT1,AQP1,AZGP1,CAV1,COL11A1,CXCL12,DKK1,EDN3,EFNA5,FN1,INHBA,ITGA2,ITGB4,LPL,MET,MMP1,NRP2,PLAU,SDC4,SEMA3G,SSTR1,TGFBR3,TGM2,TNC,VEGFA,VIP,VIPR2
SP3	transcription regulator		0.167	3.69e-09	ABCB1,BIRC5,CBS/LOC102724560,CCL20,CDH2,CEACAM1,COL7A1,E2F1,EREG,FGF10,FOSL1,IGF1,IL1A,ITGA2,KRT16,LPL,MET,MUC4,NOS1,NR5A2,PADI1,PGK1,PKM,PLAU,PLAUR,PTGS2,PTTG1,SCTR,SLC9A3,TGFBR3,TNC,VEGFA
RAC1	enzyme	Inhibited	-2.92	8.13e-05	ABCB1,ANKRD1,CDH2,CXCL8,FN1,FOSL1,INS,KRT6B,MMP1,MMP10,MMP13,MMP9,PLAUR,PTGS2,SLC2A2,SOX6,VEGFA
E2F2	transcription regulator	Inhibited	-2.919	1.07e-06	AMY2B,BIRC5,CCNA2,CCNB1,CDC45,CDC6,CDCA2,CDK1,E2F1,FOXM1,ID1,MCM10,MT1G,RAD51,RRM2
Interferon alpha	group	Inhibited	-2.919	0.00177	A4GALT,APOL1,BHLHA15,BTG2,CAV1,CCL19,CCNA2,CD8A,CDC20,CEACAM1,CELSR1,COL7A1,CXCL8,E2F1,FCER1A,GNA15,HMMR,HSPA1A/HSPA1B,IFI27,IGLL1/IGLL5,IL11,IL1RN,ISG15,KRT17,KRT19,MMP1,MMP28,NT5E,NUSAP1,PBK,PLAUR,PMAIP1,PTGES,PTGS2,PTHLH,RAD51AP1,S100A9,SLPI,TGM2,TRIP13,ULBP2,ZBED2
CD3E	transmembrane receptor	Inhibited	-2.891	3.19e-07	CCL17,CCNA2,CD3D,CD3E,CD3G,CD8B,CDC25C,CDC45,CDC6,CHEK1,CLSPN,E2F1,GINS1,ITK,MMP9,PKMYT1,PTGS2,RAD51
IL33	cytokine	Inhibited	-2.879	0.000181	ALDOA,ANKRD37,AREG,CCL17,CCR2,CDKN3,CSTB,CXCL8,EGLN3,ENO2,FOXJ1,G0S2,GJB1,HCAR2,HILPDA,IL1A,IL1RN,ITGB4,KRT5,MMP10,MMP12,MMP9,NT5E,ORC6,P4HA1,PCDH1,PCSK1,PGK1,RAMP3,REG3G,RXRG,S100A9,SDC4,TP63,TPI1,VEGFA
sodium arsenite	chemical drug	Inhibited	-2.866	0.000143	ALDOA,BIRC5,CBS/LOC102724560,CXCL8,DDC,ENO1,FABP4,GAPDH,HK2,PGK1,PKM,VEGFA
ARNT	transcription regulator	Inhibited	-2.864	1.93e-08	ADM,ALDOA,ANGPTL4,AREG,ATG9B,BLK,CAV1,CDCP1,DEGS2,ENO1,ERO1A,ESRRG,GAPDH,HK2,ITGB3,KIF20A,LDHA,LEP,LOXL2,PGK1,SIM1,SLC2A1,TPI1,UBE2C,UGT1A6,VEGFA
gentamicin	chemical drug	Inhibited	-2.841	0.00203	ABAT,ACSM3,ALDH1A1,APOD,AQP1,BLNK,BTG2,CA4,CBS/LOC102724560,CDO1,CLU,CTSV,DDC,DPEP1,EGF,GATM,GJB2,HSPA1A/HSPA1B,IGFBP1,KLK1,PTGDS,RBP4,SEZ6L,SLC2A2,SLC9A3,SLCO4A1,TMC7,TTR
E2F7	transcription regulator			5.73e-09	CCNA2,CCNB1,CDC6,CDK1,CHEK1,E2F1,E2F8,ECT2,KIF23,RACGAP1
discodermolide	chemical drug			5.8e-09	CCNB1,CDC20,CDC25C,CDK1,CHEK1,ESPL1,KIF23,PKMYT1,PLK1,PLK4,PTTG1,RAD51,TOP2A
STX18	transporter	Inhibited	-2.84	0.000139	ANLN,ANPEP,AREG,BUB1,CDC20,COL7A1,DKK1,KIF15,LAMC2,LOXL2,SLIT3,TGFBI,TNC,TOP2A,TPX2
ESRRA	transcription regulator		-0.576	6.21e-09	ADAM8,ANGPT1,ANGPTL4,APLN,CCL20,CCR2,CDC6,CDH2,CX3CR1,CXCL12,EGF,ENO1,EPHA2,ESM1,FABP4,GAPDH,HK2,KCNJ11,KCNQ1,KRT15,KRT19,KRT23,LDHA,LOXL2,LPL,LTF,MMP9,NR0B2,NRP2,PDK4,PKM,PLIN1,PPP1R1B,TNS4,TOP2A,TPI1,TTN,VEGFA,WNT11
IL17A	cytokine	Inhibited	-2.834	4.79e-08	AREG,BIRC5,C15orf48,CCL17,CCL20,CDH2,CP,CXCL12,CXCL8,EREG,FN1,FOSL1,IGF1,IL1A,IL1RN,ISG15,KRT16,KRT17,LEP,LPL,MLXIPL,MME,MMP1,MMP13,MMP9,MT1G,PI3,PLAU,PTGS2,REG3A,RORC,S100A14,S100A9,SCNN1A,SELP,SLC2A1,SLC9A3,TNC,TP63,VEGFA
LDHA	enzyme		-0.243	6.35e-09	CDK1,ENO1,ENO2,EPHA2,FN1,GNG7,HK2,ITGA3,LAMA3,LAMB3,LAMC2,PGK1,PKM,PPP2R2C,RELN,THBS4,TPI1
5-fluoro-2-hydroxycinnamaldehyde	chemical reagent		1.633	7.02e-09	BIRC5,CCNB1,CDC20,CDC25C,CDK1,MAD2L1
5-fluoro-2-benzoyloxycinnamaldehyde	chemical reagent		1.633	7.02e-09	BIRC5,CCNB1,CDC20,CDC25C,CDK1,MAD2L1
Histone h3	group			7.13e-09	ABCB1,ADCY5,ADIPOQ,AP1S3,BIRC5,CA4,CAV1,CCNA2,CCNB1,CDC6,CDX2,CEACAM1,CLPS,CXCL8,DKK1,E2F1,EML5,EOMES,FABP4,FOXJ1,FOXM1,GAPDH,GAS2,GRIA2,HOXA10,HOXB6,ID1,IGF1,IL1A,INS,L1CAM,MAD2L1,MET,MMP9,MT1G,MUC4,NEUROD1,PCDHA4,PDX1,PMAIP1,PNLIPRP2,PTGES,PTGS2,RELN,RRM2,S100A16,S100A9,SCNN1A,SLC2A2,SOX11,TOP2A,UPP1,VEGFA
5-azacytidine	chemical drug		-1.451	7.71e-09	ABCB1,CAV1,CXCL12,DKK1,DLK1,EPHA2,FOSL1,GJB3,HK2,INHBA,KRT17,LINC00261,MUC4,NDRG1,NTRK3,PAH,PCDHA10,PCDHA4,PCDHA9,PLAU,PMAIP1,PTGS2,RRM2,SLC7A5,SOX11,TACSTD2,TGM2,UBE2C,UPP1
glycochenodeoxycholate	chemical - endogenous mammalian		-1.886	8.31e-09	ADGRF4,ANKRD1,ANPEP,APOD,AREG,BIRC5,CREG2,CTRB1,CXCL8,DKK1,EREG,ESM1,LMO3,MMP1,MMP11,NR0B2,NT5E,PRSS3,TP63
MAGI1	enzyme		1.633	8.83e-09	ADCY1,BTG2,CDC45,CDC6,CHEK1,E2F1,E2F8,EFNA5,EGLN3,EXO1,LDHA,PDZK1,PERP,PLOD2,POLQ,PRKAR2B,RAD54L,REEP1,RRM2,SERPINA5,SFN,SLC16A1,SYT12,TGM2,ZNF185
E. coli serotype 0127B8 lipopolysaccharide	chemical - endogenous non-mammalian		-1.472	9.33e-09	ACSS1,ADIPOQ,ADORA1,ADRA2A,AQP1,BRIP1,CALB2,CAV1,CCL17,CXCL12,ELN,FAM107A,GJB2,GNG7,HCAR2,IGF1,IL11,LAMC2,NTRK2,PPP1R1B,PTGES,PTGS2,SEMA7A,SLC1A2,SLC7A5,SOD3,TGFBR3,VEGFA
PALMD	other	Inhibited	-2.828	1.03e-05	CCL20,ENO1,HK2,LDHA,PGK1,PKM,SLC2A1,TPI1
ZC3H11A	other	Inhibited	-2.828	0.00327	B3GNT3,CDH2,DKK1,FN1,GJB3,LDHA,NT5E,PFKP
PSME3	peptidase	Inhibited	-2.828	2.28e-07	ALDOA,ENO1,GAPDH,HK2,LDHA,PKM,SLC2A1,TPI1
gemcitabine	chemical drug		-1.379	1.11e-08	ABCB1,AREG,BIRC5,BTG2,CCNB1,CDH2,CXCL12,CXCL8,EGF,FOSL1,LDHA,MMP9,NT5E,PKM,PTGS2,RAD51,RRM2,SLC2A1,TNFRSF6B,VEGFA
TNFSF12	cytokine	Inhibited	-2.81	9.67e-05	ADAM8,CCL19,CXCL12,CXCL8,ID1,ITGA3,KLF15,MMP1,MMP10,MMP12,MMP13,MMP9,NOS1,NPHS1,S100A9,SIX1
SOX2	transcription regulator		-1.434	1.29e-08	ABCC6,ALB,ALDH1A1,ANGPT1,BIRC5,CALB2,CASR,CCAT1,CCL20,CCNA2,CDH2,CDK1,CDX2,CRABP2,CST6,CXCL12,CXCL14,CXCL8,DDC,DKK1,E2F1,EOMES,EPHA2,EVPL,FGFR4,GCK,IER5,IGF1,INHBA,IRF6,IRX3,KIF26A,KRT17,KRT19,KRT6A,KRT7,LEFTY1,NIPAL4,NKX2-2,NR5A2,ONECUT1,OVOL1,PDX1,PLP1,PPL,SAPCD2,SOX6,SOX8,TNR,TP63,TUBB3,VEGFA,ZNF488
metribolone	chemical reagent	Inhibited	-2.803	5.02e-07	ADH1C,ALDOA,ATP1A2,AZGP1,BRIP1,BUB1,CA4,CCNA2,CDC6,CHEK1,CLU,CTNND2,CXCL8,DDC,ELAPOR1,ENO1,ERO1A,ESRRG,GAPDH,GNMT,GTSE1,HK2,HOMER2,IGF1,IQGAP2,ITGB4,JPT1,KIF20A,KLK1,KRT19,LDHA,MMP1,NDRG1,PFKP,PGK1,PKM,PLA2G2A,PLP1,REG4,RIMS1,S100P,SELENOP,SLC16A3,SPDEF,STYK1,TPI1,UGT2B15,VEGFA
BSCL2	other			1.43e-08	ADIPOQ,ANKRD1,CFD,CLEC10A,FABP4,GCK,GPD1,GRIA2,HMGA1,LEP,LPL,MMP13,NAT8L,PKP3,PTGS2,SLPI
CHI3L1	enzyme			1.44e-08	ASPM,CCNB1,CDCA8,CXCL8,DEPDC1,DLGAP5,KIF18B,LDHA,MMP9,PTTG1,SGO1,TMEM158,TNC,VEGFA
IL4	cytokine	Inhibited	-2.794	2.67e-10	ACSL6,ADAM8,ADCY1,AREG,BIRC5,BMAL2,C15orf48,C21orf62,CCL17,CCL20,CCR6,CD2,CD79A,CD8A,CD8B,CDK1,CLDN2,CLEC10A,CR2,CSTB,CXCL8,EOMES,EPHA2,ESPL1,FABP4,FCRL1,FLRT2,FN1,FOXJ1,FSCN1,GATM,GIPC2,GJB1,GNA15,GSDMC,GTSE1,HILPDA,HK2,HOMER2,HRH1,HSPA1A/HSPA1B,IGF1,IL1A,IL1RN,IL31RA,IRAK2,ISG15,ITGA2,ITGB3,JCHAIN,KRT19,KRT5,KRT7,LDHA,LGALS2,LPL,LY6D,LY6E,MKI67,MMP1,MMP10,MMP12,MMP28,MMP9,MS4A1,NDRG1,PCDH1,PFKP…
FOXC2	transcription regulator		-1.049	1.78e-08	ADIPOQ,CDH2,CFD,CXCL12,DKK1,FABP4,FN1,ITGB3,LEP,LPL,MET,MMP13,MMP9,OMD,PLIN1,PRDM16,PTGS2,SOX6,SYT6
ROCK2	kinase	Inhibited	-2.772	0.00227	CDH2,CXCL8,DSG3,FN1,HK2,PI3,PPL,RORC,SCEL
SMAD2	transcription regulator	Inhibited	-2.76	7.92e-06	BIRC5,CACNA1D,CCL20,CDH2,CDX2,ESM1,FN1,HABP2,IGF1,INS,MET,MMP13,MMP9,MUC4,NEUROD1,PDX1,PTHLH,VEGFA
EFNA2	kinase		1.387	1.96e-08	CRABP2,DCBLD2,FCER1A,FOSL1,FOXL1,ITGB4,KRT16,KRT7,NOS1,NT5E,PKP1,PTHLH,SLC20A1,TNFRSF6B,UBE2C
IER3IP1	other		1.129	1.97e-08	CDK1,ERO1A,INS,NKX6-1,PDIA2,PDX1,PLK1,SLC2A2,TRIB3
ACOX1	enzyme		1.942	2e-08	ACADL,BAAT,CSTB,CTSV,CXCL12,FABP4,GNMT,GSDMC,HPD,IGF1,IGFBP1,IL1RAP,KRT23,LPL,LY6D,OTC,PAH,PDK4,RGN,SLC16A1,SLC20A1,SLC4A4,TM4SF4,TRIB3
butyric acid	chemical - endogenous mammalian		1.615	2.03e-08	ABCB1,ADCY1,ALB,ALDH1A1,AQP1,ATP2A3,BIRC5,C7,CBS/LOC102724560,CCL20,CCNA2,CCNB1,CDC20,CDC25C,CDC6,CDH2,CDK1,CLDN2,CLU,COL11A1,CXCL8,E2F1,FABP4,FOXM1,G0S2,GC,GPRC5A,IL11,JCHAIN,KLF5,LEP,LY6E,MKI67,MMP12,MMP9,PKHD1,PLAU,PMAIP1,PTGDS,PTGS2,S100P,SELENOP,SLC1A2,SLC2A1,SLC2A2,TGFBI,TGM2,THBS4,TOP2A,VEGFA
AGN194204	chemical drug		1.389	2.12e-08	ADIPOQ,ANGPTL4,AURKA,CCNA2,CCNB1,CD3E,CDK1,CRABP2,FABP4,GAPDH,GPRC5A,HK2,IL11,KIF20A,KIF2C,KIF4A,LPL,MAD2L1,MKI67,MMP9,PARM1,PDCD4,PDK4,PLIN4,PLK1,PPL,RAMP3,SEMA4B,SLCO4A1,TOP2A,UNC13C
methylselenic acid	chemical reagent			2.13e-08	APOD,AURKA,BIRC5,BUB1B,CCNA2,CCNB1,CDC20,CDC25C,CDC6,CDK1,CENPA,CENPF,CLU,E2F1,FN1,FOXM1,HMMR,ID1,IGF1,ITGB4,MATN2,MKI67,NDRG1,PLK1,PTGES,RRM2,SERPINB5,TGFBR3,TOP2A,UGT2B15,ULBP2,VEGFA,ZBTB16
NFAT5	transcription regulator	Inhibited	-2.76	0.00184	AQP1,AREG,DKK1,EREG,IL11,IL1RN,ITGB3,LAMA3,PFKP,PGK1,PTGES,RRM2,SCNN1A,SLC2A1,TNC,VEGFA
NR4A1	ligand-dependent nuclear receptor		-1.089	2.2e-08	ADIPOQ,ADM,ALDOA,ALDOB,APOD,BIRC5,COX6B2,CRABP2,CXCL12,E2F1,ENO1,ENO2,FABP4,FN1,G0S2,GCK,GPD1,HCAR1,HK2,ID1,INS,ITGB4,JUP,LEP,LPL,LY6E,MMP13,MMP9,NEUROD1,NR1H4,NT5E,PDK4,PDX1,PGK1,PTGDS,RAMP3,UBE2C
EFNA4	kinase		1.941	2.22e-08	CRABP2,DCBLD2,FOSL1,ITGB4,ITGB6,KRT16,KRT7,NT5E,PKP1,PTHLH,SLC20A1,TNFRSF6B,UBE2C
RET	kinase		-0.508	2.28e-08	CCL20,CLU,CTSV,CXCL12,CXCL8,EDN3,ELN,GFRA1,HSPA1A/HSPA1B,INSM1,MET,MMP1,MMP10,MMP9,NOS1,PLAU,PLAUR,PLOD2,PMAIP1,S100A9,SST,TNC,TTN,VIP,WNT11
ID3	transcription regulator	Inhibited	-2.758	6.37e-07	ADIPOQ,ADM,BLK,BTG2,CCNB1,CD79A,CDC6,CDK1,CXCL8,EOMES,EXO1,HOMER2,IGLL1/IGLL5,IL20RB,IRF6,ITGB3,MMP9,NEUROD1,POLQ,RAD51,RAP1GAP,SEMA7A,SH2D1A,SLAMF1,SLAMF6,TGFBR3,ZBTB16
KLF4	transcription regulator		-1.968	2.35e-08	ALB,ALDH1A1,ANGPT1,BUB1B,CCAT1,CCNA2,CCNB1,CDX2,CENPE,CLEC10A,CRABP2,CST6,CXCL8,E2F1,EOMES,EPHA2,EVPL,FN1,FOXM1,GJB2,IER5,INHBA,IRF6,IRX3,KLF5,KRT17,KRT19,KRT7,LGR5,MMP13,MMP9,OVOL1,PFKP,PLAUR,PPL,S100A14,SLPI,SOD3,TNC,VEGFA
NR1H4	ligand-dependent nuclear receptor		1.589	2.35e-08	ABCA8,ABCA9,ACSS1,ADH1B,AMBP,ANKRD1,ANPEP,BAAT,CCL14,CDX2,COL14A1,DHRS9,DPT,FBLN5,FN1,FOXM1,LDHA,NAGS,NDRG2,NEUROD1,NR0B2,NR1H4,NR5A2,PDX1,PRDM16,PTGS2,SEMA7A,SLCO1B3,SOD3,TGFBI,TGM2,TK1,TPI1
SPP1	cytokine	Inhibited	-2.737	2.95e-11	ADIPOQ,ANGPT1,AURKA,CCL20,CCR2,CDC20,CDH2,CXCL12,CXCL8,E2F1,EGF,FN1,HNF1B,HOMER2,IGF1,IL1A,ITGA2,ITGA3,ITGB3,KRT19,MET,MMP1,MMP13,MMP9,NDRG2,NRCAM,PDX1,PLAU,PROX1,PTF1A,PTGS2,RXRG,SOX8,VEGFA
MAPK14	kinase	Inhibited	-2.72	0.000348	ANKRD1,AREG,BTG2,CCNA2,CCNB1,CXCL8,DKK1,EREG,FGFBP1,FN1,MMP1,MMP13,MMP9,PLAU,PLAUR,PTGES,PTGS2,S100A9,TGM2,TOP2A,VEGFA,VIP
IL2	cytokine		-1.126	2.73e-08	ACSL6,ADAM8,ALDOA,AREG,AURKA,BUB1,CCL17,CCNA2,CCR2,CCR6,CD2,CD3D,CD3G,CD8A,CD8B,CDC6,CDK1,CEACAM1,CHEK1,CLSPN,CRABP2,CX3CR1,CXCL12,CXCL8,ENO1,EOMES,GAPDH,GLS2,GZMK,HK2,HSPA1A/HSPA1B,IL1A,IL1RN,ISG15,ITGA2,ITK,KCNA2,KLRC4-KLRK1/KLRK1,L1CAM,LDHA,LY6E,MAD2L1,MKI67,MME,MMP9,NDRG1,NT5E,PDCD4,PGK1,PHLDA2,PIP5K1B,PLA2G2D,PLK1,PMAIP1,PTGS2,PTHLH,RAMP3,RORC,RRM2,SELP,SLAMF1,SLC7A5,TGFBR3,TPI1,TRIB3,TTN,UP…
hydrogen peroxide	chemical - endogenous mammalian		-0.524	2.93e-08	ABCB1,ADIPOQ,ANKRD1,AURKA,BIRC5,BRIP1,BTG2,BUB1,BUB1B,CAV1,CCNA2,CCNB1,CCR2,CDC20,CDC25C,CDC6,CDK1,CFD,CHEK1,CLU,CNR1,CXCL8,DDIAS,DKK1,ELN,EPHA2,FN1,FOSL1,FOXM1,FXYD2,GLS2,IER5,IL1A,ITGA2,ITGA3,ITGB3,MMP1,MMP10,MMP13,MMP9,NOS1,NR3C2,PAH,PDCD4,PDX1,PLAUR,PTGS2,SCNN1A,SELENOP,SLC20A1,TGFBR3,TGM2,TRIB3,TRIM29,UHRF1,VEGFA
PTH	other		-0.367	2.96e-08	ANGPT1,AREG,CGNL1,CXCL12,FN1,IGF1,IL11,KIF26A,MME,MMP1,MMP13,NDRG2,PDK4,PLAU,POSTN,PPP1R1B,PTGS2,PTHLH,RAMP3,RAP1GAP,SDC4,SLC20A1,SLC9A3,SLPI,THBS4,TMEM119,WNT7B
ciprofibrate	chemical drug		-1.272	3.02e-08	A1CF,ABCB1,ACADL,BAAT,CEACAM1,CSTB,CTSV,CXCL12,FABP4,GNMT,HPD,IGF1,IGFBP1,IL1RAP,LPL,LY6D,OTC,PAH,PDK4,PDZK1,RGN,SLC16A1,SLC4A4,TM4SF4
IL18	cytokine	Inhibited	-2.695	0.00354	ADIPOQ,CCL20,CCR2,CX3CR1,CXCL12,CXCL8,GNA15,GZMK,IL1A,KLRC4-KLRK1/KLRK1,MMP1,MMP13,MMP9,PTGS2,TRIM29,ULBP2,VEGFA,ZBED2
Insulin	group		0.465	3.09e-08	ABCC8,ADH1C,ADIPOQ,ALB,ALDOA,ALDOB,ANGPTL4,APLN,ATP1A2,BIRC5,CDX2,CFD,CHRM3,CRABP2,DLK1,ERO1A,FABP4,FFAR1,FGFR4,FN1,GAPDH,GCK,GHRL,GPD1,GRB14,HK2,IAPP,IGF1,IGFBP1,INHBA,INS,ITGA3,ITGB3,KCNJ11,KCNJ3,LDHA,LEP,LPL,MAT1A,MELTF,MLXIPL,MMP1,MMP13,MMP9,NOS1,NR1H4,PDIA2,PDK4,PGK1,PKM,PLIN1,PTGS2,PTHLH,RBP4,RGN,RRM2,SELENOP,SLC2A1,SLC2A2,SLC2A5,SLC38A3,SLC3A1,TGFBI,TNC,VEGFA
BMS-754807	chemical drug		0.113	3.16e-08	BIRC5,CCNA2,CLU,CXCL14,ELN,ERBB4,MET,MKI67
SLC15A4	transporter	Inhibited	-2.685	0.000873	BHLHA15,CCNA2,CDC20,CXCL8,HMMR,JCHAIN,KRT17,KRT19,NUSAP1,PBK,PLAUR,PTGS2,RAD51AP1,SLPI,TRIP13
RBPJL	transcription regulator			3.27e-08	AMY2A,CEL,CPA1,CPA2,CTRB2,PRSS3,RBPJL
TNFRSF9	transmembrane receptor	Inhibited	-2.673	1.5e-06	ANPEP,BIRC5,CCNA2,CCR6,CDC25C,CDC45,CDC6,CHEK1,CLSPN,CXCL8,E2F1,GINS1,MMP9,PKMYT1,RAD51
docetaxel	chemical drug		0.473	3.44e-08	AURKA,BIK,BIRC5,BUB1,CCL17,CCNB1,CDC20,CDC25C,CDH2,CDK1,E2F1,EDN3,ITGA2,ITGB3,MAD2L1,MMP9,NEK2,PFKP,PLAU,PTGS2,SPAG5,TUBB3,VEGFA
GATA2	transcription regulator		-0.387	3.45e-08	ABCA13,AMY2B,ANGPT1,AZGP1,CCR2,CD96,CEL,CELA2A,CHGA,CLEC4F,CLPS,CPA1,CTRB2,CXCL12,DLK1,FABP4,FCER1A,FOXL1,FYB2,GABRP,GFRA1,GPX3,HOXA10,ITGA2,LTF,LY6D,MAT1A,P2RX1,PNLIPRP1,PPP1R13L,PRSS1,PRSS2,PRSS3,REG1A,RXRG,S100A9,SELP,SERPINA6,SERPINI2,SNTG2,TACSTD2,TGFBR3,TGM2,TRAT1,UGT1A6,VEGFA
OSM	cytokine	Inhibited	-2.673	3.88e-08	ABCC8,ACKR1,ALB,ANGPTL4,CALB2,CCL20,CDA,CDH2,CDH3,CLDN4,CST6,CTSV,CXCL12,CXCL8,DNAH17,DSG3,ESM1,EVPL,FMO5,FN1,FOSL1,GJB5,HK2,ID1,KLK1,KRT16,KRT17,KRT19,LY6D,MMP1,MMP10,MMP13,MMP9,MPZL2,MUSK,PDCD4,PGK1,PI3,PLAU,PTGES,REG3A,S100A9,S100P,SELP,SLC16A1,SLC16A3,SLC4A8,SLPI,SULT2B1,TNC,TOP2A,TPX2,UGT1A1,ULBP2,VEGFA,VIP,XDH
glycocholic acid	chemical - endogenous mammalian		-1.698	3.63e-08	ADGRF4,ANKRD1,ANPEP,APOD,AREG,CREG2,CTRB1,CXCL8,DKK1,EREG,ESM1,LMO3,MMP1,MMP11,NT5E,PRSS3,TP63
tyrphostin AG 1478	chemical drug		1.764	3.63e-08	AREG,CAV1,CCL17,CXCL8,EGF,ELN,HAPLN1,ITGA2,KCNH8,MME,MMP1,MMP13,MMP9,PLAU,PTGS2,PTTG1,SLC2A1
BSG	transporter	Inhibited	-2.664	2.54e-08	ALDOB,CCL20,CDH2,CXCL12,CXCL8,IL1A,MMP1,MMP9,PLAU,PLAUR,PLK1,SELP,SLC16A1,VEGFA
EFNA3	kinase		1.941	4.08e-08	CRABP2,DCBLD2,FOSL1,ITGB4,ITGB6,KRT16,KRT7,NT5E,PKP1,PTHLH,SLC20A1,TNFRSF6B,UBE2C
NOTCH1	transcription regulator		-0.598	4.11e-08	ALDH1A1,ALDOA,ANGPT1,ANKRD1,AREG,CDH2,CFD,CHGA,CXCL8,DKK1,DLK1,E2F1,ECT2,ENO2,ESM1,FOSL1,HK2,ID1,IL1A,ITGB4,LDHA,LTF,MMP1,MMP10,NEUROD1,PGK1,PKM,PROX1,PTGDS,PTGS2,RORC,SLC2A1,TGFBR3,TP63,TSPAN33,VEGFA
CDH1	other		0.88	4.14e-08	BIRC5,CCL17,CDH2,CDH3,ERBB4,FN1,FOSL1,IFI27,ITGB3,JUP,KRT15,KRT19,KRT7,MMP1,MMP9,MUC16,PLAUR,VEGFA
NFYA	transcription regulator		-0.713	4.14e-08	ABCB1,ALB,BIK,CBS/LOC102724560,CCNA2,CCNB1,CDC25C,CDCA8,CDK1,COL11A1,E2F1,IGF1,PGK1,PKM,PMAIP1,PTTG1,RRM2,TOP2A
RARB	ligand-dependent nuclear receptor		0.721	4.25e-08	CHGA,CXCL12,CXCL8,GAD2,GCK,GJB4,GP2,GSDMC,HNF1B,HOXA10,HOXB7,ID1,IFI27,LTF,MMP1,MMP11,NEUROD1,PDX1,PLA2G1B,PLIN5,PTGS2,REG1A,REG1B,REG3A,REG3G,SLC2A1,SLC2A2,VEGFA
cisplatin	chemical drug	Inhibited	-2.651	1.51e-11	ABCB1,AHNAK2,ALB,ALDH1A1,ANKRD1,ANPEP,AQP1,ASRGL1,BIRC5,BTG2,CAPN6,CAV1,CCNB1,CDCP1,CDK1,CDO1,CHEK1,CLDN4,CLU,COL17A1,CP,CXCL14,CXCL8,DEPDC1B,DKK1,E2F1,E2F7,EGF,ERBB4,FABP4,FLRT3,FN1,FOSL1,G0S2,GAMT,GC,GLS2,GPR87,GRIA2,HJURP,HK2,HNF1B,IER5,IGFBP1,IL1A,INHBA,ITGB4,KRT19,L1CAM,LAMB3,LAMC2,LGR5,MAT1A,MET,MMP9,NR0B2,NR1H4,PDK4,PI3,PLK1,PMAIP1,PTGES,PTGS2,RAD51,RBP4,RGN,RRM2,S100A9,SEMA7A,SERPINB5,SH2…
KITLG	growth factor	Inhibited	-2.648	0.00648	BIK,BIRC5,CCNA2,CD3D,CD3G,CDH2,CLU,CXCL12,CXCL8,GRIA2,IL11,IL1A,IL1RN,ITGB3,LTF,LY6E,MME,PDCD4,PKM,PTGS2,PTPRR
SREBF1	transcription regulator		1.832	4.57e-08	ACACB,ACSS1,ADH1C,ADIPOQ,ALDOA,CCL17,CFD,DLK1,FABP4,FN1,GCK,GLP1R,GPX3,HK2,HSPA1A/HSPA1B,IAPP,IL1A,INS,KCNA2,KCNJ11,LEP,LPL,MAT1A,NKX6-1,NR0B2,PDX1,PTGDS,PTGS2,RETREG1,SELENOP,SLC20A1,SLC2A2,TNNI2,TTN,VEGFA
SIGLEC8	transmembrane receptor	Inhibited	-2.646	0.0016	ANKRD37,CSTB,EGLN3,HILPDA,P4HA1,PGK1,TPI1
EWSR1	other	Inhibited	-2.646	0.000293	CDK1,DLGAP5,KIF20A,NUSAP1,PBK,RRM2,SOX11,TOP2A
cyclosporin A	biologic drug		-0.793	5.05e-08	ADORA1,APOD,CADM3,CAPN6,CASR,CAV1,CD8B,CLDN4,CLU,CP,CR2,CX3CR1,CXCL8,EGF,FN1,FREM2,IGFBP1,IL1A,IL31RA,INS,IQGAP2,ITGB4,ITGB6,KCNA5,KCNK3,KRT16,LAMA3,LAMC2,LYPD3,MMP1,MMP9,NOS1,NRCAM,PCSK1,PDCD4,PERP,PKM,POSTN,PTGS2,PTHLH,RORC,S100A9,SLAMF1,SLC8A2,TTN,UPP1,VEGFA
PELP1	other		-0.378	5.2e-08	AHNAK2,ANGPTL4,CXCL8,EGF,G0S2,GJB2,IGF2BP3,IL1A,KCNK2,KRT15,LEP,MMP9,NDRG1,PI3,PRSS3,PTGES,PTGS2,PTK6,S100A9,SCGB2A1,SLPI,SNCG,TGM2
kainic acid	chemical toxicant		-1.753	5.29e-08	ALB,BIRC5,BTG2,CALB2,CNR1,E2F1,EGF,ERBB4,FGF10,FN1,FOSL1,GFRA1,GRIA2,IGF1,KLK6,MMP9,NR3C2,NTRK2,PLAU,PLAUR,PTGES,PTGS2,RELN,SIX1,SLC16A1,TMEM158,VEGFA
PTPN3	phosphatase	Inhibited	-2.646	2.92e-05	ANGPTL4,FN1,IL11,MMP10,MMP9,TGFBI,TGM2
IOX2	chemical reagent	Inhibited	-2.646	9.66e-05	ADM,ENO2,LOXL2,NDRG1,P4HA1,PLOD2,SLC2A1
TBX21	transcription regulator			5.64e-08	BIRC5,BUB1,CCNB1,CDC45,CDC6,CDCA5,CDK1,CENPE,CENPF,CLSPN,CR2,CX3CR1,DTL,E2F7,EOMES,EXO1,FOXJ1,ITK,RORC,THEMIS,UBE2C
VH032	chemical reagent	Inhibited	-2.646	0.000126	ADM,ENO2,LOXL2,NDRG1,P4HA1,PLOD2,SLC2A1
MSTN	growth factor		-1.89	6.26e-08	ADRA2A,ALDH1A1,ANGPTL4,CALB2,CDH2,COL7A1,CTSV,FN1,IGF1,INHBA,ITGB3,KRT7,LAMC2,LEP,LRRC2,MMP10,NPY1R,PLCXD3,PTGES,PTHLH,SLC2A1,SLC7A5,TNC,TNXB,VEGFA
PYY	other		0.707	6.52e-08	ABCC8,CACNA1D,CLDN2,FFAR1,GCK,LEP,NEUROD1,TPI1
MRGPRX3	G-protein coupled receptor	Inhibited	-2.646	0.00323	CCL20,DHRS9,HCAR2,IL1A,IL1RN,INHBA,S100A9
N-CoR	group		1.658	7.03e-08	ACACB,ADIPOQ,ALDOA,CR2,CXCL14,ENO1,FABP4,HK2,IGF1,IL1A,LDHA,MMP12,MMP13,MMP9,PGK1,PKM,PLIN1,PTGS2,SLC2A1,TBC1D2
MYO1B	other	Inhibited	-2.639	8.65e-08	ALDOA,GAPDH,HK2,LDHA,PGK1,PKM,SLC2A1
NFKB1	transcription regulator		-0.761	7.75e-08	ABCB1,ADORA1,ANKRD1,BLK,BMAL2,BTG2,CASR,CCL17,CCL19,CCL20,CD3G,CDX2,CFTR,CR2,CXCL8,E2F1,E2F7,FN1,FSCN1,GFRA1,IGKC,IL1A,IL1RN,ISG15,KRT6B,LAMB3,MMP10,MMP13,MMP9,PI3,PLAU,PTGS2,SDC4,SELP,TK1,TP63,VEGFA
LEP	growth factor		-0.835	7.84e-08	ACADL,ADAM8,ADIPOQ,ALDOA,ALDOB,ANGPTL4,APOH,BIRC5,CAV1,CCNA2,CEL,CFD,CTSV,CXCL8,DLK1,ENO1,FABP4,FMO5,FN1,GAPDH,GCK,GHRL,IGF1,IL1A,IL1RN,INS,KLB,LEP,LPL,MLXIPL,MMP1,MMP12,MMP13,NOS1,NPY1R,PCSK1,PCSK2,PLIN1,PLP1,PRDM16,PTGS2,RORC,SELENOP,SELP,SIM1,SLC16A1,SLC2A2,SST,SULF1,TPI1,VEGFA
MIR31HG	other	Inhibited	-2.63	9.66e-05	AREG,CXCL8,EREG,IL1A,MMP1,MMP10,MMP12
EGLN1	enzyme		0.863	8.39e-08	ADM,AREG,AURKA,CAV1,CCL20,EGLN3,IL1A,INHBA,LEP,MMP13,PGK1,PTGS2,SDC4,SLC2A1,TPI1,VEGFA
PIK3CA	kinase			8.56e-08	ATOH8,BIRC5,CCL20,CCNB1,CDH2,CDK1,CXCL12,CXCL8,DIRAS3,DKK1,DSG3,FOXM1,GCK,HK2,HMGA1,IGFBP1,IL11,ITGA3,L1CAM,MMP1,PLAU,POSTN,PTGS2,SLC16A3,SLC2A1,SLIT3,SPINK1,SULF1,TK1,TP63,VEGFA
P38 MAPK	group	Inhibited	-2.628	2.37e-07	ADIPOQ,ANGPT1,BIRC5,CAV1,CCL17,CDX2,CXCL12,CXCL8,DDC,FABP4,FGF10,FN1,IL11,IL1A,IL1RN,INHBA,IRF6,ITGB3,ITGB4,KLF15,KLF5,LAMA3,LEP,MMP1,MMP12,MMP13,MMP9,NR1H4,PDX1,PLAU,PLAUR,PMAIP1,POSTN,PTGS2,RAD51,SCNN1A,SERPINB5,TOP2A,ULBP2,VEGFA,VIP
MBD2	transcription regulator	Inhibited	-2.627	3.59e-08	AMY2A,CDH2,CEL,CKS2,DLK1,EFNA5,HK2,KCNK10,MMP9,ORC6,PLAU,PLK1,PRSS2,PTF1A,REG1B,SST
ADAMTS18	peptidase	Inhibited	-2.621	0.000257	CDH3,CLDN4,ITGA3,ITGB4,LAMA3,LAMB3,LAMC2
WNT5A	growth factor		1.054	1.11e-07	ABCB1,ALDH1A1,AREG,BTG2,CFAP45,CLDN4,COL17A1,CSRNP3,CXCL12,CXCL8,EREG,FABP4,FCER1A,FN1,IGF2BP3,IL1A,ITGB3,LAMA3,LAMB3,LONRF2,MMP1,MMP10,MMP13,MMP9,NR0B2,NT5E,POSTN,PTGS2,SDC4,VEGFA
IRS1	enzyme		1.707	1.15e-07	ADIPOQ,ATP2A3,BUB1,COL7A1,CRABP2,DLK1,FABP4,GAS2,GCK,GJB3,IGF1,IGFBP1,INS,LEP,LPL,PRDM16,TGFBI,TNNI2,TNNT1,TNXB,TRIB3,VEGFA,WNT10A
PRKAA1	kinase		0.091	1.15e-07	ALB,CD302,CDH3,CENPF,CLU,CXCL12,CXCL8,EGF,EGLN3,FN1,FOXM1,GJB2,IGF1,IL22RA1,KCNA2,LDHA,MATN2,MMP9,NDRG2,PLA2G2A,PTPRR,SLC16A1,SLC2A1,SYT4,TGM2,VEGFA
BMP4	growth factor		-1.559	1.16e-07	CCL19,CDX2,EFNA5,EOMES,GABRP,GC,HK2,HMGA2,ID1,IL1A,INHBA,INS,ITGB6,KLKB1,KRT23,KRT7,L1CAM,LEFTY1,MMP13,NEUROD1,NKX6-1,OVOL1,PAPPA2,PCSK1,PDX1,PKM,POSTN,PROX1,S100P,SLC38A3,SULF1,TFAP2A,TGM2,TP63,VEGFA,VGLL1,VTCN1
staurosporine	chemical drug		-0.915	1.17e-07	ABCB1,BTG2,CFTR,CXCL8,FOSL1,IGF1,IGFBP1,IL1RAP,ISG15,ITGB3,KCNA3,MME,MMP1,MMP13,MMP9,NR3C2,PLAU,PTGS2,TGFBR3,TK1,VEGFA
S100A7	other	Inhibited	-2.621	6.36e-06	CCL20,CXCL8,IL11,IL1A,MMP13,MMP9,VEGFA
GATA6	transcription regulator		1.334	1.18e-07	ABCB1,ASPA,BMP5,CAV1,CDCA8,CDX2,CLEC10A,CRABP2,DCBLD2,DLK1,ESPL1,EVPL,GPX3,HNF1B,IRF6,KRT17,KRT7,LEFTY1,LGR5,NR5A2,NUSAP1,OVOL1,PGK1,PPL,PTGES,RBPJL,SLC9A3,SLPI,WNT7B
SLC2A3	transporter	Inhibited	-2.621	4.04e-06	ALDOA,GAPDH,HK2,LDHA,PFKP,PKM,TPI1
POU5F1	transcription regulator	Inhibited	-2.62	3.6e-06	ALB,ANGPT1,BIK,BIRC5,CCL20,CCNA2,CD27,CDH2,CDX2,CHEK1,CRABP2,CST6,CTSV,CXCL12,CXCL8,ENO1,EOMES,EPHA2,EVPL,GCK,HK2,IER5,INHBA,IRF6,IRX3,KRT17,LDHA,LEFTY1,MMP9,NKX2-2,ONECUT1,OVOL1,PDX1,PFKP,PMAIP1,PPL,RAD54L,USP44,VEGFA
ST6GAL1	enzyme	Inhibited	-2.596	0.00048	CAV1,CDH2,CXCL8,FN1,ITGA2,MET,SLC2A1
Rxr	group		-0.97	1.29e-07	ANGPTL4,BTG2,CRABP2,DLK1,EFNA5,GAS2,HNF1B,IGF1,IL1A,LEP,LTF,MMP1,MMP11,MMP13,NR0B2,NR5A2,PDK4,PDX1,PTGS2,SLCO1B3
HDAC4	transcription regulator		-0.4	1.3e-07	ANGPTL4,CCNB1,CHRDL1,CNKSR2,DLG2,FOSL1,HOMER2,IGFBP1,ISG15,LDHA,MMP10,MMP13,MMP9,MYLK2,NRCAM,PTGS2,RAB3C,RGS7,RTN1,SH3GL2,SLC2A1,TSPAN7,VEGFA
4-nitroquinoline-1-oxide	chemical toxicant	Inhibited	-2.596	1.4e-05	AURKA,AURKB,CCNA2,CCNB1,CDK1,MKI67,MMP9,PTGS2
IL15	cytokine		-1.518	1.36e-07	ALDOA,CCL17,CCL19,CCR2,CD2,CD8A,CD8B,CD96,CEACAM1,CKS2,CX3CR1,CXCL12,CXCL8,ENO1,ENO2,EOMES,GAPDH,GPRC5A,GRIA4,GZMK,H2AC18/H2AC19,HK2,IL1A,IL1RAP,ISG15,KLRC4-KLRK1/KLRK1,LDHA,LEP,MKI67,MT1G,NR3C2,OGN,P2RX1,PDCD4,PFKP,PGK1,PKM,PKMYT1,PMAIP1,SLC16A1,SLC16A3,STYK1,TNNI2,TOP2A,TPI1,TSPAN7,ULBP2,UPP1,VEGFA
HES1	transcription regulator	Inhibited	-2.596	8.32e-05	CFD,CHGA,DLK1,E2F1,MMP13,NEUROD1,NKX2-2,PTF1A,PTGDS,SST,TUBB3
raloxifene	chemical drug		0.387	1.43e-07	AREG,BIK,BLNK,CCNB1,CLU,CXCL12,EDN3,FMO5,GPRC5A,H2AC18/H2AC19,HSPA1A/HSPA1B,IGF1,IRF6,ITGB3,KRT7,L1CAM,MATN2,MKI67,MMP13,NDRG1,PTGS2,PTTG1,RAP1GAP,SNCG,TOP2A
INSR	kinase		0.237	1.44e-07	ACADL,ALB,ALDH1A1,ANKRD1,AQP1,AREG,ATP2A3,BIRC5,CDC45,CDC6,CDK1,CDX2,CRABP2,CSTB,CTSV,DLK1,EOMES,EREG,FABP4,FCGBP,GAPDH,GCK,HOXB7,HOXB9,IGF1,IGFBP1,IL11,INS,LEP,MMP11,MMP12,MMP9,NDRG1,NKX2-2,NR5A2,OGN,P2RX1,PDCD4,PDK4,PDX1,PHLDA2,PLA2G1B,RAD51,RAD51AP1,RRM2,SELENOP,SIX4,SLC20A1,SLC2A1,TNNI2,TNNT1,TTR,TUBB3,UHRF1
taurochenodeoxycholate	chemical - endogenous mammalian		-1.807	1.52e-07	ADGRF4,ANPEP,APOD,AREG,CREG2,CTRB1,CXCL8,DKK1,EREG,ESM1,LMO3,MMP1,MMP11,NR0B2,NT5E,PRSS3
PML	transcription regulator	Inhibited	-2.592	0.00284	ACACB,ACADL,ADIPOQ,BIRC5,CDH2,CIT,IFI27,IL1A,ISG15,JUP,LEFTY1,LEP,LPL,MMP10,NDRG1,PDK4
pyrrolidine dithiocarbamate	chemical reagent		0.9	1.54e-07	AMIGO2,CCL20,CCR2,CFTR,CXCL8,FABP4,FAM3B,IGF1,IL1A,MMP1,MMP13,MMP9,MST1R,PDX1,PGK1,PTGS2,SELP,SLC1A2,SLC2A1,UGT1A1,VEGFA
ASXL1	transcription regulator		0.302	1.56e-07	ATP1A2,CFD,ENO2,G0S2,HK2,HOXA10,KLF15,LPL,PDCD4,PGK1,PLIN1,VEGFA
paclitaxel	chemical drug		0.166	1.6e-07	ABCB1,ADM,ANGPT1,AREG,AURKA,BIRC5,BTG2,CAV1,CDA,CDC20,CLU,CXCL8,E2F1,EPHA2,EREG,FOSL1,FOXM1,G0S2,GAMT,IGHA1,IL1RAP,ITGA3,KCNN4,KIF20A,MKI67,MMP9,NT5E,PGK1,PLAU,PLAUR,PRSS22,PTGS2,S100A9,TFAP2A,TMEM158,TNFRSF6B,UHRF1,UMOD
BMP7	growth factor		0.342	1.63e-07	ADCYAP1,ADIPOQ,ADORA1,BIRC5,CCR2,CDH2,CXCL8,DKK1,DLK1,EGLN3,EREG,FN1,GRB14,ID1,IGF1,IL1RN,LTF,MMP13,MMP9,MST1R,NDRG1,NPHS1,PLEK2,PRDM16,PTPRR,SCTR,SULF1,TMEM132A,VEGFA,WNT11
palmitic acid	chemical - endogenous mammalian		-1.54	1.73e-07	ABAT,ACADL,ADIPOQ,ALDOA,CCL19,CDC25C,CNR1,COL17A1,CPLX2,CTSV,CXCL8,EGLN3,FABP4,FN1,FOSL1,GAPDH,GCK,GLP1R,HK2,IAPP,IGF1,IGFBP1,IL11,IL1RN,INHBA,INS,IRAK2,ITGB6,KCNN4,KLKB1,LEP,LPL,MET,MLXIPL,NMU,NR0B2,NT5E,PAX8,PDK4,PDX1,PLIN4,PTGS2,RORC,SLC2A2,TNXB,TRIB3,VEGFA,VIPR2
INS	other		-0.926	1.75e-07	ACADL,ADIPOQ,ADM,ANKRD1,CBS/LOC102724560,CRABP2,FOSL1,GCK,GHRL,IGF1,IGFBP1,IGKC,INS,LEP,LPL,NOS1,POSTN,PRDM16,PTGS2,SELP,SERPINB5,SLC2A1,SLC2A2,SSTR1,THBS4,TRIB3,VEGFA
HNRNPAB	enzyme	Inhibited	-2.588	1.43e-05	AURKB,CDC20,CDC45,CHEK1,PKMYT1,PTGS2,UHRF1
NQO1	enzyme	Inhibited	-2.588	1.54e-05	ALDOA,BIRC5,CCR2,CXCL12,ENO1,ENO2,HK2,LDHA,MMP9,PKM,PTGS2,SLC2A1,SLC38A3
Histone h4	group			1.89e-07	ABCB1,ADIPOQ,CDC25C,CDC6,CDK1,CXCL8,DKK1,E2F1,FOXM1,GRIA2,IGFBP1,IL1A,INS,KIF1A,MAD2L1,MMP9,NEGR1,NEURL1,NTRK2,PMAIP1,PTGS2,RRM2,TRPV6
CREB1	transcription regulator		-0.954	1.9e-07	ADM,ALKAL2,AURKA,BIRC5,BTG2,CALB2,CALN1,CCNA2,CCNB1,CD3D,CD79A,CDA,CDCA8,CDH2,CHGA,CR2,CTNNA2,CXCL8,ESRRG,FAM3B,FN1,GAD2,GFRA1,ID1,INHBA,JPT1,KLF5,LEP,LPL,MKI67,MMP1,MMP13,NEUROD1,NEXMIF,NOS1,NRP2,NRSN1,PAX8,PCSK1,PTGS2,PTPRR,RAD54L,RBP4,SEMA7A,SERINC2,SLC16A1,SLC8A2,SST,SSTR1,SULT2B1,TFAP2A,UPP1,VEGFA,XKR4
tributyrin	chemical drug	Inhibited	-2.579	4.06e-06	ADM,ATP2A3,AZGP1,CCL20,CXCL8,INHBA,KRT17,KRT6B,MME,MMP13,NDRG1,PTGS2,STYK1
mir-21	microRNA		1.217	1.99e-07	ANLN,ASPM,BTG2,CCL17,CCL19,CCL20,CCNA2,CCNB1,CKS2,CLU,DDIAS,DLGAP5,E2F1,ECT2,ELN,FN1,GTSE1,HMGA2,HOMER2,ITK,KIF23,KIF4A,KIFC1,MKI67,MMP9,NCAPG,NUSAP1,P2RY2,PBK,PDCD4,RACGAP1,RAD51AP1,SELENOP,SERPINB5,SLAMF1,SLPI,SOD3,TOP2A,TUBB3
NKX2-1	transcription regulator		1.658	2e-07	ADCYAP1,AQP1,AREG,CA4,CA8,CLU,FGFR4,FXYD3,GJB3,LMO3,PCDHA4,PLA2G1B,PLP1,PNLIPRP1,RAD51,RBPJL,REG3G,RRM2,SCN7A,SLCO1B3,TNC,TP63,TSPAN7,VEGFA,WNT11,WNT7B
TGFB3	growth factor	Inhibited	-2.577	1.74e-05	CDH2,COL11A1,ELN,FN1,IL11,ITGB3,MMP1,MMP10,MMP9,MS4A1,PLAUR,PLK1,PLOD2,PTHLH,TGFBR3,TNC,VEGFA
ETS1	transcription regulator		-1.143	2.16e-07	ABCB1,ANPEP,ATP2A3,CAV1,CD27,CD79A,CDH2,FGFR4,FN1,GZMK,HSPA1A/HSPA1B,HSPA6,IGF2BP3,ITGB3,ITGB6,ITK,MET,MMP1,MMP13,MMP9,MUC4,PERP,PHLDA2,PLAU,PTHLH,PTPRN2,SERPINB5,SLAMF6,ULBP2,VEGFA
CHUK	kinase	Inhibited	-2.571	2.17e-08	CCL19,CCNB1,CLU,CP,CXCL12,CXCL8,E2F1,EGF,EREG,HK2,IL11,IL1A,IL1RN,ISG15,ITGB3,KLF5,MMP10,MMP13,MMP9,OGN,OVOL1,PLAU,PLK1,PTGS2,SERPINB5,SMOC2,SOD3,TK1,TP63,VEGFA
ASXL2	other		0	2.36e-07	ATP1A2,CFD,ENO2,G0S2,HK2,KLF15,LPL,PGK1,PLIN1,VEGFA
norepinephrine	chemical - endogenous mammalian	Inhibited	-2.571	1.3e-05	CCR2,CXCL8,EOMES,FCER1A,FN1,GPD1,HILPDA,ID1,INS,IRAK2,LAMB3,LEP,MMP9,NPY1R,PCDH1,PTGES,PTGS2,RBP4,SLC2A1,TINAGL1,VEGFA,WNT10A
asoprisnil	chemical drug		-0.47	2.4e-07	APOD,DKK1,EGF,G0S2,IGF1,LAMB3,MT1G,RBP4,SFN,SLC3A1,XDH
CNR1	G-protein coupled receptor		-0.067	2.41e-07	ADIPOQ,ADORA1,BIRC5,CDCA3,CDK1,CEACAM1,CNR1,DKK1,EGF,EOMES,FGF10,FOXM1,IGF1,KRT6B,LEP,MMP13,NPHS1,PLAU,PTGS2,PTK6,RXRG,SIX1,SOX6
losartan potassium	chemical drug		0.264	2.47e-07	ADH1C,ANGPT1,APLN,AQP1,CAV1,CCR2,CX3CR1,CXCL8,EGF,FN1,IGF1,KLF15,LDHA,MMP9,NOS1,NR3C2,POSTN,PRDM16,PTGS2,PTHLH,RBP4,S100A9,SLC2A1,TNNI2,TUBB3,VEGFA
FGFR1	kinase		-1.38	2.49e-07	BIRC5,ELN,FGF10,FGFR4,HK2,IL11,ITGB4,KIF14,MFAP4,MKI67,MMP1,MMP13,PCSK1,PDCD4,PITX1,PLAU,PLAUR,PLP1,PTGS2,SFN,SLC2A2,TGFBI,TNC,TUBB3
carbon tetrachloride	chemical toxicant		-1.07	2.58e-07	AMY2B,AOX1,CEL,CELA2A,CLPS,CNR1,CX3CR1,EGF,FGFR4,FN1,FOXM1,GC,IGF1,IGFBP1,MKI67,MMP12,MMP13,MMP9,NDRG2,NR0B2,NR1H4,PDGFD,PDX1,PRSS2,PTF1A,PTGS2,REG1A,RGN,SCTR,SLC2A1,SLCO1B3
NTRK1	kinase		-0.223	2.63e-07	ADARB2,AQP1,ARHGAP23,BHLHA15,BRIP1,CBLN4,CHGA,CIT,DTL,E2F8,EGLN3,ESPL1,FANCA,FREM1,GPC3,GRIA4,HRH1,HSPA6,KNL1,MATN2,MMP1,MMP9,NEGR1,NRG3,NTRK3,POSTN,PTPRR,RAD51AP1,RELN,RRM2,SGO1,SLC7A5,TNNT1,TRIB3,VIPR2
PKM	kinase	Inhibited	-2.571	0.000165	ALDOA,CDH2,ENO1,ENO2,GAPDH,HK2,LDHA,MKI67,MMP9,PDK4,PKM,SLC2A1,TGM2
chenodeoxycholic acid	chemical - endogenous mammalian		0.824	2.73e-07	ADH1B,CAV1,CXCL8,GLP2R,HK2,IL1A,LDHA,MMP9,NR0B2,NR1H4,NR5A2,PDK4,PKM,PRDM16,PTGS2,SLC2A1,SLCO1B3,TK1
forskolin	chemical toxicant		-1.161	2.73e-07	ADCYAP1,ADIPOQ,ADM,ALDOA,ALKAL2,AREG,BIRC5,BTG2,CCNB1,CD8A,CDH2,CDKN3,CFTR,CLU,CTSV,EGLN3,EREG,ESM1,FBLN5,FCER1A,FN1,FOSL1,GFRA1,GTSE1,HAPLN1,HAS3,HILPDA,HK2,HSPA1A/HSPA1B,ID1,IGF1,IGFBP1,IL11,INHBA,ITGA3,LEP,LTF,MET,MMP9,NPY1R,NRSN1,NT5E,NTRK2,OXTR,PCSK1,PDK4,PGK1,PLAU,PMAIP1,PRKAR2B,PTGES,PTGS2,PTHLH,RRM2,SERINC2,SLC1A2,SLC2A1,SLC2A5,SST,SSTR1,SYT4,TK1,UPP1,VEGFA,VIP
ITGB1	transmembrane receptor		-1.901	2.8e-07	AMIGO2,CDH2,COL7A1,CXCL8,FN1,HAS3,IL1RN,ITGA3,ITGB3,ITGB4,MATN2,MMP1,MMP13,MMP9,PLAU,PLAUR,PTGS2,RAD51,RELN,RORC,TGM2,TNXB,UGT1A1,VEGFA
ATF6	transcription regulator	Inhibited	-2.562	9.33e-06	AURKA,BUB1,CDKN3,CXCL8,DERL3,HMMR,INS,MMP1,MMP13,NR0B2,PDX1,RORC,TROAP,UBE2C,VEGFA
rifampin	chemical drug		0.482	3.06e-07	ABCB1,ALDH1A1,ECT2,FMO5,GSTA2,HMMR,KIF14,LAMA3,MATN2,MME,MT1G,NCAPH,NEUROD1,NR0B2,NUF2,PLEC,RACGAP1,SKA3,SPOCD1,TMPRSS4,UGT1A1,UGT1A6,UGT1A9 (includes others)
F7	peptidase	Inhibited	-2.56	0.00215	CXCL8,FOSL1,KLF5,MMP13,PLAUR,PTGS2,VEGFA
Hedgehog	group	Inhibited	-2.556	6.9e-06	ABCC8,CCNA2,FOXL1,FOXM1,KCNJ11,KRT19,NEUROD1,NKX6-1,PDX1,PGC,SLC2A2
lomustine	chemical drug	Inhibited	-2.53	0.000503	CAPN6,CDCP1,CLDN4,CLU,CP,ID1,IGFBP1,ITGB4,LAMC2,UPP1
ASCL1	transcription regulator		-1.072	3.19e-07	BIRC5,CDK1,E2F1,EPHA2,FOXM1,ID1,INS,INSM1,NEUROD1,NKX2-2,NUSAP1,PAX8,PROX1,RELN,SEMA7A,SYT6,TTK,UBE2C
5-O-mycolyl-beta-araf-(1->2)-5-O-mycolyl-alpha-araf-(1->1')-glycerol	chemical - endogenous non-mammalian	Inhibited	-2.53	0.00401	CCL20,CX3CR1,CXCL8,FABP4,IL1A,MMP1,MMP9,NT5E,PTGS2,SDC4
OGT	enzyme	Inhibited	-2.528	0.000472	BIRC5,CXCL8,DTNA,FOXM1,HMGA1,INS,JUP,LPL,MET,MMP1,NEK2,PI3,PLK1,TGM2,TMEM132D,TNC
taurodeoxycholic acid	chemical - endogenous mammalian		-1.698	3.29e-07	ADGRF4,ANPEP,APOD,AREG,CCL17,CREG2,CTRB1,CXCL8,DKK1,EREG,ESM1,LMO3,MMP1,MMP11,NT5E,PRSS3,S100A9
SCD	enzyme		1.707	3.38e-07	ACACB,ACADL,ADH1C,ADIPOQ,ALDH1A1,ANGPTL4,CERS4,CRABP2,CXCL8,DEGS2,G0S2,IL1RN,KRT16,KRT17,KRT6B,LEP,LPL,MLXIPL,MUSK,PDK4,PRDM16,PTK6,S100A9,SLC2A1,SULT2B1,TNC
N(G)-monomethyl-D-arginine	chemical - endogenous mammalian		-0.539	3.4e-07	ADIPOQ,CD8A,GCK,MMP9,PLAUR,PMAIP1,PTGS2,SELP,SST,VEGFA
beta-estradiol	chemical - endogenous mammalian	Inhibited	-2.521	5.33e-39	A4GALT,ABAT,ABCA8,ABCB1,ABCC8,ACSM3,ACSS1,ADCY1,ADH1C,ADIPOQ,ADM,ADORA1,ALB,ALDOA,ANGPT1,ANKS1B,ANPEP,APOD,AQP1,AREG,ART3,AURKA,BEX2,BIK,BIRC5,BLNK,BMP5,BTG2,BUB1,BUB1B,C15orf48,CACNA1D,CAV1,CBS/LOC102724560,CCL20,CCNA2,CCNB1,CCR2,CDC20,CDC25C,CDC45,CDC6,CDH2,CDK1,CDKN3,CDX2,CENPF,CFD,CFTR,CGNL1,CHEK1,CHGA,CHRM3,CKS2,CLDN2,CLDN4,CLSTN2,CLU,CNR1,COL11A1,COL7A1,CP,CPA2,CRABP2,CSRNP3,CSTB,CTNNA2,CUZ…
PTGS1	enzyme		-0.879	3.58e-07	ANGPT1,ATP8A1,CFTR,FABP4,JCHAIN,KLK6,MMP9,OXTR,PTGES,PTGS2,TNNI2,VEGFA
TCF4	transcription regulator		1.606	3.77e-07	ANGPTL4,BHLHA15,BIRC5,CCNA2,CD2,CDC20,CDCA3,CDK1,CDKN3,CDX2,CEP55,CKS2,CLSTN2,DPT,E2F8,ELAPOR1,ESCO2,FAM83A,GRB14,HMMR,INHBA,ITGA3,ITGB3,KCNN4,LEFTY1,LY6D,MAD2L1,MKI67,NCAPG,NEK2,NUF2,PDZK1,PTGS2,RACGAP1,RRM2,SELENOP,SORBS2,SPC24,TENT5C
TIA1	other		-1.435	3.84e-07	ASPM,CCNA2,CCNB1,CD109,CDK1,CXCL8,FOXJ1,HNF1B,PROX1,PTGS2,SOX6,SPINK1,TGFBR3,TGM2,TSPAN1,VEGFA
EHF	transcription regulator	Inhibited	-2.509	1.3e-11	ANGPTL4,ANPEP,BLNK,CCL20,CDH3,CDK1,CRABP2,E2F1,EREG,FCER1A,HK2,IL1RN,KLF5,KLK6,MET,MMP1,PKM,PLAUR,RHCG,S100A9,SCEL,SPDEF,TNC,VEGFA
CASR	G-protein coupled receptor	Inhibited	-2.493	1.34e-07	ANLN,BIRC5,BUB1B,CASR,CCNB1,CDC20,CDC45,CENPA,ID1,ISG15,LPL,MAD2L1,NUSAP1,PTGS2,PTHLH,PTTG1,RAD51AP1,S100A9,SPAG5,TK1,TPX2,VEGFA
MYB	transcription regulator		-1.794	4.15e-07	ADM,ANPEP,AURKA,BIRC5,BLNK,C15orf48,CCNB1,CDH2,CDK1,CELA2A,CXCL12,ENO2,FN1,FOXJ1,FOXM1,GIMAP7,HK2,IGF1,IGLL1/IGLL5,IL1A,MMP1,MMP11,NMU,PTGS2,SDC4,SLC16A3
MFN1	enzyme			4.16e-07	ALDOA,ENO2,GAPDH,HK2,LDHA,PKM,SLC2A1
eicosapentaenoic acid	chemical drug		1.472	4.34e-07	ADIPOQ,ANGPTL4,ELN,IGF1,IL1RAP,IMPA2,KCNJ11,LEP,MLXIPL,MMP1,MMP10,MMP13,MMP9,PDK4,PTGES,PTGS2,SELENOP,SLC2A1
DMD	other			4.44e-07	ANKRD1,BLNK,BTG2,CSRNP3,EGF,ENTPD3,EPB41L4B,GATM,GPD1,IGF1,IGFN1,IMPA2,KCNK3,MALL,MYLK2,MYT1L,NDRG2,NOS1,P2RY2,PDK4,PKM,POSTN,PPP1R14C,PROX1,SELENOP,TPI1,TTLL7,UNC79
USF1	transcription regulator		-1.711	4.58e-07	APLN,CBS/LOC102724560,CD2,CEACAM1,CR2,ENO1,FCER1A,GHRL,HK2,IGFBP1,LDHA,MS4A1,P4HA1,PDX1,PGK1,PTGS2,RORC
TCF	group			4.58e-07	ABCB1,ALDH1A1,APOD,CEACAM1,CTNNA2,CTNND2,DPEP1,EDN3,KRT5,LGR5,MME,MUC6,NRCAM,PTGS2,SERPINA5,SFN,TK1
IL1	group	Inhibited	-2.493	7.47e-06	ALB,AREG,CCL20,CCR6,CEACAM1,CP,CXCL8,DDC,FN1,GCK,IGF1,IGFBP1,IL11,IL1RN,INHBA,LEP,MADCAM1,MMP1,MMP10,MMP13,MMP9,NR1H4,NRP2,PLA2G2A,PTGS2,RBP4,RORC,S100A9,SDC4,SELP,SLC2A1,TGM2,TNC,VEGFA,XDH
thioacetamide	chemical toxicant	Inhibited	-2.488	3.9e-06	AQP8,BRIP1,CAPN6,CDCP1,CLDN4,CLU,CP,ELN,FBLN5,FCER1A,GATM,GPD1,GPX3,IGF1,IGFBP1,ITGB4,LAMC2,MET,MLXIPL,MMP13,PAX8,PDGFD,PKM,PTGS2,REG3A,REG3G,TGM2,UGT1A6,UPP1
IL5	cytokine	Inhibited	-2.477	4.83e-06	ALDOA,AREG,CA4,CCR2,CD79A,CEACAM1,CX3CR1,CXCL8,EGLN3,ENO1,ERO1A,HCAR3,HEPACAM2,HMMR,HSPA6,ITGB6,JCHAIN,MMP9,NDRG1,NEK2,P4HA1,PFKP,PKM,RAP1GAP,SCEL,SLAIN1,SLC16A3,SLC2A1,SLC7A5,TPI1,UPP1
PPARG:Fatty Acid:RXRA:Mediator:Coactivator	complex		0.608	5.26e-07	ADIPOQ,ANGPTL4,FABP4,LEP,LPL,PLIN1
TET2	enzyme		0.674	5.28e-07	ACACB,ADAM8,AFF3,ANKRD1,AQP8,ASPA,CA8,CDX2,E2F1,FAT2,FLT3,FN1,FOSL1,GJB2,ID1,IL31RA,ITGA2,LDHA,MMP13,MS4A1,MUC6,P2RY2,PPP1R13L,PPP2R2C,S100A9,SLC16A12,SLC20A1,SLC2A1,WNT10A,ZBTB16
thyroid hormone	chemical - endogenous mammalian		-0.639	5.88e-07	ALDOB,BTG2,CCNA2,CD2,CDH22,CTNND2,DDC,E2F1,EGF,ID1,IGF1,KCNA5,LEP,LPL,NTRK2,PCSK1,PLA2G2A,PTGDS,RELN,RTN1,SST,SYT12,TCEA3,TTR,VIP
TNFSF13B	cytokine		-0.238	6.01e-07	ADIPOQ,APLN,AURKB,BTLA,CR2,CXCL8,ECT2,EFNA5,FLT3,FOSL1,HCAR2,ID1,IL1RN,INHBA,LEP,MMP9,P2RX1,PLAUR,PLK1,POU2AF1,PRDM16,SOX11
MAPK9	kinase	Inhibited	-2.475	0.000322	ADIPOQ,AQP1,BAAT,CAV1,CXCL8,DLK1,EGF,EOMES,FOSL1,GAPDH,HMGA1,IL11,ITGB4,LPL,MMP12,MMP9,NR3C2,PTGES,SOD3
IKBKB	kinase	Inhibited	-2.461	1.31e-09	ANKRD1,AURKB,CCL17,CCL19,CCL20,CCNA2,CCNB1,CDC6,CLU,CP,CXCL12,CXCL8,ECT2,EREG,FGF10,FOXM1,FSCN1,HK2,IL11,IL1A,IL1RN,ISG15,ITGB3,KIF20A,KIF23,KLF5,MMP1,MMP13,MMP9,OGN,PLAU,PLIN1,PLK1,POSTN,POU2AF1,PTGS2,SOD3,TNC,TP63,VEGFA
nitrofurantoin	chemical drug	Inhibited	-2.454	4.22e-05	ALB,AMBP,BTG2,CAPN6,CLU,CP,CTSV,GJB1,ID1,IGF1,IGFBP1,ITGB4,ITIH4,KRT19,MET,MMP12,NR1H4,SELENOP,TTR,VEGFA
SETX	enzyme	Inhibited	-2.449	0.000478	CTSV,KRT16,KRT17,KRT6A,KRT6B,PI3
MMP1	peptidase		-1.428	6.74e-07	ANGPT1,CDH2,CXCL12,CXCL8,E2F1,FN1,IGF1,MMP1,MMP9,NTRK3,PLAU,PTGES,PTGS2,SERPINB5
mir-223	microRNA		-1.099	6.76e-07	ABCA13,ABCB1,C15orf48,C7,CA4,CCNB1,E2F1,EGF,FCER1A,IGF1,IL1A,IL1RN,LPL,MMP13,NDRG2,NKX6-1,PDX1,POSTN,S100A9,SLC2A2,SOX6,TGFBI
LINC01139	other	Inhibited	-2.449	1.27e-06	ALDOA,ANGPTL4,ANKRD37,LDHA,PKM,SLC16A3
LLGL2	other	Inhibited	-2.449	0.00169	ANKRD1,FSCN1,HMMR,NDRG1,SHCBP1,TOP2A
semaxinib	chemical drug		0.275	7.32e-07	ALDOA,CCL19,CCL20,CCR6,CD3D,CD3E,CD3G,CD8A,CD8B,CLEC10A,CX3CR1,EREG,ITIH4,ITK,LTF,MMP9,PDCD4,PTGS2,S100P,SLAMF6,SLPI
metformin	chemical drug		1.349	7.39e-07	ABCB1,ADIPOQ,ALDOA,ANGPTL4,CAV1,CERS4,CXCL12,CXCL8,EOMES,FN1,FOXM1,GLP1R,GPD1,GRB14,IER5,IGF1,IL1RN,IL22RA1,INHBA,INS,ITGB4,JCHAIN,LEP,MMP9,NR0B2,PDX1,PERP,PKM,PMAIP1,POU2AF1,PTGS2,SELENOP,SLC2A1,SLC2A2,SLC7A5,TP63,VEGFA
ADCYAP1	other		1.449	7.62e-07	ADCYAP1,ANGPT1,ARHGDIG,BTG2,CCNA2,CHGA,DCDC2,EPHA2,GJD2,GPC3,HAPLN1,KCNN4,KIF23,MME,NEUROD1,NOS1,NPY1R,NTRK2,P2RY2,POSTN,PTPRR,SEZ6L,SLC1A2,SLC2A1,SST,TGFBI,TK1,UGT1A6,VIP
Immunoglobulin	complex		1.028	7.64e-07	ADH1C,ADM,ALDOA,ANPEP,APLN,AREG,BIRC5,BMP5,C6,C7,CBS/LOC102724560,CCL17,CCL19,CCL20,CCNA2,CCR2,CCR6,CD8A,CDH2,CDK1,CFD,CHEK1,CLU,COX6B2,CRABP2,CX3CR1,CXCL12,CXCL8,ELN,ENO1,ENO2,EOMES,ESM1,FAM107A,FN1,FOXJ1,GCK,GLS2,GPT2,GPX3,HK2,HMGA1,HSPA6,IFI27,IGF1,IL1A,IL1RN,INHBA,ISG15,JCHAIN,JUP,LPL,LY6E,MAD2L1,MKI67,MMP1,MMP12,MMP13,MMP9,NOS1,NPHS1,NT5E,PDK4,PGK1,PLAU,PLIN4,POSTN,PRODH,PTGS2,PTK6,RAD51,ROR…
OSCAR	other	Inhibited	-2.449	0.00329	CCL20,CCR2,CX3CR1,CXCL8,IL1A,IL1RN
SMOC2	other		-1.914	8.01e-07	AURKB,CCNB1,CDK1,CENPF,FN1,LGR5,MCM10
TLR7/8	group	Inhibited	-2.449	0.00848	EREG,PLAUR,PMAIP1,PTGS2,RECQL4,TRIB3
Collagen Alpha1	group	Inhibited	-2.434	1.56e-05	CDH2,IL1RN,MMP9,PLAU,PLAUR,PTGS2
ETV5	transcription regulator		0.612	9.08e-07	BEX1,CAV1,CDH2,CLDN4,COL4A3,CXCL12,FN1,FOXM1,KRT16,KRT19,KRT23,KRT7,MET,NRCAM,PKP3,PLAUR,S100A14,TINAGL1,VEGFA
platelet activating factor	chemical - endogenous mammalian	Inhibited	-2.433	0.000143	CDH2,FN1,IL1A,MMP1,MMP9,PLAU,PLAUR,PTGS2,SELP,VEGFA
WNT7A	cytokine	Inhibited	-2.426	0.000478	CDH2,HOXA10,MMP1,MMP10,MMP9,PLAUR
KDM4B	enzyme	Inhibited	-2.425	0.000606	ENO1,GAPDH,HK2,LDHA,LOXL2,PKM
TWIST1	transcription regulator		-1.13	1.01e-06	ALDH1A1,APOD,ASPM,CCDC3,CDH2,CELSR1,CLDN4,CLU,CXCL12,CXCL8,FCGBP,FGF10,FN1,FOSL1,FREM2,IFI27,IGFBP1,ISG15,ITGB3,KCNN4,MET,MME,MMP1,MMP9,NT5E,TGFBI,VEGFA
ONECUT1	transcription regulator		0.487	1.01e-06	ABCA8,ACACB,ADH1B,AMBP,APOH,CACNA1D,CCDC198,CDCA5,CLDN2,E2F1,F11,GJB1,HABP2,HNF1B,HSPA1A/HSPA1B,IAPP,IRF6,LAMC2,LPL,NR0B2,ONECUT1,PMAIP1,PTPRN2,PTPRR,RORC,SLC2A2,SPINK1,TM4SF4,TTR,UGT1A1,UGT2A3,UGT2B15
CD36	transmembrane receptor	Inhibited	-2.421	6.68e-05	ADIPOQ,AREG,CCL20,CXCL8,GPR78,IL11,IL1A,LEP,LPL,MMP1,MMP10,MMP13,PLAU,PLAUR,SELP
THZ1	chemical drug		1.631	1.06e-06	ANKRD1,ARL4D,C15orf48,CCNB1,CD2,CLU,COL14A1,CST6,FBLN5,FN1,HJURP,HSPA1A/HSPA1B,IGF1,IGF2BP3,NCAPH,PI16,POSTN,SKA3,SULF1,THBS4,TMEM119,TMEM158,TUBB3
EFNA1	other		1.257	1.07e-06	CDC20,CLDN2,CRABP2,DCBLD2,EPHA2,FN1,FOSL1,ITGB4,ITGB6,NT5E,PKP1,PTHLH,SLC20A1,TNFRSF6B,UBE2C
SMAD3	transcription regulator	Inhibited	-2.416	0.000266	ADORA1,ALB,ANKRD1,AREG,CCL20,CD79A,CDH2,CHRDL1,COL7A1,ELN,EREG,ESM1,FN1,HK2,ID1,IL11,LEFTY1,MBOAT2,MMP1,MMP12,MMP13,MMP9,PFKP,PTGS2,PTHLH,SLC16A3,THBS4,TNC,VEGFA,VIP
WWTR1	transcription regulator		0.638	1.07e-06	A4GNT,ANGPTL4,CCNA2,CD3G,COL11A1,CXCL8,FGF10,FN1,IL1A,INHBA,IQGAP2,IRX3,KRT17,KRT5,LAMA3,NEGR1,OTOGL,PLIN4,RRM2,TK1,TP63,UCA1
actinomycin D	biologic drug		1.47	1.17e-06	ADM,ALB,BIK,BIRC5,CAV1,CD27,CDC25C,CDH2,CXCL8,EGLN3,FN1,GAPDH,HMGA2,LPL,MAT1A,MMP12,NTRK2,PERP,PLA2G2A,PLAU,PLAUR,PMAIP1,PTGS2,PTHLH,RAD51,SLC20A1,SLC2A1,VEGFA,VIP
INHBB	growth factor	Inhibited	-2.406	0.00169	INS,NKX2-2,NKX6-1,PDX1,SLC2A2,TNC
MAP3K1	kinase	Inhibited	-2.402	0.000258	CXCL8,MAPK8IP1,MMP13,MUC4,PLAU,PLAUR,PTGS2,RGS7,TNC,TOP2A
MRTFB	transcription regulator		-0.962	1.21e-06	ADM,ANKRD1,ANLN,CXCL12,DIAPH3,EFNA5,EPPK1,FLRT2,FN1,G0S2,GAS2,ID1,INHBA,ITGA2,LOXL2,LTF,P2RX1,POSTN,PTGS2,S100A9,SELENOP,SELP,SLC20A1,SLIT3,SLPI,SULF1
SMARCB1	transcription regulator		1.413	1.22e-06	ABCB1,AURKA,CA8,CCNA2,CDC6,CDK1,CEACAM1,CENPA,CENPE,COL14A1,E2F1,F11,FABP4,GJB1,GJB2,GPC3,IL1A,JUP,KIF23,KRT19,MCM10,MMP1,PERP,PLK4,POSTN,RAD51AP1,TFAP2A
KDM8	enzyme	Inhibited	-2.401	1.54e-05	ALDOA,ENO1,ENO2,GAPDH,HK2,ID1,LDHA,PDK4,PKM,S100P,SLC2A1,UGT2B15,VEGFA
1-palmitoyl-2-(5-oxovaleroyl)-sn-glycero-3-phosphorylcholine	chemical reagent	Inhibited	-2.39	0.00382	CCL20,CXCL8,IL1A,MMP10,PTGS2,VEGFA
VEGFA	growth factor		-1.855	1.28e-06	ANGPT1,ANPEP,BIRC5,BTLA,CAV1,CCL14,CDC25C,CDC6,CEACAM1,CSTB,CTSV,CXCL12,CXCL8,E2F1,EOMES,ESM1,FABP4,FN1,GRIA2,ID1,ITGA2,ITGB3,MKI67,MMP1,MMP10,MMP12,MMP9,NPHS1,PLAU,PLIN1,PTGS2,SNCG,TNC,VEGFA
IL10	cytokine		-0.25	1.32e-06	ABCA6,ABCB1,ADM,BUB1B,CCL17,CCL19,CCL20,CCR2,CCR6,CD2,CEACAM1,CENPA,CENPF,CIT,CTSV,CX3CR1,CXCL12,CXCL8,E2F8,ESPL1,FLRT2,HCAR3,IL1A,IL1RN,INHBA,KLRC4-KLRK1/KLRK1,MKI67,MMP1,MMP9,NPHS1,NT5E,PDZK1,PLA2G2A,PLK1,PTGS2,REG3A,REG3G,S100A9,SLAMF1,SLC7A5,TINAGL1,TMEM158,TOP2A,VEGFA,VTCN1
SNCA	enzyme		-1.301	1.32e-06	AJAP1,ALDH1A1,CACNA1D,CBLN4,CCKBR,CDC20,COLGALT2,DDC,DLK1,DPP10,EGF,ENO2,FABP4,FAM107A,GZMK,HOMER2,IGF1,IL1A,ISG15,JPH2,KCNJ11,KIF1A,KIF4A,KIFC1,LRRC7,MAPK8IP1,MKI67,MMP1,MMP9,NRP2,PCDHA4,PGK1,PLAUR,PTGS2,RBP4,SCN7A,SFN,SORCS1,SV2B,TENM1,TMBIM4,TPI1,TRIB3,TUBB3,UGT1A1
PRL	cytokine	Inhibited	-2.388	0.00399	AREG,CAV1,CCL20,CCNB1,CLU,CTSV,EGF,ENO1,ERBB4,FN1,ID1,ISG15,KRT15,KRT19,KRT5,LY6E,MME,NECTIN1,PARM1,PDK4,PHLDA2,PLK1,PROX1,SPINK1,TP63,XDH
thapsigargin	chemical toxicant		-1.936	1.38e-06	ABCB1,ACADL,ADCY1,ADIPOQ,BIK,CAV1,CCL20,CDA,CDX2,CLDN4,CLU,CP,CXCL8,ERO1B,FN1,HAPLN1,HSPA1A/HSPA1B,IGF1,INS,LGR5,MET,MMP9,NR0B2,PDX1,PMAIP1,SFN,TGM2,UPP1,VEGFA
NAE1	enzyme		-1.633	1.45e-06	AURKA,AURKB,BIRC5,CDC20,CDC25C,SFN,TP63
bucladesine	chemical toxicant		-0.152	1.5e-06	ADM,CD8A,CDH2,CHGA,CLU,CR2,CXCL8,EGLN3,ENO2,EOMES,ESM1,FCER1A,FN1,FOSL1,GALNT16,GCK,GLS2,ID1,IGF1,IGFBP1,IRAK2,LAMB3,LEP,MME,MMP1,MMP13,MMP9,PCDH1,PLAU,POU2AF1,PTGS2,RGN,SLC1A2,SLC2A1,SYT4,TGFBR3,TINAGL1,WNT10A
camptothecin	chemical drug	Inhibited	-2.384	6.31e-09	ABCB1,ALDOA,AREG,ASPM,AURKA,BIRC5,BLK,BTG2,CCL20,CCNB1,CDK1,CHEK1,CLU,CXCL8,DKK1,DNAH17,E2F1,FSCN1,GAMT,GAPDH,GNG7,HCAR3,HJURP,HSPA1A/HSPA1B,ID1,IER5,IL1A,IL1RAP,IMPA2,IQGAP2,MADCAM1,MAPK8IP1,MELK,MMP1,MMP9,NECTIN1,NEK2,P2RX1,P2RY2,PDLIM7,PERP,PHLDA2,PI3,PLEC,PMAIP1,PRKAR2B,PRODH,PTGES,PTGS2,PTPRN2,RECQL4,RRM2,SDC4,SELP,SFN,SIT1,SLPI,SPINK1,TACSTD2,TGFBI,TMEM158,VEGFA
allopurinol	chemical drug	Inhibited	-2.383	0.00143	CAPN6,CDCP1,CLDN4,CLU,CP,IGFBP1,ITGB4,LAMC2,PTGS2,SLC2A1,SLC9A3,UPP1
sotorasib	chemical drug		1.155	1.55e-06	ATG9B,BIRC5,BLACAT1,BLNK,C15orf48,FAT2,GSDMC,LEMD1,MMP12,PLEK2,PRSS22,TRIM29
TREM1	transmembrane receptor	Inhibited	-2.377	0.000187	AREG,CCL17,CCL20,CDK1,CKS2,CXCL8,DTL,E2F7,FOSL1,GPRC5A,INHBA,ISG15,LPL,MMP1,MMP10,NT5E,PHLDA2,PTGS2,SLCO4A1,SPINK1,TMEM158
PPARD	ligand-dependent nuclear receptor		0.4	1.6e-06	ACACB,ACADL,ACSL6,ADORA1,ANGPTL4,BIRC5,CCL20,CDK1,CLEC4F,CXCL8,ENO1,FABP4,FCGBP,FN1,GCK,GPD1,IGFBP1,KLK6,LDHA,LPL,MMP9,NR1H4,PDK4,PGM5,PKM,PLA2G2A,PLP1,PTGS2,RORC,SERINC2,SLC2A2,TCEA3,VEGFA
SMAD7	transcription regulator		-1.622	1.65e-06	ADH1C,ALDOB,AREG,BIRC5,BMP5,CCNA2,CCNB1,CDC25C,CDH2,CDK1,CFC1/CFC1B,CXCL12,FN1,ID1,MATN2,MET,MMP1,MMP12,MMP9,MUC4,TGFBI,VEGFA
IL17RA	transmembrane receptor		0.176	1.7e-06	CCL20,CXCL12,CXCL8,IL1A,MMP12,MMP13,MMP9,REG3A,S100A9,SELP
PGF	growth factor	Inhibited	-2.373	0.00035	ANGPTL4,BIRC5,CCL20,CDK1,CXCL8,EREG,MMP9,NRP2
PBRM1	other		0.216	1.73e-06	CCNB1,CDK1,CENPE,CENPF,CRABP2,IL11,LAMB3,LAMC2,PLK1,TMEM132A,VEGFA
PRELP	other			1.73e-06	EGF,ERBB4,FN1,ITGA2,ITGB3,ITGB4,ITGB6,PDGFD,THBS4,TNXB,VEGFA
bexarotene	chemical drug		0.959	1.74e-06	CFD,DKK1,DLK1,EFNA5,EPHA2,ERBB4,FABP4,ID1,ITGB6,KRT15,KRT17,LOXL2,LPL,MMP1,MMP9,NOS1,NRP2,NTRK2,PLAUR,PLOD2,PTGS2,S100A9,SLC7A5,TGM2,TUBB3
Ccl2	cytokine	Inhibited	-2.373	0.000224	ADIPOQ,CCR2,CFD,CTSV,FABP4,IGF1,ITGB3,LEP,LPL,SDC4
MAPK8	kinase	Inhibited	-2.363	6.13e-05	ABCB1,ADIPOQ,APOD,AQP1,BAAT,CCNA2,CDH2,CXCL8,EGF,EOMES,FOSL1,GCK,KLB,LEP,MMP1,MMP13,MMP9,PLAU,PLAUR,PTGES,PTGS2
INHBE	growth factor			1.89e-06	ACSM3,ADIPOQ,CFD,FABP4,G0S2,HCAR1,PLIN1,RBP4,SFRP5
S-nitroso-N-acetyl-DL-penicillamine	chemical reagent		-1.209	1.91e-06	ADM,BIRC5,CCNB1,CXCL12,CXCL8,DDIAS,GRIA2,HSPA1A/HSPA1B,MST1R,PMAIP1,PTGS2,SLC2A1,VEGFA
cephaloridine	chemical drug	Inhibited	-2.36	7.05e-06	ANGPTL4,CCL17,CCL20,CCNB1,CDC45,CDC6,CHEK1,CXCL14,E2F1,E2F8,EXO1,HSPA1A/HSPA1B,LAMB3,MMP12,TONSL,TRIB3
N-acetyl-L-cysteine	chemical drug		0.25	2.13e-06	ABCB1,ADM,AKR7A3,AQP1,CAV1,CCL20,CCR2,CDC25C,CFTR,CXCL12,CXCL8,E2F1,ESM1,FAM3B,FOXM1,GAPDH,GCK,HK2,IL1A,INS,LPL,MMP9,PLAU,PLAUR,PTGS2,SELP,SLC16A1,SLC2A2,TNC,VEGFA
MYBL2	transcription regulator	Inhibited	-2.36	1.02e-10	AURKA,BIRC5,BUB1,CCNA2,CCNB1,CDCA3,CDK1,CENPE,CLU,ELN,FLT3,FOXM1,ID1,PLK1,RRM2,TOP2A,UBE2C
triamterene	chemical drug	Inhibited	-2.36	0.0028	CAPN6,CDCP1,CLDN4,CLU,CP,IGFBP1,ITGB4,LAMC2,UPP1
IKBKE	kinase		-1.805	2.29e-06	CXCL12,CXCL8,FCRL5,IL1A,LDHA,MMP13,MMP9,PDK4,PGK1,PTGS2,REG3A,REG3G,SLC16A1,SLC16A3,SLC2A1,TPI1
fenamic acid	chemical reagent	Inhibited	-2.36	0.00309	CAPN6,CDCP1,CLDN4,CLU,CP,IGFBP1,ITGB4,LAMC2,UPP1
PRKAA2	kinase		-0.11	2.32e-06	ALB,ALDH1A1,CD302,CXCL12,E2F1,FABP4,FN1,GLP1R,IL22RA1,INS,KCNA2,LDHA,LEP,MMP9,NDRG2,NOS1,PRDM16,SLC16A1,SLC2A2,SYT4,TGM2
CDX2	transcription regulator		0.171	2.41e-06	ABCB1,BIRC5,CAV1,CDH2,CDX2,CLDN2,CLU,DDC,DHRS9,DSC3,FXYD3,HNF1B,HOXB7,HOXB9,ITGB4,KLF5,KRT23,LAMC2,MUC4,NEUROD1,NR1H4,PGC,UGT1A9 (includes others)
batimastat	chemical - protease inhibitor		1.52	2.46e-06	EGF,FABP4,MET,MMP1,MMP9,SDC4,SLC2A1,VEGFA
GNA14	enzyme			2.48e-06	ABCB1,ADM,ANKRD1,ANPEP,BTG2,CXCL8,GRB14,HK2,IL1RN,KCNK2,PLAUR,PTGS2,VEGFA,XDH
CREBBP	transcription regulator		-0.957	2.5e-06	ADCYAP1,ANGPT1,BIRC5,CDC6,CDCP1,CXCL12,CXCL8,DDC,EOMES,FABP4,FGL1,GFRA1,GIMAP7,GRIA2,H2AC25,IRF6,ISG15,JUP,LPL,MMP11,MMP9,NDRG1,NEUROD1,NTRK3,PIP5K1B,PKHD1,PTGS2,SDC4,SELP,SH2D1A,SLAMF1,SLAMF6,SLC1A2,SLC43A1,SST,TMPRSS4,TNC,TRAT1,ULBP2,VEGFA
carboplatin	chemical drug	Inhibited	-2.359	2.62e-05	ABCB1,CAPN6,CDCP1,CLDN4,CLU,CP,IGFBP1,LAMC2,NT5E,PMAIP1,RAD51,UPP1
mycophenolic acid	chemical drug	Inhibited	-2.357	4.55e-06	ADM,ANPEP,AZGP1,CCL20,CLU,CXCL8,FN1,INHBA,KRT17,KRT19,KRT6B,MME,MMP13,PTGS2,STYK1
F2R	G-protein coupled receptor		-1.258	2.72e-06	ANGPT1,CXCL12,CXCL8,F11,FN1,HMGA2,IGFBP1,KRT19,LAMB3,MMP9,PLAU,PLAUR,PTGS2,SELP,SERPINB5,TGM2,VEGFA
IgG	complex		1.752	2.75e-06	ADIPOQ,ADM,AREG,BIRC5,CCR2,CCR6,CLDN4,CRABP2,CXCL8,DSG3,EGLN3,FGFBP1,FN1,GPRC5A,IL1RN,INHBA,ISG15,KLK6,KRT15,KRT16,MMP12,MMP9,MS4A1,NT5E,PHLDA2,PLAUR,PPL,PTGS2,SDC4,TACSTD2,TMEM130,TNC,TRIM16,TRIM29,VEGFA,VIPR2
VHL	transcription regulator		1.457	2.89e-06	ADM,ALDH1A1,AURKA,CAV1,CDCP1,CDH2,CLDN4,CXCL12,E2F1,EGLN3,ENO2,FN1,HK2,LDHA,LOXL2,MAD2L1,PMAIP1,PTHLH,SLC16A3,SLC2A1,VEGFA
MFAP5	other		0.362	2.97e-06	APLN,CDH2,CFD,COLEC11,CYS1,ESPL1,GPX3,ITGB3,KIF4A,MKI67,RAD51AP1,UBE2C
HDAC3	transcription regulator		0.468	3.02e-06	ACACB,ALDOA,CCNB1,CDH2,CXCL8,ENO1,HK2,JUP,LDHA,MMP12,MMP9,MUC4,PGK1,PKM,PTGS2,SLC1A2,SLC2A1,TNNI2
RASSF1	other		0.974	3.08e-06	ABAT,ABCB1,ALDH1A1,AMIGO2,AREG,CAV1,CCNA2,CDH2,CLU,CRABP2,DKK1,PTGS2,SELENOP,SRPX,TGM2,TMEM158
MTDH	transcription regulator		-1.572	3.1e-06	ALDOB,ANGPT1,ANGPTL4,CCNA2,CDH2,CSTB,CXCL8,GPC3,HK2,HPD,ITGA3,ITGB6,LY6D,MKI67,MMP9,NR0B2,OTC,PLIN4,PLIN5,PTGDS,SLC1A2,SLC2A2
SNED1	other			3.14e-06	AMY2A,GAPDH,IGF1,IGFBP1,SLC2A1
HOXC-AS3	other		-1.287	3.14e-06	HK2,LDHA,PDK4,PKM,SLC2A1
GATAD2B	transcription regulator			3.14e-06	CXCL8,E2F1,PTGS2,RAD51,RRM2
KDM3A	transcription regulator	Inhibited	-2.356	0.000103	ADM,KLF5,LEP,LOXL2,MMP12,MMP9,PLOD2,TNC,TNXB
IHH	enzyme	Inhibited	-2.35	2.06e-05	ALDH1A1,COL11A1,DKK1,ENO1,EREG,GPC3,HAPLN1,MET,MMP13,PDK4,PLIN4,PLIN5,POSTN,PTHLH,VEGFA
SOD1	enzyme		-1.134	3.26e-06	ATP1A2,BUB1,CDH2,CLU,CNR1,CP,CX3CR1,DSG3,FCER1A,FGF10,GNG7,GPX3,GRIA4,IGF1,INHBA,ISG15,JPT1,LPL,MET,MMP9,NOS1,PTGS2,REG1A,REG1B,REG3A,REG3G,REG4,SCN2B,SLC1A2,SLC38A3,SNCG,SSTR1,VIP
homocysteine	chemical - endogenous mammalian	Inhibited	-2.347	0.000139	CLU,CXCL12,CXCL8,HCAR2,ID1,LEP,LPL,MMP13,NDRG1,OXTR,PKM,PMAIP1,PTGS2,TRIB3,VEGFA
IRS2	enzyme		0.59	3.38e-06	FABP4,GCK,IGFBP1,INS,LEP,LPL,PDX1,SLC2A1,SLC2A2,THBS4,TNNI2,TNNT1,VEGFA
anisomycin	chemical - endogenous non-mammalian		-1.976	3.38e-06	ABCB1,AQP1,CXCL8,HMGA1,NTRK2,PLAU,PLAUR,POSTN,PTTG1,RGS7,UCA1,VEGFA,VIP
IGF2	growth factor	Inhibited	-2.345	2.6e-09	AREG,BIRC5,CDC45,CDC6,CDK1,CTSV,EREG,FN1,IGF1,IL11,LEP,MMP1,MMP10,MMP11,MMP12,NDRG1,OGN,PDCD4,PRDM16,PTGS2,RAD51,RAD51AP1,RRM2,SELENOP,SLC20A1,TGFBI,UHRF1,VEGFA
GLIS3	transcription regulator			3.63e-06	GHRL,INS,NEUROD1,NKX6-1,PDX1,PPY,SLC2A2,SST
prostaglandin D2	chemical - endogenous mammalian	Inhibited	-2.343	0.00145	CXCL8,HAS3,HSPA1A/HSPA1B,IL1A,PLAUR,PTGDS,PTGS2,SDC4,SOX8
Tgf beta	group	Inhibited	-2.341	3.25e-10	ADH1C,ALDH1A1,ALDOA,ANGPTL4,ATOH8,BHLHA15,BIRC5,CCR2,CD79A,CDH2,CLU,COL7A1,COQ8A,CX3CR1,CXCL8,FGF10,FN1,FSCN1,HES2,ID1,IGF1,IL1A,IL1RN,ITGA2,ITGB3,KRT16,LAMA3,LDHA,LOXL2,MAD2L1,MADCAM1,MET,MLXIPL,MMP1,MMP10,MMP11,MMP13,MMP9,MUC4,NEUROD1,PGK1,PLAU,PLIN5,POSTN,PPP1R13L,PTF1A,PTGS2,PTHLH,RORC,SIM1,SLIT3,TGFBI,VEGFA,VTN
NFkB (family)	group	Inhibited	-2.332	0.000199	BIRC5,CXCL12,CXCL8,FN1,ISG15,LPL,MMP9,PLAUR,PLIN1,PLP1,PTGS2,RRM2,S100A9,TGM2
Neat1	other		1.067	3.68e-06	CDX2,HK2,LDHA,LTF
MSDC-0160	chemical drug		1.982	3.68e-06	INS,NKX2-2,NKX6-1,PDX1
YBX1	transcription regulator	Inhibited	-2.312	0.00014	ABCB1,ALKAL2,AQP1,CCL20,CXCL8,EPHA2,EREG,HES2,ID1,IL1A,MMP1,MMP12,PLAUR,PMAIP1,PTGS2,RELN,RRM2
ETV4	transcription regulator		-1.943	3.89e-06	CAV1,CXCL8,FN1,JUP,KRT5,MET,MMP9,MUC4,PLEC,PTGS2
CSNK2A1	kinase		-1.897	3.89e-06	CCNA2,CDC45,CDK1,EOMES,FN1,ITGA3,ITGB4,JUP,MAT1A,TP63
KAT2B	enzyme	Inhibited	-2.31	3.17e-05	ABCB1,ALDOA,E2F1,HK2,ISG15,LDHA,PGK1,PKHD1,PKM,PTGS2,SLC2A1
methapyrilene	chemical drug	Inhibited	-2.309	7.32e-07	ABAT,ACADL,ALB,ALDOA,ALDOB,AMBP,BTG2,CBS/LOC102724560,CP,CTSV,GFRA1,GJB1,GRB14,HPN,IGF1,IGFBP1,ITIH4,NR1H4,RXRG,SELENOP,TTR
FOXO1	transcription regulator	Inhibited	-2.304	9.78e-14	ADIPOQ,AFF3,ALB,ALDOB,ANGPT1,ANGPTL4,ANLN,APLN,ASPM,BIRC5,BLNK,BRIP1,CAV1,CCL20,CCNA2,CCNB1,CDK1,CENPF,CERS4,CNR1,CTSV,CXCL8,DEPDC1,DLGAP5,EOMES,FABP4,FN1,FOXM1,GCK,GPD1,GPX3,HPD,IGF1,IGFBP1,IGLL1/IGLL5,INS,ITGA3,ITGB6,KIF18A,LEP,LPL,MLXIPL,MMP1,MMP9,NCAPG,NEK2,NEUROD1,NR1H4,NRP2,NUSAP1,OVOL1,PBK,PDK4,PDX1,PLA2G2D,PMAIP1,PTGS2,SERPINB5,SFN,SLC2A2,TNNT1,TRIB3
FGFR2	kinase		1.261	4.06e-06	AQP8,CA4,DKK1,FGF10,FLRT3,FN1,GPT2,IGF1,IL1A,ITGA2,KLB,LGALS2,LGR5,NOSTRIN,NR5A2,PLAUR,PLP1,PTHLH,SPINK1,TTR
Sb202190	chemical drug		1.532	4.06e-06	ABCB1,ANGPTL4,BIRC5,CDH2,CFTR,CXCL8,DKK1,FN1,HAPLN1,MMP1,MMP13,MMP9,P4HA1,PDX1,PLA2G2A,PTGS2,PTHLH,TP63,VEGFA,XDH
5-N-ethylcarboxamido adenosine	chemical reagent	Inhibited	-2.304	0.000563	ADM,ALB,AQP8,BTG2,CCL20,CDH2,CXCL8,HK2,INHBA,KCNA2,MMP11,NKX2-2,NT5E,VEGFA
FTO	enzyme		-1.353	4.06e-06	ALDH1A1,CALB2,CDH2,FN1,GCK,HSPA1A/HSPA1B,IGF1,INS,KRT7,LEP,PLAU,SLC2A2,TACSTD2
SNAI1	transcription regulator	Inhibited	-2.263	2.05e-05	ADIPOQ,ANKRD1,BMP5,CDH2,CLDN4,CXCL8,DKK1,FN1,FOSL1,ID1,ITGA2,KRT17,L1CAM,MLXIPL,MMP9,NT5E,PFKP,PTGS2,TGFBR3,TP63,TPX2
ELAVL1	other	Inhibited	-2.237	1.77e-06	ANKRD1,APOD,CDC6,CDH2,CENPA,CENPE,CFD,DCDC2,FAM83B,FOXM1,GLP1R,GLS2,HOMER2,JCHAIN,KIF18A,NCAPG,NEK2,NUF2,PBK,PDCD4,PTGS2,PTHLH,PTPRN2,REG3G,RORC,SLC39A5,TOP2A,TP63,VEGFA
cytokine	group		-1.953	4.41e-06	BIRC5,CCR6,CD27,CLU,CXCL8,IGFBP1,KLRC4-KLRK1/KLRK1,LEP,MADCAM1,MMP1,MMP12,MMP13,MMP9,NOS1,PLAU,PLAUR,PTGS2,PTHLH,SELP,SLC2A1,UPP1
BTC	growth factor	Inhibited	-2.236	0.000334	CCL20,CXCL8,EREG,MMP9,PTGS2
GABARAPL2	other	Inhibited	-2.236	0.00794	AHNAK2,CSTB,LAMB3,SERINC2,UPP1
adavosertib	chemical drug		-1.2	4.62e-06	AURKA,BLK,C6,CCL20,CX3CR1,CXCL12,CXCL8,FOXM1,IFI27,IL11,IL1A,IRAK2,ISG15,MME,MST1R,PLAUR,RRM2
AGTRAP	G-protein coupled receptor	Inhibited	-2.236	3.85e-05	ENO1,HK2,LDHA,PGK1,PKM,VEGFA
STK11	kinase		-0.659	4.91e-06	ALB,ALDOA,BMP5,CCNA2,CXCL8,ENO1,EREG,FN1,FOSL1,GAPDH,HILPDA,ID1,IGFBP1,IL1A,IL1RAP,KCNA2,LDHA,LYPD3,MMP9,NRCAM,NT5E,PCDHA10,PGK1,PKM,PTGS2,RRM2,SARDH,SYT4,TOP2A,TPI1,TRIB3,VEGFA,VIPR2
PURPL	other	Inhibited	-2.236	0.000639	EFNA5,KIF2C,LRRC7,NEK2,RACGAP1
RUNX2	transcription regulator		-1.196	5.08e-06	ABCB1,BIRC5,CCR2,CDH2,COL11A1,CXCL8,FLRT2,FN1,GDF10,HAPLN1,IL20RB,ITGB4,LEP,MKI67,MMP13,PLAU,PTGDS,SOX6,VEGFA
NR3C1	ligand-dependent nuclear receptor		1.342	5.2e-06	ADH1C,ADIPOQ,ADM,AMIGO2,AMY2B,ANGPTL4,AQP1,CAV1,CCL17,CCL20,CCR2,COQ8A,CRABP2,CX3CR1,CXCL8,DDC,EPB41L4B,FABP4,FN1,GLP2R,GNMT,GPX3,GRIA2,GRIA4,HCAR2,HSPA6,IGF1,IGFBP1,IL11,IL1A,IL1RAP,INHBA,ISG15,ITGB6,KLF15,KRT15,KRT17,KRT5,LEFTY1,LEP,MAT1A,MMP1,MMP10,MMP13,MMP9,NR0B2,NRXN1,ONECUT1,PDCD4,PDK4,PGK1,PHLDA2,PPP1R13L,PPP1R14C,PTGS2,S100A9,S100P,SCNN1A,SELENOP,SERPINA6,SLC2A5,SLC43A1,TK1,TNS4,TPST2,TR…
propylthiouracil	chemical drug		-1.152	5.39e-06	ART3,BTG2,CDX2,DLK1,GAS2,HCAR2,IGF1,MMP11,NTRK2,PCSK2,PRDM16,PRODH,RTN1,SCG3,SERPINA6,SLC1A2,SLC29A4,SLC2A5,SNCG,SPINK1,SST,SVOP,TNNT1,TRHDE,TRIB3,WNT7B
wortmannin	chemical drug		1.659	5.39e-06	ANPEP,BIRC5,CDC25C,CXCL8,DLG2,E2F1,FAM3B,FN1,GCK,GPD1,HAPLN1,IGF1,INS,KCNH8,LEP,MMP9,NT5E,P4HA1,PLAU,POSTN,PTGS2,PTTG1,SELP,TP63,TPI1,VEGFA
paraquat	chemical toxicant		-0.64	5.57e-06	CCL19,CXCL8,ELN,FN1,INHBA,KCNA2,LAMC2,MBOAT2,MMP1,MMP12,MMP9,MUC6,PMAIP1,PTGS2,SOD3,TRPM3,UNC13C,VEGFA
HOXA10	transcription regulator		-1.457	5.72e-06	ADIPOQ,ADM,ALDH1A1,AQP1,ATP1A2,CFD,CTSV,DHRS9,DKK1,FN1,HLF,ID1,IL11,IRX3,ITGB3,KRT15,LTF,MIR99AHG,NDRG2,PPP1R13L,TGFBR3,TNXB,XDH
ACTB	other	Inhibited	-2.236	0.00279	AURKA,AURKB,CIT,MYLK2,RACGAP1
CENPN	other	Inhibited	-2.236	8.06e-06	ENO1,HK2,LDHA,PKM,SLC2A1
AKT1	kinase		-0.413	6.21e-06	ABCB1,ANKRD1,AURKB,BIRC5,CBS/LOC102724560,CKS2,CLU,CTSV,CXCL8,DIAPH3,E2F1,ENO1,FN1,GATM,GCK,IGFBP1,IL11,KLF15,LEP,MMP9,PKM,PLP1,PMAIP1,PPP1R1B,PTGS2,RAMP3,SLC2A1,TGFBR3,TK1,TP63,UBE2C,VEGFA
THBS2	other	Inhibited	-2.236	0.000231	ALDOA,HK2,LDHA,PKM,SLC2A1
ARL4D	enzyme	Inhibited	-2.236	0.000154	AURKB,BUB1B,CDK1,CENPW,GUCA1C
SP1	transcription regulator	Inhibited	-2.225	2.34e-14	ABCB1,ABCC8,ACSS1,ATP2A3,BIRC5,CAV1,CBS/LOC102724560,CCL20,CCNA2,CDC25C,CDH2,CDK1,CEACAM1,CHGA,COL7A1,CR2,CRABP2,CSTB,CXCL12,CXCL8,DIAPH3,E2F1,EREG,EXO1,FGF10,FGFBP1,FGFR4,FN1,FOSL1,FOXM1,GJD2,GRIA2,HK2,HMGA1,IGF1,IGFBP1,IL1A,ITGA2,ITGB3,KCNA3,KRT16,KRT19,LPL,MAPK8IP1,MET,MMP1,MMP11,MMP9,MST1R,MUC4,NDRG1,NOS1,NR5A2,PADI1,PGK1,PKM,PLAU,PLAUR,PMAIP1,PRKAR2B,PTGS2,PTTG1,RAD54L,RECQL4,RRM2,SCTR,SLC2A…
FGFR4	kinase		1.236	6.65e-06	ACACB,CDH2,CDK1,FSCN1,KRT5,LPL,MLXIPL,MMP1,MMP13,NR0B2,PLAU,S100A2,TP63,ZBED2
androgen	chemical drug		1.813	6.82e-06	APOD,BTG2,CA8,CDC25C,CHGA,CTSV,CX3CR1,ENO2,FGF10,FOSL1,FUT9,GNMT,GPT2,IGF1,INHBA,KLF5,MMP9,NTRK2,PSCA,PTGS2,SDC4,UGT2B15
LDL	complex		-0.589	6.83e-06	ADCY1,CBS/LOC102724560,CCL20,CCR2,CDK1,CX3CR1,CXCL8,FABP4,G0S2,GJD2,HAS3,HK2,HSPA6,ID1,IGF1,IL1A,IL1RN,ITGB3,LAMB3,LDHA,MKI67,MMP1,MMP12,MMP9,NR0B2,PFKP,PLAU,PMAIP1,PTGS2,SELP,SLC2A1,TGFBR3,VEGFA
RBM14	transcription regulator	Inhibited	-2.224	5.95e-05	HK2,LDHA,PKM,SLC2A1,SOX6
Activin (family)	group		0.908	7.05e-06	ADAMTS8,CCL20,CCR6,CLEC3B,EFNA5,ELN,EOMES,GC,GPX3,ID1,IGFBP1,IGFN1,IL1A,IL31RA,INHBA,KLKB1,LEFTY1,MFAP4,MMP9,NOS1,NR1H4,NT5E,PDX1,PI16,PROX1,RORC,SERPINB5
OLFM4-RET	fusion gene/product		-1.807	7.05e-06	CPA2,CXCL8,FOSL1,ITK,KLK6,KRT16,KRT17,LUCAT1,MMP1,MMP10,MMP13,MYT1L,SERPINB3,SPINK1,TMPRSS4
SERPINC1	enzyme	Inhibited	-2.224	0.000639	CCL20,CXCL8,HK2,IL1A,PTGS2
MRTFA	transcription regulator		-1.079	7.46e-06	ALDOA,ANKRD1,ANLN,CXCL12,DIAPH3,EFNA5,EPPK1,FLRT2,FN1,G0S2,GAS2,ID1,ITGA2,LOXL2,LTF,MMP9,P2RX1,PTGS2,S100A9,SELENOP,SELP,SLC1A2,SLC20A1,SLIT3,SLPI,TNC
MAPK1	kinase	Inhibited	-2.218	6.71e-07	ADH1C,ANGPTL4,ANPEP,ATP1A2,AURKA,BIRC5,CAV1,CCNB1,CDH2,COL7A1,CRABP2,CTNNA2,CXCL8,E2F1,EGLN3,FAT2,FN1,IFI27,IGF2BP3,IL1RN,ISG15,ITGB3,KRT17,MAL2,MKI67,MMP1,MMP13,MMP28,MMP9,NKX2-2,NT5E,PLAU,POSTN,PTGS2,RAD54L,SCNN1A,SHCBP1,SLITRK6,TMEM158,UBE2C
BRCA1	transcription regulator		-1.181	7.52e-06	ANGPT1,ANXA8/ANXA8L1,AREG,BIRC5,CASR,CCNB1,CDC25C,CDH3,EXO1,FXYD3,HMGA2,IFI27,KRT17,KRT5,LAMA3,MAD2L1,NEK2,PERP,PLK1,RAD51,SFN,TP63,VEGFA
PTAFR	G-protein coupled receptor	Inhibited	-2.216	0.0034	BIRC5,CDH2,CXCL8,MMP9,PTGS2
IL17C	cytokine	Inhibited	-2.216	0.00681	CCL20,CXCL8,IL1A,PI3,S100A9
GRIP1	transcription regulator			8.06e-06	FREM1,FREM2,GRIA2,IGF1,PTGS2
ID2	transcription regulator		-0.466	8.08e-06	ADM,AURKB,BTG2,CCNB1,CCR2,CD27,CD79A,CDC6,CDK1,EOMES,HOMER2,IL20RB,IRF6,ITGA3,ITGB3,NTRK2,PLK1,RAP1GAP,SH2D1A,SLAMF1,SLAMF6,SMOC2,SPDEF,TGFBR3,WNT11,ZBTB16
H89	chemical drug		0.795	8.23e-06	ADIPOQ,AREG,CHGA,CXCL8,EREG,FAM3B,HAPLN1,IGF1,IGFBP1,IL11,MKI67,MMP1,MMP13,MMP9,NOS1,PCSK1,PCSK2,PDX1,PLAU,POU2AF1,PTGS2,VEGFA
indomethacin	chemical drug		-0.357	8.26e-06	ADAM8,ANGPT1,BIRC5,BTG2,CAPN6,CCNB1,CLDN4,CLU,CP,DDC,FABP4,IGF1,IGFBP1,IL11,IL1A,ITGB4,LAMC2,LOXL2,LPL,MMP1,MMP12,NOS1,PLAUR,PTGES,PTGS2,SLC7A5,UPP1,VEGFA
NR3C2	ligand-dependent nuclear receptor		-0.079	8.52e-06	CXCL8,DDC,FN1,GPX3,IGF1,INHBA,MMP1,MMP10,MMP12,NDRG2,NRXN1,PLIN4,PTGDS,PTGS2,REG3G,SCNN1A,TGFBI,TGM2,TUBB3,VEGFA
NFkB (complex)	complex	Inhibited	-2.215	2.39e-09	ABCB1,ADM,ADRA2A,ANKRD1,AQP1,BEX1,BEX2,BIRC5,CCL17,CCL20,CCNB1,CCR2,CDH22,CDX2,CFTR,CLU,CXCL12,CXCL8,E2F7,EOMES,EREG,FN1,G0S2,GAD2,GZMK,IGKC,IGLL1/IGLL5,IL1A,IL1RN,ISG15,KCND3,KRT17,KRT19,KRT6B,MMP1,MMP13,MMP9,MST1R,NOS1,P2RY2,PDX1,PKP1,PLA2G2A,PLAU,PLAUR,PLK1,PMAIP1,PTGES,PTGS2,RAB3C,SDC4,SLC16A3,SLC1A2,SLC2A1,SLC2A2,SLC2A5,SLC3A1,SLC7A5,SLPI,SOD3,TGM2,TRIB3,VEGFA,WNT10A
EIF4E	translation regulator	Inhibited	-2.214	0.000472	BIK,BIRC5,CBLC,CKS2,CX3CR1,EREG,FN1,FOSL1,FOXM1,FREM2,GPX3,IL1A,MMP9,PLAUR,RRM2,SLC2A5,TGFBI,TMEM119,TNC,UBE2C,UPP1,VIP
IRF6	transcription regulator	Inhibited	-2.209	0.005	CDH2,CLEC10A,CXCL8,OVOL1,PLA2G2D,PLAU,PTGES,PTGS2
ITGAV	transmembrane receptor		-1.569	9.5e-06	AMIGO2,CDK1,FN1,ITGB3,MMP1,MMP13,MMP9,NTRK3,PLAU,PTHLH,UGT1A1,VTN
CCR2	G-protein coupled receptor		0.372	9.74e-06	ADIPOQ,CCL17,CCR2,COL14A1,CXCL12,DPT,FN1,IGF1,IL1A,MMP13,MMP9,OGN,P4HA1,SLPI,TGFBI,TGM2,TNC
WNT3A	cytokine		-1.707	1.01e-05	ACADL,ADAMTS14,ANGPT1,CDH2,CFD,COX6B2,CXCL12,DKK1,DLK1,EOMES,FABP4,FHOD3,FN1,FOXM1,HAS3,ID1,IL1A,IRX3,LGR5,MMP13,NR5A2,OGN,PLIN1,PTGS2,SDC4,SIM1,SLPI,TMEM158,TNC,TNXB,TRIB3,TUBB3,VEGFA,WNT11,WNT7B
PLX5622	chemical drug		-1.268	1.02e-05	ABCA9,APLP1,CCL17,CCL19,CCL20,CCR2,CCR6,COL4A3,CP,CX3CR1,CXCL12,DDC,FN1,GRIA2,IL11,IL1A,IL1RN,KLK6,L1CAM,NEGR1,PGK1,RAB3C,SLC8A2,SNAP91,SULF1,TMEM119,TNR,TTR,VEGFA
PG3-Oc	chemical reagent	Inhibited	-2.207	0.00794	EPHA2,MET,NDRG1,PMAIP1,SLC2A1
nicotine	chemical drug		-0.515	1.03e-05	ALDOA,BIRC5,CACNA1D,CHGA,CHRM3,CXCL8,ENO1,FN1,GHRL,GRPR,ID1,IGF1,IL1A,KCNJ11,LEP,MMP9,MUC4,NEUROD1,NR3C2,NTRK2,PLAUR,POSTN,PTGS2,PTHLH,SCNN1A,SLC20A1,TTR
pioglitazone	chemical drug		1.835	1.04e-05	ADIPOQ,ANGPTL4,AQP1,ATP2A3,CAV1,CFD,CXCL8,FABP4,FN1,FOSL1,IL1RN,INS,KRT19,LEP,LPL,MMP9,PDX1,PLIN1,PTGS2,RBP4,SERPINB5,SLC2A1,SLC2A2,SLC9A3
lactic acid	chemical - endogenous mammalian		-0.05	1.04e-05	ATOH8,CAPN6,CCL17,CHGA,CLU,COL22A1,COQ8A,CXCL12,CXCL8,FN1,HCAR1,HK2,IGF1,LDHA,MFAP4,MMP9,NRCAM,PFKP,SLC16A1,SLC16A3,SYT4,TMEM132A,TPI1,VIP
diethylnitrosamine	chemical toxicant	Inhibited	-2.206	1.18e-06	ADIPOQ,ALB,AURKB,BAAT,CCL20,CDH2,CSTB,CXCL12,E2F1,GPC3,HOMER2,IGFBP1,IL1A,IL1RAP,LAMC2,LPL,LY6D,MET,MKI67,PAH,S100A9,TM4SF4,VEGFA
PI3K (family)	group		-1.831	1.1e-05	ADM,BIRC5,CDX2,CLDN2,CXCL12,CXCL8,EGLN3,ISG15,LEP,MMP12,MMP9,PKM,PTGS2,SLC2A1,TGM2,TNC,VEGFA
ERBB3	kinase		-1.361	1.1e-05	CLU,CXCL12,FN1,GJB3,HMGA2,HMMR,MATN2,NDRG1,PLK1,PTGS2,SLPI,TGM2,TK1,TNC,TNXB,TOP2A,VEGFA
diethylstilbestrol	chemical drug	Inhibited	-2.203	3.57e-18	ADGRD1,ADH1C,ADIPOQ,AMBP,AREG,AURKB,CCNA2,CENPE,CENPF,CLSTN2,CLU,CRABP2,CXCL14,DPT,EGF,EREG,FGFBP1,FOXM1,GABRP,GDF10,GJB2,HOXA10,IGF1,INHBA,IQGAP3,ITIH4,JCHAIN,KIF4A,KRT15,KRT5,LEP,LTF,MAD2L1,MFAP4,MKI67,NDRG2,NTRK2,OXTR,PAIP2B,PTTG1,SCARA5,SCN7A,SERPINB5,SFN,SIX1,SLPI,SULF1,TGFBI,TOP2A,TP63,VEGFA,VIP,VIT,WFDC2
CBFA2T3	transcription regulator		-1.929	1.13e-05	CHGA,INSM1,IRF6,KIF1A,KLB,NEUROD1,NKX2-2,OVOL1,PEX5L,REG3A,REG3G,SPDEF,SST
HMGA2	enzyme		0	1.13e-05	CCNA2,CDH2,FN1,IGF2BP2,IGFBP1,KLF15,LPL,MMP1,SCNN1A
STK26	kinase	Inhibited	-2.2	0.00794	CDH2,FGFBP1,FN1,KRT19,MMP9
carbonyl cyanide m-chlorophenyl hydrazone	chemical toxicant		-1.422	1.14e-05	CCL20,CTSV,CXCL8,ESM1,HK2,IL1A,LAMB3,PTGS2,SELP,SPINK1,SPX,VIP
26S proteasome	complex		-0.68	1.15e-05	ADARB2,ATG9B,CCNA2,CDC6,CDK1,CENPE,CXCL8,EGF,EREG,EXO1,FOSL1,IGLL1/IGLL5,KIF23,MAD2L1,MMP12,PTGS2,TGM2,TK1,TOP2A,ULBP2
CX3CL1	cytokine		1.929	1.15e-05	APOD,ASPA,CD27,CRABP2,CX3CR1,CXCL12,EOMES,IGF1,IL1A,KIF26A,MCOLN3,MMP9,NEUROD1,PDX1,PLP1,POSTN,RELN,SELP,SLC2A2,VTN
cyclic AMP	chemical - endogenous mammalian		0.225	1.17e-05	ADCYAP1,ADRA2A,CDH2,CHGA,E2F1,ENO2,FN1,GCK,IGF1,IGFBP1,IL1RN,INHBA,KIF23,LEP,MME,MMP1,MMP10,MMP9,NOS1,PAH,PPP1R1B,PRKAR2B,PTGS2,PTHLH,RBP4,RORC,SLC2A1,SST,TK1
DNMT3A	enzyme		0.514	1.2e-05	ADCY5,ADORA1,APLN,BLNK,CD79A,CNR1,CPLX2,E2F1,ERO1A,EXO1,FLT3,GRIA4,IL31RA,JCHAIN,MS4A1,MUC4,PLK1,POU2AF1,PPP1R14C,PRKAR2B,PTGS2,RECQL4,S100A9,SDC4,SLC8A2,SLIT3,TGM2
N-[(2Z)-3-(4,5-dihydro-1,3-thiazol-2-yl)-1,3-thiazolidin-2-yl idene]-5H dibenzo[a,d][7]annulen-5-amine	chemical reagent		1.507	1.21e-05	BCAR3,ESRRG,GAMT,IGF1,LYPD3,MMP10,MMP9,NR0B2,PSCA,SERPINB5,SNCG,UGT2B15,VIP,XDH
PTHLH	other		-0.561	1.21e-05	ANGPT1,CDK1,CXCL8,FN1,HAPLN1,HSPA1A/HSPA1B,IGF1,IL11,MMP13,MMP9,PLAU,PTGS2,TNC,VEGFA
SPZ1	transcription regulator	Inhibited	-2.2	0.00182	CDH2,E2F1,FN1,MKI67,VEGFA
IGF1R	transmembrane receptor		-1.638	1.28e-05	ALDOA,ANKRD1,CD109,CDK1,CKS2,CLU,DLK1,GCK,IGF1,IL1A,INHBA,KIF20A,KRT19,KRT5,KRT6B,LPL,P2RX1,PHLDA2,PKM,PLAU,PTGS2,RACGAP1,RRM2,SCARA5,SDC4,SLC2A2,SNCG,SST,TGFBI,TNNI2,TNNT1,VEGFA
Ni2+	chemical reagent	Inhibited	-2.2	0.0034	ANGPTL4,CCL20,CXCL8,IL1A,NDRG1
hydroxyurea	chemical drug	Inhibited	-2.194	4.94e-06	ABCB1,CCNA2,CCNB1,CDC45,CDC6,CDK1,CHEK1,CXCL8,HJURP,IL11,IL1A,KRT16,MMP12,MMP13,RAD51,RRM2,TK1,UHRF1
GW9662	chemical reagent		0.329	1.34e-05	ADIPOQ,ANGPTL4,CAV1,CEACAM1,CX3CR1,EGLN3,FABP4,FFAR1,FN1,KLK6,PDX1,PRODH,PTGES,PTGS2,REG1A,RORC
ciglitazone	chemical drug		0.655	1.34e-05	CAV1,CDK1,CRABP2,CXCL8,EOMES,FN1,GPD1,IAPP,INS,LEFTY1,MMP9,MNX1,NEUROD1,NR5A2,PDX1,PTGS2,SST,SULT2B1,TUBB3
buparlisib	chemical drug		1.155	1.35e-05	ATG9B,BLACAT1,BLNK,C15orf48,FAT2,GSDMC,LEMD1,MMP12,PLEK2,PRSS22,RAD51,TRIM29
etoposide	chemical drug		-1.776	1.37e-05	ABCB1,BIRC5,CCNB1,CDC20,CDK1,CXCL8,E2F1,FANCA,GLS2,HK2,ID1,IFI27,IL11,IL1A,KLRC4-KLRK1/KLRK1,MME,MMP1,PTGS2,PTTG1,S100A2,SERPINB5,SFN,SLC2A1,TK1,TOP2A,TP63,TRIM29,UHRF1
HSPB1	other		-1.555	1.4e-05	CCNA2,CCNB1,CDC25C,CDCA3,CDK1,CXCL8,IL1A,LPL
miR-223-3p (miRNAs w/seed GUCAGUU)	mature microRNA	Inhibited	-2.186	0.00794	NKX6-1,PDX1,SLC2A2,SOX6,TGFBR3
GPR151	G-protein coupled receptor		-1.134	1.43e-05	ALDOB,ANGPTL4,ENO1,NT5E,PKM,TGFBI,VEGFA
HMG20A	transcription regulator	Inhibited	-2.183	8.64e-06	ADM,CLU,ELN,EREG,INHBA,ITGA2,LY6E,NT5E,P2RY2,PLAUR,POSTN,SDC4,SLC1A2,SLIT3,TGM2,TRIB3,VEGFA
bleomycin	biologic drug		-0.826	1.45e-05	ANGPT1,CCL17,CCR2,CXCL12,CXCL8,E2F7,ELN,EPHA2,EREG,FABP4,FCRL5,FN1,FOSL1,FOXJ1,HK2,ID1,IGF1,IL1A,JCHAIN,KLF15,MMP12,MMP9,PTTG1,SDC4,SEMA7A,SLC2A1,THBS4,TINAGL1,TP63,UBE2C,UBE2T,UHRF1
SND1	enzyme			1.46e-05	ANGPTL4,CDC6,CDH2,E2F1,EREG,ID1,PTGS2,PTPRN2,SLCO4A1
SPOP	other	Inhibited	-2.183	0.00115	INS,MMP1,NDRG1,PDX1,PTHLH,SST
PTGS2	enzyme	Inhibited	-2.178	4.51e-05	ADCY5,ANGPT1,AQP1,AREG,CHGA,CLU,CXCL12,CXCL14,CXCL8,DLK1,FABP4,FN1,IGF1,IL11,ITGB4,KRT23,LEP,LPL,MKI67,MMP1,MMP9,PTGS2,SEMA7A,TGM2,VEGFA
CHEK1	kinase	Inhibited	-2.177	0.00182	BUB1,BUB1B,E2F1,MAD2L1,RRM2
phorbol esters	chemical - other	Inhibited	-2.169	1.07e-05	CDH2,CXCL8,HK2,HOXB7,IGFBP1,MMP1,MMP10,MMP9,PLAU,PSCA,PTGDS,PTGS2,SLC1A2,SLC9A3,VIP
BCR-ABL1	fusion gene/product	Inhibited	-2.162	3.89e-07	AURKA,AURKB,BIRC5,BLK,CAV1,FOXM1,GAS2,HK2,ID1,IL1RAP,LDHA,MME,MS4A1,PFKP,PGK1,PKM,SLC2A1
REST	transcription regulator		-1.83	1.56e-05	CXCL12,EFNA5,EOMES,FUT9,GJD2,GRIA2,GRIK3,L1CAM,MAD2L1,MAPK8IP1,NEUROD1,NTRK3,PCSK1,RGS7,SCG3,SCTR,SYT4,TNNT1,TUBB3,VIP,XKR4
olaparib	chemical drug		-1.731	1.61e-05	BTG2,CCNA2,CCNB1,CDK1,CHGA,CXCL8,FOXM1,MMP1,PTGS2,RAD51
NTRK2	kinase	Inhibited	-2.158	0.00308	ABCB1,ANGPT1,CCNA2,CDC6,CDCA3,CDCA5,CDCA8,CDK1,E2F1,VEGFA
EP300	transcription regulator	Inhibited	-2.151	1.55e-13	ACACB,ACADL,ADIPOQ,ALDOA,ANGPT1,BIRC5,CDCP1,CRABP2,CXCL8,DDC,E2F1,ENO2,FABP4,FN1,GFRA1,GIMAP7,H2AC25,HK2,ID1,IGF1,INS,IRF6,JUP,KRT16,LAMA3,LAMC2,LDHA,LEFTY1,LEP,MET,MKI67,MME,MMP1,MMP11,NDRG1,NTRK3,PDK4,PDX1,PERP,PGK1,PIP5K1B,PKM,PTGS2,RAD51,RORC,SDC4,SERPINB5,SH2D1A,SLAMF1,SLAMF6,SLC16A3,SLC2A1,SLC43A1,TK1,TMPRSS4,TNC,TRAT1,UBE2C,ULBP2,VEGFA
LATS2	kinase	Inhibited	-2.145	1.14e-05	AREG,AURKB,CATSPERB,CCNB1,CLDN4,E2F1,EREG,KRT19,LTF,NRCAM,PLK1,PTGS2
STAT5A	transcription regulator		1.722	1.7e-05	ABCB1,ADIPOQ,C15orf48,CDC25C,CEACAM1,CHEK1,EGLN3,EOMES,FABP4,FGFBP1,GJB1,GZMK,H2AC18/H2AC19,HOXB6,ID1,IGF1,IGFL2,KRT5,LAMB3,MAL2,ONECUT1,PTK6,S100P,SBSPON,SH3GL2,SLC2A1,TACSTD2,TGFBI,TNFRSF6B,TNNT1
calcimycin	chemical reagent	Inhibited	-2.144	0.000225	CASR,CCL20,CXCL8,ELN,FN1,FOSL1,IGF1,INHBA,MMP13,PDIA2,PTGS2,S100A2,SLC2A1,SYT4,VEGFA
bendamustine	chemical drug		0.447	1.75e-05	AURKA,CCNB1,EXO1,PLK1,PMAIP1
ribociclib	chemical drug		0.849	1.75e-05	ABCB1,ALDH1A1,MKI67,UBE2C,UBE2T
BARX1	transcription regulator			1.78e-05	CDC20,CDC45,L1CAM,MMP9
PKA	complex		1.425	1.82e-05	AREG,BIRC5,CAV1,CCNB1,CDH2,E2F1,GHRL,IFI27,IGF1,LEP,MUC4,OXTR,PCSK1,POU2AF1,PPP1R1B,PTGS2,PTHLH,SLC1A2,SST
epinephrine	chemical - endogenous mammalian		-0.724	1.86e-05	ADRA2A,CCNB1,CDK1,CXCL8,DLK1,HK2,INS,LEP,LPL,MMP13,NPY1R,PLIN1,PTGS2,UGT1A1
17-alpha-ethinylestradiol	chemical drug		-0.967	1.87e-05	ABCB1,AQP8,CCR2,CDK1,IGF1,KRT19,KRT7,MET,MMP9,NR0B2,NR1H4,PERP,PTGDS,SERPINB5,SFN,SLC38A3,SLCO1B3,TGM2,TNNT1,VEGFA
MDM4	transcription regulator		-0.64	1.87e-05	CELSR1,CENPF,CTNNA2,E2F1,ITGB4,KIF23,KRT5,MAD2L1,WNT7B
KLF11	transcription regulator		0.323	1.9e-05	ADAMTS8,CAV1,CCR2,CHRM3,EGF,INS,ITGA2,ITGA3,ITGB3,ITGB6,MMP1,MMP12,MMP13,MMP9,PDK4,PDX1,PLAU,VEGFA
EP4-D	chemical reagent	Inhibited	-2.143	4.44e-05	ABCB1,CCL19,CD27,CD3E,CD3G,EGLN3,GSDMC,ROBO2,SH2D1A,SLAMF6,ZBTB16
GNAQ	enzyme	Inhibited	-2.138	3.45e-07	ABCB1,ADM,ANKRD1,AREG,BTG2,C15orf48,CDC6,CTSV,CXCL12,CXCL8,FOSL1,GRB14,HK2,IL11,IL1RN,KCNK2,KLF15,NDRG2,PLAUR,PTGS2,RELN,SLCO4A1,VEGFA
TRAP1	enzyme	Inhibited	-2.137	0.000998	BRIP1,CADM3,CHEK1,E2F1,GAPDH,GPT2,L1CAM,LDHA,PKM,PTGS2,SLC2A1,VEGFA
SRA1	transcription regulator		0.378	2.07e-05	ADIPOQ,CAV1,CCL20,FABP4,MMP1,MMP9,PRDM16
PPP1R13L	transcription regulator		-1.069	2.07e-05	DSC3,ITGA3,JUP,PERP,PKP1,SLC2A1,TP63
NCOR2	transcription regulator		-0.728	2.09e-05	ADIPOQ,CXCL8,IGF1,IL1A,KCNN4,LEP,LPL,MMP12,PLA2G2A,PLIN1,PTGS2,RORC,UGT2B15
NGEF	other		1.069	2.13e-05	CCNJL,CTNNA2,ESRRG,H2BC17,HPN,LINC01140,LMO3,NR0B2,NRXN1,RELN,SNAP91,TM4SF4,TMT1A,TSPAN7
Mapk	group		-1.669	2.16e-05	ABCB1,APLN,CLDN4,CXCL8,IGF1,LEP,MMP10,MMP13,MMP9,MUC4,NOS1,PTGS2,SNCG,TUBB3,UGT1A1,VEGFA
CYP1B1	enzyme		-0.728	2.17e-05	ADARB2,APLP1,B3GNT3,CACNA1D,CD3E,CDH3,CDX2,COX6B2,FGF10,FLRT3,GATM,GPRC5A,LEFTY1,NDRG2,RAD51,SGSM1,UGT1A6
CSF	group	Inhibited	-2.137	0.005	CSTB,IL1A,IL1RN,IRAK2,PI3,SLPI,SPINK1,TGM2
sulindac	chemical drug		0.686	2.23e-05	ABCB1,BIRC5,CCNA2,CCNB1,CDC20,CDC25C,CDC6,CDK1,E2F1,G0S2,PTGS2,VEGFA
testosterone	chemical - endogenous mammalian		-0.397	2.29e-05	ADIPOQ,ADRA2A,ALDOA,ANGPT1,ANKRD1,ANPEP,APLN,CAV1,CDH2,CLU,CTSV,EGF,FABP4,FGF10,FN1,FOSL1,HSPA1A/HSPA1B,ID1,IGF1,IGFBP1,INHBA,LEP,NDRG1,NOS1,NR5A2,P2RX1,PLAU,PTGS2,SCNN1A,SELP,SERPINA5,SERPINB5,SST,SSTR1,TK1,TOP2A,TUBB3
PAX5	transcription regulator		1.542	2.34e-05	BIK,BLK,BLNK,CD79A,CLDN4,CR2,FLT3,FN1,HK2,IGLL1/IGLL5,JCHAIN,MET,PKM,POU2AF1,SLC2A1
potassium chloride	chemical drug		0.668	2.43e-05	AMIGO2,BTG2,CDK1,E2F1,FGF10,ID1,IGF1,IGFBP1,NOS1,NTRK2,PDCD4,PTGS2,SCNN1A,SLC8A2,SYT4,TRPV6
PPRC1	transcription regulator		-1.549	2.44e-05	CCL20,CXCL8,ESM1,HK2,IL1A,LAMB3,PTGS2,SPINK1,SPX,VIP
TIMP1	cytokine		-0.784	2.44e-05	A4GALT,ADIPOQ,CCL20,EGF,IL1A,MET,MME,MMP9,PLAU,PLAUR
NOTCH3	transcription regulator	Inhibited	-2.135	0.00401	APOD,BIRC5,COL14A1,DLGAP5,FN1,ID1,ITGA3,ITGB3,MMP9,VEGFA
FGF7	growth factor	Inhibited	-2.132	0.00702	CTRB2,FOXM1,HAS3,IL1A,INS,MMP13,MMP9,PLAU,VEGFA
TERT	enzyme		-1.456	2.68e-05	BIRC5,CAV1,CCL17,CDH2,CHEK1,CXCL8,EREG,HOXB6,IFI27,IQGAP2,ISG15,JUP,KRT19,LGR5,MMP1,MMP10,MMP9,NEUROD1,PLOD2,PSCA,PTGS2,RRM2,TK1
NSUN6	enzyme	Inhibited	-2.121	0.000244	CDC20,COL4A3,FSCN1,HMMR,NDRG1,TGM2,TK1,TOP2A
SBDS	other			2.78e-05	BEX1,COL14A1,DERL3,HOXB6,HSPA6,ID1,KIF1A,LGR5,PAK3,PCDHA9,PPP2R2C,SORCS1,TNC,TRIB3
PIK3R1	kinase		-1.956	2.78e-05	CXCL12,CXCL8,ISG15,LDHA,MKI67,MMP9,PDX1,PKM,PLAU,PTGS2,SELP,SLC2A1,TRIB3,VEGFA
Sos	group			2.9e-05	AMIGO1,APLN,BCAR3,CERS4,CRABP2,DSG3,ESM1,FABP4,FLRT2,GAS2,HMMR,KCNN4,LAMA3,MET,MMP10,MPZL2,PIP5K1B,PLAU,PTGS2,PTTG1,RAP1GAP,SLPI,XDH
PDGFB	growth factor	Inhibited	-2.115	0.000285	AQP1,CXCL8,FGF10,FN1,HMGA1,IL1RN,KCNA5,MMP9,PTGS2,TNC,VEGFA
BMP2	growth factor		-0.505	2.93e-05	ATP2C2,CPA1,CXCL12,DKK1,EGF,ESRRG,FABP4,FN1,GFRA1,ID1,INHBA,L1CAM,MELTF,MMP13,MMP9,NTRK3,POSTN,PTGS2,SOX6,TGM2,TMEM119,TNNT1,TUBB3,VEGFA,ZBTB16
ethanol	chemical - endogenous mammalian		-1.292	2.98e-05	ACADL,ADH1C,ADIPOQ,ADM,ALDH1A1,ANKS1B,ANPEP,CDA,CDH2,CENPA,CLU,CNR1,CXCL12,CXCL8,DKK1,E2F1,ENO1,FN1,FOSL1,GAPDH,GCK,HNF1B,HOMER2,HPD,ID1,IL1RN,IQGAP2,LAMC2,MAT1A,MLXIPL,MME,MMP12,MMP13,MMP9,NT5E,NTRK2,PHLDA2,PKM,PLIN1,PPP1R1B,PTGS2,SLC1A2,SLC2A2,TGM2,TPI1,TRIB3
calcipotriene	chemical drug		-0.993	3e-05	CCL17,CXCL8,FOSL1,KRT15,KRT16,MMP13,PLAU,PLAUR,PTGS2
phosphate	chemical - endogenous mammalian	Inhibited	-2.111	0.00955	AMBP,CIT,FOSL1,GDF10,HK2,LDHA,OGN,PLEC,POSTN,SLC20A1,STYK1
FGF2	growth factor	Inhibited	-2.099	6.09e-15	ADM,ALB,ANGPT1,ANGPTL4,ANPEP,AQP1,AREG,BIRC5,BTG2,CAV1,CCL20,CCNA2,CDC6,CDK1,CDX2,CHEK1,CHRM3,CRABP2,CXCL12,DKK1,EGLN3,ELN,ENO1,EOMES,EREG,FABP4,FGFR4,FN1,FOSL1,HK2,HMGA1,IAPP,IGF1,INHBA,INS,ITGA3,LEFTY1,MET,MKI67,MMP1,MMP13,MMP9,MNX1,NEUROD1,NR3C2,NR5A2,PCSK2,PDX1,PGK1,PLAU,PLAUR,PTF1A,PTGS2,PTTG1,RAD51,SLC20A1,SLC2A1,SLC2A2,SPINK1,SST,TGFBR3,TOP2A,TUBB3,UGT2B15,VEGFA,WNT7B
Pkc(s)	group	Inhibited	-2.095	1.61e-05	ADM,APLN,BIK,CCR2,CDC6,CDX2,CXCL8,FABP4,FGFBP1,FN1,FOSL1,GSTA2,IAPP,IRF6,MMP1,MMP13,MMP9,MS4A1,NOS1,OVOL1,PSCA,PTGS2,SLC1A2,ULBP2,VEGFA
SB-431542	chemical reagent		-0.183	3.24e-05	ATP1A2,BIRC5,CCL17,CCR2,CDX2,CHRM3,EOMES,FN1,GJB2,GPD1,HABP2,ID1,IGF1,IL1RAP,LEFTY1,POSTN,SCN7A,SERPINA5,SLC1A2,VEGFA
NC410	biologic drug		-0.535	3.37e-05	ADAM8,BTG2,CCL17,CD3D,CD3E,CLEC10A,CXCL8,FANCA,HK2,HSPA1A/HSPA1B,MMP12,MMP9,TGFBI,TGM2,VEGFA
SH2B1	other		-1	3.37e-05	CDH2,FOSL1,MMP10,PDX1,PLAUR
RRAS2	enzyme		-1.886	3.5e-05	CAV1,CCL20,CD3E,CDH2,CDH3,FERMT1,FOSL1,FSCN1,GPC3,LAMC2,MPZL2,MUC4,NRXN1,PCDH1,PLAU,POSTN,RELN,TNR
HNRNPU	transporter		-1.107	3.58e-05	AREG,CTSV,DKK1,GAPDH,IGF1,MCM10,MMP12,NEUROD1,NTRK2,OSR1,PDGFD,SOX8
PD173074	chemical reagent		-1.069	3.6e-05	CDX2,CR2,GABRP,ITGB6,KRT23,KRT7,OVOL1,PAPPA2,S100P,SLC38A3,TFAP2A,TGM2,VGLL1,VTCN1
PRKCE	kinase	Inhibited	-2.087	0.00234	ABCB1,AMIGO2,BIRC5,CAV1,CXCL8,E2F1,MMP9,PDCD4,PTGS2,VEGFA
captopril	chemical drug		-1.849	3.7e-05	BIRC5,CAPN6,CLU,CP,DLK1,IGFBP1,IL1RN,LAMC2,MMP9,POSTN,PTGS2,THBS4,UPP1
NFE2L2	transcription regulator		1.023	3.71e-05	ADCYAP1,ALDOA,AOX1,CCL20,CD8B,CFD,CXCL8,ELN,FABP4,FN1,GAS2,GPX3,HK2,IL1A,IL1RN,ISG15,KCNB2,L1CAM,LDHA,LPL,LY6E,MMP10,MMP12,MMP9,MST1R,NEUROD1,NR0B2,NRSN1,PFKP,PTGS2,RELN,RGS11,S100P,SERPINA6,SLC2A1,SLC38A3,SLC3A1,SLCO1B3,SOD3,TK1,TPI1,TTR,UGT1A1,UGT1A6,UGT1A9 (includes others),VEGFA
HMGB2	transcription regulator		1.34	3.74e-05	ADIPOQ,CCL20,CXCL8,FABP4,INHBA,LEP,LPL,MMP1,MMP10
nitric oxide	chemical - endogenous mammalian	Inhibited	-2.087	0.0055	BIRC5,CXCL12,CXCL8,MKI67,MMP13,MMP9,NDRG1,PMAIP1,PTGS2,RXRG,SERPINB5,SFN,TK1,UBE2C,VEGFA
RRM2	enzyme		-1.816	4.04e-05	BIRC5,CDH3,CHEK1,MKI67,MMP9,RRM2,VEGFA
calphostin C	chemical drug		1.692	4.16e-05	ABCB1,BIRC5,CLU,CXCL8,DKK1,LPL,MMP13,MMP9,PLAU,PTGS2,SLC2A1,VEGFA
PRKAG3	kinase			4.22e-05	ACSL6,ANGPTL4,ANKRD1,ANXA8/ANXA8L1,AQP1,BTG2,GPX3,H2AC18/H2AC19,ID1,IRX3,JPT1,LEP,NOS1,RORC,SLC2A1,SNCG,TMT1A,TRIM16,UGT1A9 (includes others),WNK2
estrogen	chemical drug	Inhibited	-2.079	1.19e-06	ALB,AREG,ART3,AURKA,CDC25C,CFTR,CLU,COL14A1,CXCL12,DPEP1,E2F1,EGF,ESPL1,FN1,GJB2,IGF1,IGFBP1,IL1A,LPL,LTF,NOS1,OXTR,PDLIM7,PLIN4,PTGDS,PTGS2,PTTG1,RRM2,SSTR1,TOP2A,TRIM16,UHRF1,VEGFA
nifedipine	chemical drug		1.546	4.24e-05	ABCB1,ABCC8,ADIPOQ,BIRC5,FAM3B,FN1,IL1A,KCNJ11,NOS1,NTRK2,POSTN,PTGS2,VEGFA
TNF receptor	group		0	4.27e-05	CCL20,COL4A3,CXCL8,LEP,LPL,MMP9,NR1H4,PLAU
cobalt chloride	chemical reagent	Inhibited	-2.07	2.27e-09	ADM,ALDOA,ANPEP,CDX2,CLU,CP,CXCL8,E2F1,ENO1,ENO2,ERO1A,GAPDH,HK2,LDHA,LEP,NDRG1,P4HA1,PFKP,PGK1,PKM,PLAUR,PMAIP1,PPFIA4,PTGS2,SDC4,SLC2A1,VEGFA
IL6	cytokine	Inhibited	-2.061	1.25e-20	ADM,ALB,ALDH1A1,ANGPT1,ANPEP,AREG,BIRC5,BTG2,BUB1,BUB1B,CCL20,CCNA2,CCNB1,CCR2,CCR6,CD79A,CDC20,CDC25C,CDC45,CDC6,CDH2,CDK1,CDKN3,CDX2,CEACAM1,CENPA,CENPE,CFD,CHEK1,CLDN2,CLEC10A,CLU,CP,CX3CR1,CXCL8,E2F1,EGLN3,ENO2,EOMES,EREG,EXO1,FGL1,FN1,FOSL1,FOXM1,FSCN1,GINS1,GPR78,ID1,IGF1,IGFBP1,IGFN1,IL11,IL1RN,ITGB3,JCHAIN,KIF2C,KIFC1,LEP,LPL,LTF,MAD2L1,MET,MFAP4,MKI67,MMP1,MMP10,MMP12,MMP13,MMP9,MT1G,NR1…
32-134D	chemical reagent		1.006	4.44e-05	ADIPOQ,ANGPTL4,CCL19,CCL20,CXCL12,IL11,LDHA,NT5E,SLC2A1,VEGFA,VTCN1
WT1	transcription regulator	Inhibited	-2.06	0.000601	ANPEP,AREG,BTG2,CBS/LOC102724560,CDC45,CTSV,ENO2,EREG,IGF1,IGFBP1,IL11,IL1RAP,IL1RN,JUP,MMP13,MMP9,NDRG1,NPHS1,NTRK2,PLAUR,SLC20A1,SLC2A1,TFAP2A,VEGFA
BRD4	kinase	Inhibited	-2.048	1.03e-07	ACSM3,ANKRD37,AURKB,BTG2,CCAT1,CCNA2,CDC6,CDCA5,CDCP1,CXCL8,DERL3,FN1,GINS1,IER5,IGLL1/IGLL5,INSM1,KCNA3,KIF23,KLF5,LOXL2,MET,MMP1,PLAU,PMAIP1,RRM2,TGM2,TOP2A
NR4A3	ligand-dependent nuclear receptor	Inhibited	-2.043	3.1e-07	ADAM8,ADPRHL1,ALKAL2,CA4,CCNB1,CDC20,CDH22,CLDN2,DLG2,ELN,FABP4,FN1,IGF1,INSM1,ITGB6,KIF20A,LOXL2,MMP12,NRCAM,PDK4,PHYHIPL,PTGS2,SLC9A3,SYT4,TNNI2,TRIB3,TSPAN1,UBE2C,UHRF1
PRKCI	kinase		0.493	4.64e-05	ABCC8,CLDN4,ECT2,HK2,IL1A,KCNJ11,MMP10,SLC2A1,SLC2A2
YTHDF1	other	Inhibited	-2.03	0.00231	CCL17,CCL19,CCL20,CD8A,CD8B,E2F8,FN1,PKM
STAT6	transcription regulator		-1.156	4.66e-05	AREG,BMAL2,CCL17,CCL20,CD2,CDK1,CDKN3,CEL,CLDN2,CLPS,CR2,EPHA2,FABP4,FCRL1,FLRT2,FN1,FSCN1,GATM,GNA15,GSDMC,GTSE1,HRH1,HROB,IGF1,IL1A,IL1RN,IL31RA,ISG15,LY6D,MMP12,MMP13,MMP28,MMP9,PARM1,PDK4,POU2AF1,PTGS2,SAPCD2,SELP,SERPINB3,SPDEF
IL22	cytokine		0.167	4.69e-05	ANPEP,CCL17,CCL20,CLDN2,CXCL12,CXCL8,GRPR,IL1A,KRT17,MMP1,MMP9,MUC4,PI3,PTGS2,REG1A,REG1B,REG3A,REG3G,S100A9
RBPJ	transcription regulator		-0.144	4.69e-05	ADM,APLN,CLU,CPA1,CR2,CTRB2,CXCL12,ECT2,EGF,FGF10,GDF10,HMMR,IGF1,IL1A,IL1RN,INHBA,LEFTY1,MMP13,NEUROD1,NRP2,PRSS3,RAD51AP1,RORC,SLC2A1,TNC,VEGFA
TRAF2	enzyme	Inhibited	-2.024	0.000327	ADM,AURKA,AURKB,CCNB1,CDC25C,CDK1,CR2,CXCL8,MMP9,NDRG1,PLK1,TK1
selumetinib	chemical drug		1.912	4.82e-05	BIRC5,EPHA2,FGFR4,FOSL1,ITGA2,LAMB3,MELK,MET,MUSK,NTRK2,SLC2A1,STYK1
TSLP	cytokine		-1.127	4.82e-05	CCL17,CXCL8,FOXJ1,GJB1,KRT5,MKI67,MMP10,PCDH1,SELP,SLPI,TP63,VEGFA
GW 4064	chemical toxicant		1.633	4.82e-05	ABCB1,ADH1B,ADIPOQ,BAAT,MMP9,NR0B2,NR1H4,PDK4,SLC17A4,SOD3,TK1,TRIB3
pirinixic acid	chemical toxicant		-0.887	4.97e-05	ACACB,ACADL,ADH1C,ANGPTL4,CCNA2,CCNB1,CDH2,CDK1,CEACAM1,CHEK1,CLU,CXCL12,CXCL8,FABP4,G0S2,GAPDH,GPD1,HILPDA,HNF1B,IL1RN,LAMB3,LEP,LPL,LY6D,MET,MMP13,MMP9,NRG4,PDCD4,PDK4,PERP,PLA2G2A,PLIN4,PLIN5,PRSS2,PTGS2,RXRG,UGT1A9 (includes others),VEGFA
BRAF	kinase		0	4.97e-05	A4GALT,ADAMTS14,ANPEP,APLP1,AREG,CCL20,CCR2,CDH2,CDK1,COL14A1,CSTB,CXCL8,EREG,FGFR4,FN1,GNG7,HMGA1,HOXB7,IL1A,IRX3,ITGB3,ITGB4,KLF15,LAMA3,LAMB3,LAMC2,LGR5,LOXL2,MME,MMP1,MMP10,MMP12,MMP9,NR3C2,NT5E,PLAUR,TACSTD2,TMEM132A,TSPAN1
CD38	enzyme		-1.976	5.01e-05	ALDOA,EGLN3,ERO1A,FN1,HEPACAM2,HMMR,JCHAIN,NDRG1,NEK2,NT5E,P4HA1,PFKP,PKM,RAP1GAP,SCEL,SLAIN1,SLC16A3,SLC2A1,SLC7A5,TPI1
Tcf 1/3/4	group		1.964	5.14e-05	ALB,AMBP,APOH,TTR
FGF13	growth factor		-1	5.14e-05	HSPA6,MMP13,MMP9,VEGFA
UCA1	other		0.927	5.14e-05	ABCB1,GLS2,GPT2,SLC7A5
LIF	cytokine	Inhibited	-2.023	0.000531	ALDH1A1,AREG,C16orf89,CCNA2,CXCL8,E2F1,EREG,FN1,HK2,IGF1,LEP,LPL,MMP1,MMP13,PAPPA2,PTGS2,REG1B,REG3A,TNC,TSPAN7,VEGFA,VIP
C/EBP	group		-0.391	5.24e-05	ADH1B,ADH1C,ID1,IGF1,LEP,MMP1,ONECUT1,PTGES,PTGS2,SST
F2RL1	G-protein coupled receptor	Inhibited	-2.02	0.00057	ALKAL2,AREG,BIRC5,CAV1,CXCL8,IL1A,IL31RA,ITGB4,MMP9,NPY1R,NT5E,PTGS2,VEGFA
NF-Y	complex			5.54e-05	ABCB1,ALB,CBS/LOC102724560,CCNA2,CCNB1,CDC25C,CDK1,E2F1,MME,PKM,RRM2,SLC8A2,TOP2A
TFAP2A	transcription regulator		-0.979	5.64e-05	BIRC5,COL7A1,CXCL8,DCBLD2,E2F1,E2F8,EREG,FGFR4,FREM2,KRT5,MMP9,NOS1,PLAU,PLAUR,RAD51,RRM2,S100A9,VEGFA
ADAM10	peptidase		-0.156	5.64e-05	ABAT,CCR2,CDH2,CXCL12,DTNA,ECHDC3,EFNA5,ENO1,GAD2,GC,INHBA,ITIH4,LTF,MET,NOS1,PLP1,PPP1R13L,S100A9
EZH2	transcription regulator	Inhibited	-2.018	2.79e-10	AREG,C15orf48,CADPS,CCNA2,CCNB1,CDH2,CHRM3,CLEC3B,CNR1,COL7A1,CTNNA2,CXCL8,DKK1,E2F1,EOMES,ERBB4,EREG,FHOD3,FLT3,FN1,FOXJ1,HOXA10,ID1,IGF1,IGF2BP3,IGFBP1,IL11,KRT6B,LAMB3,LAMC2,MAL2,MMP9,MPZL2,MYEOV,NDRG1,NEUROD1,NR1H4,OXTR,PDX1,PKMYT1,PTGES,PTGS2,RAP1GAP,S100A9,SFN,SFRP5,SULF1,TGFBI,TGFBR3,TSPAN7,UPP1,VEGFA,WNT7B,ZBTB16
KRT8	other		-0.565	5.72e-05	BIRC5,ITGB4,KRT19,KRT7,REG1A,REG1B
trinitrobenzenesulfonic acid	chemical reagent		-1.174	5.91e-05	ADAM8,IL1A,MMP10,MMP12,MMP13,MMP9,NR0B2,NR1H4,PTGDS,PTGS2,REG1B,REG3G,S100A9,SLCO1B3
MEF2C	transcription regulator		1.383	5.93e-05	ASPA,BLK,CCR2,CLSTN2,COL11A1,IL11,KCNA5,KLK6,MMP10,MMP12,MMP13,PLA2G2A,PLP1,POSTN,PTGES,PTGS2,S100A9,TNNI2,TNNT1,TTN
alitretinoin	chemical drug		-0.095	5.93e-05	ACACB,APOD,CCL20,DHRS9,FABP4,FN1,ISG15,KLF5,LTF,MKI67,MMP1,MMP11,MMP9,NR0B2,PDX1,PLAU,PMAIP1,RXRG,SLC2A2,TK1
DHTKD1	enzyme			5.95e-05	ABCC8,GLP1R,IGF1,INS,KCNJ11
PRDX5	enzyme		0.447	5.95e-05	AURKA,CHEK1,LEP,PLK1,WNT10A
MAP2K1	kinase	Inhibited	-2.014	5.96e-15	ABCB1,ANKRD1,AREG,CCNA2,CD3D,CLDN2,CXCL8,DKK1,E2F1,ENO1,ENO2,FOSL1,IL11,IL1A,INS,ITGB3,ITGB4,JUP,LEP,LINC00261,LINC00941,LUCAT1,MMP1,MMP10,MMP12,MMP13,MMP9,NOS1,PHLDA2,PLAUR,PLP1,PTGS2,RAP1GAP,RRM2,SEMA7A,SLC20A1,SPDEF,TGM2,TK1,TNC,TRIB3,VEGFA
manumycin A	chemical reagent		0.692	5.95e-05	ANPEP,CXCL8,FN1,PTGS2,VEGFA
mir-29	microRNA		-0.246	5.98e-05	ADAMTS14,ANGPTL4,AOX1,CDH2,COL7A1,DKK1,ELN,EOMES,FLT3,FN1,HMGA1,IGF1,LEP,LPL,VEGFA
temozolomide	chemical drug		-0.108	6.12e-05	CDC25C,CDH2,CXCL8,EXO1,ID1,ITGB3,MMP9,PMAIP1,RAD51,SRPX,TP63
ID1	transcription regulator	Inhibited	-2.011	0.00827	ALDH1A1,CEACAM1,E2F1,FABP4,FN1,MMP13,MMP9,NEUROD1,RAP1GAP
EGR1	transcription regulator		-0.63	6.21e-05	ABCB1,AREG,CAV1,CCR2,CDC20,CHGA,CLU,CXCL8,EREG,FN1,FOSL1,HNF1A-AS1,ID1,LEP,MMP9,NDRG1,PCSK2,PDX1,PLAU,PTGES,PTGS2,VEGFA
MYOD1	transcription regulator	Inhibited	-2.009	3.42e-23	ACACB,ADORA1,ALDOA,ANKRD1,BUB1B,CDC20,CDC6,CDCA3,CDK1,CDO1,CDX2,CENPE,CENPF,CEP55,CXCL14,DEPDC1,DLGAP5,FAM83D,FOSL1,FOXM1,HJURP,IGF1,IGLL1/IGLL5,KIF14,KIF18B,KIF2C,KIF4A,KNL1,MKI67,MMP1,MUSK,NCAPG,NCAPH,NUSAP1,PBK,PLK1,POLQ,POSTN,PRDM16,PRKAR2B,RACGAP1,RRM2,SHCBP1,SIX1,SLC2A1,SPC24,SST,TGFBR3,TNNI2,TNNT1,TOP2A,TPX2,TRIP13,TROAP,TTN
TFAP4	transcription regulator		-0.419	6.26e-05	CDH2,CKS2,CLDN4,CXCL14,FN1,ID1,IRF6,LGR5,OVOL1,PKP3
IL11RA	transmembrane receptor		-1.091	6.26e-05	CCL17,CCL20,IL11,KLF5,MMP10,MMP12,MMP9,POSTN,SELP,VEGFA
TNFRSF1A	transmembrane receptor		1.604	6.44e-05	CCL19,CCL20,CDC6,CDH2,CXCL8,E2F1,E2F8,IGF1,IL1A,KIF14,MMP1,MMP13,MMP9,PLAU,POU2AF1,RGS7,RORC,SELP,SOX6,VEGFA
hyaluronic acid	chemical - endogenous mammalian		-0.748	6.47e-05	ABCB1,BIRC5,CXCL8,FN1,HMMR,MET,MMP1,MMP12,MMP13,MMP9,PDCD4,PLAU,PROX1,PTGES,PTGS2,PTHLH
4-hydroxytamoxifen	chemical drug		0.797	6.63e-05	ABCB1,AREG,CLDN4,CLU,FABP4,FOXM1,IGF1,IGFBP1,KLRC4-KLRK1/KLRK1,KRT19,MKI67,MT1G,PDK4,PDZK1,PMAIP1,PTTG1,RBP4,S100A9,S100P,SLC2A1,TRIM16
DSCAM	other		1.941	6.65e-05	FOXJ1,KCNA2,KCND3,L1CAM,MMP10,NOS1,NRCAM,NTRK2,ROBO2,SEMA7A,SLC29A4,SYT12,TUBB3,WNT7B
bisphenol A	chemical - endogenous mammalian		0	6.66e-05	ADIPOQ,CFD,CLU,CTSV,CXCL12,ELN,EREG,FAM83H,GAD2,HOXA10,HSPA1A/HSPA1B,ID1,IGF1,LEP,MET,MMP11,MMP9,NR5A2,POSTN,PTGS2,TGM2,TNC,WNK2
Nr1h	group		1.034	6.67e-05	ACACB,ACADL,ALDH1A1,APOD,CAV1,CCR2,CXCL8,GCK,LPL,MLXIPL,NR5A2,PDX1,PLA2G2A,PLIN1,PTGES,PTGS2,RGN,SELP,ZBTB16
VDR	transcription regulator	Inhibited	-2.001	1.85e-08	ADIPOQ,ANLN,BUB1B,CASR,CCNB1,CDC20,CDC45,CENPA,CLDN2,CXCL8,GPD1,GPX3,HK2,ID1,IL1A,IL1RN,ISG15,KSR2,LEP,LPL,MAD2L1,NPHS1,NR0B2,NR1H4,NUSAP1,PTGS2,RAD51AP1,S100A9,SLCO1B3,SPAG5,TK1,TP63,TPX2,TRPV6,VEGFA
NS-398	chemical reagent		1.668	6.68e-05	ANGPT1,BIRC5,BTG2,CCNB1,CHGA,CXCL8,HAPLN1,IGF1,IL1A,MMP9,PDCD4,PTGES,PTGS2,S100A9,VEGFA
OGA	enzyme		1.088	6.69e-05	ACSS1,ADIPOQ,AHNAK2,AZGP1,CADPS,CAV1,CCL20,CD302,CEACAM1,CELSR1,CNTNAP3,COLEC11,CREG2,CX3CR1,CXCL8,DPEP1,FGFBP1,FGFR4,FN1,FSCN1,GDF10,GPT2,HMGCLL1,IGF1,IGF2BP3,ITGA2,LEP,NPHS1,PLAU,PTGDS,RBP4,S100A2,SFRP5,TGFBI,TGFBR3,TNC,WNT11
CEBPD	transcription regulator		-0.233	6.72e-05	ALB,BIRC5,CCL20,CCNB1,CLU,CTSV,CXCL8,FABP4,FN1,HK2,IGF1,KLF5,LEP,MMP13,PTGS2,SLC2A1,TNC
EGLN3	enzyme		-0.162	6.95e-05	ADIPOQ,ADM,IL1A,LDHA,LGR5,SLC2A1,SLC2A2,VEGFA
PCGEM1	other		-1.908	7e-05	ALDOA,ENO1,GAPDH,HK2,LDHA,PDK4,PGK1,PKM,SLC2A1
APOE	transporter		-1.148	7e-05	ACADL,ADIPOQ,ANGPTL4,APOD,BEGAIN,CAV1,CLU,CTNND2,CTSV,GJD2,GPX3,GRIA2,HABP2,HMMR,HSPA1A/HSPA1B,IGF1,IL1A,IL1RN,ITGA3,LEP,LPL,MMP9,PCDH9,PCSK2,PLAU,PLIN1,PTGES,PTGS2,RELN,RXRG,S100A9,SCTR,SDC4,SLC16A1,SULT1A3/SULT1A4
estradiol-17beta-benzoate	chemical reagent		-0.927	7.16e-05	CHGA,CLDN2,GFRA1,KCNK10,LAMB3,MAD2L1,NECTIN1,NPY1R,NR5A2,OXTR,PCSK1,PCSK1N,PITX1,PTGDS,SFRP5,SMOC2,SULF1,SV2B,SYT6,TMEM72,TNXB,TTR,VIP
CXCL12	cytokine		-0.394	7.16e-05	ANKS1B,CD3G,CXCL12,CXCL8,ESM1,FN1,GAS2,ID1,IFI27,IL1A,IRF6,ITGB3,ITGB4,LOXL2,MMP11,MMP13,MMP9,NPHS1,PCDH1,PDX1,PLAU,PTGS2,ZBTB16
JUND	transcription regulator		0.054	7.17e-05	CFD,CLU,FOSL1,IL11,ITGB4,MMP1,MMP13,MMP9,PLAU,PLAUR,SST,TK1,VEGFA
PAX3	transcription regulator		-1.98	7.22e-05	CDC6,CDH2,CDH3,CLU,CNR1,DPEP1,FLT3,G0S2,LAMB3,MET,MMP9,MNX1,NMU,P2RX1,PCSK2,PITX1,PRSS1,PTHLH,SFN,SIX1,TNC,TSPAN7
TRA2B	other		-1.976	7.34e-05	ANGPTL4,ANPEP,FN1,FOSL1,HMGA2,MMP13,NECTIN1
panobinostat	chemical drug		-1.192	7.39e-05	BIRC5,CCNB1,CDH2,CDK1,FLT3,FN1,PMAIP1,PPP1R1B,PTGS2,RAD51,TP63,ULBP2
RAR/RXR/retinoic acid	complex		0.854	7.45e-05	DLK1,FGF10,HNF1B,MMP1,MMP11,MMP9,PDX1,PRDM16,TGM2,VEGFA
ESRRG	ligand-dependent nuclear receptor		-0.428	7.93e-05	CCL20,ENO1,GAPDH,HK2,KCNJ11,KCNQ1,KLK1,KLK6,LDHA,LPL,NR0B2,PDK4,PKM,TPI1,TTN,VEGFA
EDA	cytokine	Inhibited	-2	0.00259	AREG,MKI67,PTHLH,WNT10A
NFATC1	transcription regulator		1.262	7.93e-05	CD3G,CDC6,CX3CR1,GCK,HNF1B,INS,ITGB3,KCNJ11,NEUROD1,PDX1,POU2AF1,PTGS2,RORC,SLAMF1,SLAMF6,SLC2A2
STAT5B	transcription regulator		1.673	8e-05	ABCB1,ACSL6,ADGRV1,ANKRD1,ANKS1B,CCDC141,CD27,CDO1,CHEK1,DDC,FMO2,G0S2,GCK,GIMAP1,GJB1,GPD1,IGF1,KRT19,LAMA3,LEP,LY6E,NRP2,NT5E,NUGGC,OMD,PDK4,PVT1,SCARA5,SLAMF1,SYBU,TGM2,TMT1A,TNNT1
FLCN	other		1.812	8.13e-05	ABCB1,ADM,ALDOA,BIK,CEACAM1,EGF,ENO1,EPHA2,HK2,HPN,L1CAM,LDHA,LEFTY1,PFKP,PRDM16,SLC2A1,VEGFA
METTL4	enzyme	Inhibited	-2	0.000948	ENO2,LOXL2,PLOD2,TGFBI
glycodeoxycholic acid	chemical - endogenous mammalian	Inhibited	-2	1.84e-07	ADGRF4,ANKRD1,ANPEP,APOD,AREG,CREG2,CTRB1,CXCL8,DKK1,EREG,ESM1,LMO3,MMP1,MMP11,NT5E,PRSS3
HCAR2	G-protein coupled receptor		1.633	8.27e-05	IQGAP3,KIF14,KIF20A,PLK1,PLK4,PTGS2
CACNA1C	ion channel			8.27e-05	CAV1,COL14A1,ENO1,POSTN,PTGS2,TNC
SRSF3	other		-1.639	8.27e-05	CXCL8,E2F1,E2F7,FOXM1,PDCD4,VEGFA
BHLHA15	transcription regulator		-1.342	8.27e-05	CLU,GJB1,GJB2,KRT19,REG1A,REG3A
PDHA1	enzyme	Inhibited	-2	0.00259	CXCL8,ESM1,IL1A,PTGS2
seocalcitol	chemical drug		-0.905	8.32e-05	ANKRD1,AREG,BIRC5,CACNA1D,CEACAM1,E2F1,FOSL1,LGALS2,PDLIM7,PTGS2,VEGFA
VANGL1	other	Inhibited	-2	0.00554	HK2,LDHA,PKM,SLC2A1
KLF15	transcription regulator		1.807	8.39e-05	ACADL,ACSS1,APOD,E2F1,ESRRG,FMO2,GCK,IRX3,KLF15,NPHS1,PDK4,PLIN4,PLIN5,PRODH
GNA12/13	group			8.41e-05	IGF1,MMP1,MMP13
OXSI-2	chemical drug			8.41e-05	MMP1,MMP10,MMP12
GSTA4	enzyme			8.41e-05	CCNB1,CDC25C,CDK1
proTAME	chemical reagent			8.41e-05	ANLN,CCNB1,PTTG1
nickel subsulfide	chemical toxicant			8.41e-05	CXCL8,NDRG1,VEGFA
RNF31	enzyme		0.466	8.47e-05	ADORA1,AREG,AURKA,CCL17,CCL19,CCL20,CXCL8,IL1A,IL1RN,IL31RA,NR5A2,PDZK1
NDRG1	kinase		-0.692	8.47e-05	CAV1,CDH2,CXCL8,DKK1,IL1A,ITGB4,MET,MMP1,NDRG1,TNC,TP63,VEGFA
daporinad	chemical drug		1.264	8.51e-05	ALDH1A1,ASPM,BRIP1,ID1,LGR5,MCM10,SOX11,TRIP13,ZNF488
Ca2+	chemical - endogenous mammalian		1.315	8.91e-05	ABCB1,ADCYAP1,CASR,CCR2,CXCL8,E2F1,FABP4,FN1,FOSL1,GAD2,IAPP,ID1,ITGA3,MMP10,MMP13,MMP9,NDRG1,NOS1,NTRK2,PADI1,PTGS2,PTTG1,S100A9,SELP,SST,SYT4,TRPV6,VEGFA,VIP
SALL4	transcription regulator		1.886	8.91e-05	ADCY1,ANGPTL4,BIRC5,BTG2,CDH2,EPHA2,FN1,HMGA2,ITK,KRT19,LEFTY1,LOXL2,MMP1,MMP13,PCDHA4,PRKAR2B,PTGES,RAD51,RAP1GAP,SLIT3
KLF2	transcription regulator		1.468	9.04e-05	ADM,APLN,CAV1,CCR2,CDH2,CR2,CRABP2,CX3CR1,CXCL8,ELN,FABP4,ID1,ITGB3,ITGB4,KCNN4,NDRG1,PLOD2,PTGDS,PTGS2,PTHLH,SLC2A1
GAST	other		-0.448	9.19e-05	AREG,CCKBR,CHGA,IL11,MMP9,PDX1,PGK1,PTGS2,REG1A,SCTR,SELP,SLC9A3,TNC
Brd4	kinase		-1.376	9.21e-05	ALDOA,ATP2A3,BLNK,CCR2,COL4A3,ENO1,HK2,IL1A,LEFTY1,LOXL2,PGK1,PKM,PLAU,SLC2A1,WFDC2
puromycin aminonucleoside	chemical reagent		-1.377	9.21e-05	ALB,AQP1,CAPN6,CDCP1,CLDN4,CLU,CP,CTSV,IGFBP1,ITGB4,LAMC2,NPHS1,SOD3,TTR,UPP1
STAT1	transcription regulator		-1.278	9.36e-05	BIRC5,BTNL9,CCL19,CCL20,CCR2,CCR6,CEACAM1,CX3CR1,CXCL8,EGLN3,FN1,GCK,IFI27,IGF1,IL1A,IL31RA,INS,ISG15,ITGA2,KRT17,LPL,LY6E,MMP1,MMP9,MUC4,NEUROD1,NKX2-2,NKX6-1,PDX1,PMAIP1,PTGS2,RORC,SERPINB3,SLC2A2,THBS4,TNC,VEGFA
RORA	ligand-dependent nuclear receptor		0.181	9.51e-05	ACACB,ACSL6,AQP8,BIRC5,CCNA2,CCNB1,CCR6,CDC6,CDH2,CDK1,CHEK1,CXCL8,DDC,IGF1,IGFBP1,NTRK2,PTGS2,RAD51,RORC,S100A9,SLC1A2,SLC29A4,SLC39A5
TNFRSF14	transmembrane receptor	Inhibited	-2	3.14e-06	BTLA,MMP1,MMP13,MMP9,POSTN
Saa3	other			9.66e-05	IGF1,MMP13,MMP9,PTHLH,RAMP3,S100A9,WNT7B
S100a7a	other	Inhibited	-2	0.000388	CXCL8,IL11,IL1A,MKI67
ATP-gamma-S	chemical reagent	Inhibited	-2	0.00234	AREG,CCL20,CD109,CD8A,CXCL8,EREG,IL1A,IL1RAP,IL1RN,MMP9
ITGA3	other		-0.845	9.83e-05	CTSV,FN1,ITGA2,PLAU,PTGS2
ELN	other		-0.277	9.83e-05	ELN,FN1,MMP1,MMP12,MMP9
prostaglandin E2	chemical - endogenous mammalian		-1.53	9.89e-05	ALDH1A1,ANGPT1,ANGPTL4,AREG,ATP2A3,BIRC5,CCL20,CCNB1,CCR6,CHGA,CP,CXCL12,CXCL8,EREG,FN1,FOSL1,FSCN1,HCAR2,IGF1,IGFBP1,IL1A,IL1RN,KLF5,KLRC4-KLRK1/KLRK1,MMP1,MMP13,MMP9,NR5A2,NT5E,PLAU,PTGES,PTGS2,RORC,TGFBR3,UHRF1,VEGFA
hydrocortisone	chemical - endogenous mammalian		0.841	0.000102	ADM,ANKRD1,BIRC5,CCL17,CDH2,CDK1,CFD,CXCL8,FN1,IGF1,IGFBP1,INHBA,INS,ITGA2,LPL,NTRK2,NUSAP1,PROX1,PTGS2
INHBA	growth factor		-0.558	0.000102	ANKRD1,CCL17,CCR2,CDH2,CXCL8,DTNA,EGLN3,ERBB4,EREG,FN1,IGF1,INHBA,LEFTY1,PCDH9,PCDHA9,PLOD2,PPY,S100A9,SERPINA5,SERPINB5,SLC1A2,SLC2A2,VEGFA
E. coli B5 lipopolysaccharide	chemical - endogenous non-mammalian		-1.764	0.000102	ACKR1,ADH1C,CCL17,CCL19,CCL20,CCR6,CX3CR1,CXCL8,GNMT,IGFBP1,IL11,IL1A,IL1RAP,MAT1A,MLXIPL,MMP13,PAH,PRDM16,PTGS2,SELENOP,SLCO1B3,TGFBR3,TGM2,TTR,VEGFA,VTN
Pdgfr	group	Inhibited	-2	0.00259	AREG,EREG,FN1,TNC
BACE1	peptidase		-1.192	0.000103	CAV1,CLU,CTSV,CXCL14,IGF1,NT5E,PLP1,TTR,VTN
IL17F	cytokine		-1.829	0.000103	CCL20,CXCL8,IGF1,LEP,LPL,MMP1,MMP13,PTGS2,S100A9
trametinib	chemical drug		1.155	0.000104	ATG9B,BLACAT1,BLNK,C15orf48,FAT2,GSDMC,ISG15,LEMD1,MMP12,PHLDA2,PLEK2,PRSS22,TRIM29
LGALS1	other		-1.023	0.000104	BEX2,CCNB1,CXCL14,FN1,GALNT16,IL1A,LEP,MMP1,MMP10,MMP12,MMP13,MMP9,NTRK2
enalapril	biologic drug		0.618	0.000104	CAPN6,CELA2A,CENPF,CLDN4,CLU,CP,FN1,GPX3,IGFBP1,PDX1,PTGS2,PTHLH,SLC2A2
IL19	cytokine	Inhibited	-2	0.00554	CCNB1,FN1,MMP1,MMP9
HNRNPA2B1	other			0.000106	ABCB1,ABCC6,CP,CTSV,FN1,FSCN1,JUP,NR3C2,NRCAM,NTRK3,P4HA1,PKM,PLOD2,PRSS1,PRSS3,SLC1A2,SRPX,SULT1A3/SULT1A4
DPP-23	chemical reagent	Inhibited	-2	0.00841	ERO1A,HSPA1A/HSPA1B,HSPA6,PADI1
1-chloro-2,4-dinitrobenzene	chemical drug	Inhibited	-2	0.00848	CCL17,CCL20,FOSL1,MMP10,MMP12,S100A9
REG1B	other	Activated	2	3.68e-06	REG1A,REG1B,REG3A,REG3G
CDX1	transcription regulator		1.539	0.000112	CDX2,CLDN2,CLU,DDC,FXYD3,HOXB9,KRT23,MUC4,NEUROD1,PGC,PTGS2
MTOR	kinase		-0.647	0.000115	ACACB,ACADL,ADM,BEX1,BIRC5,CXCL8,ENO1,EOMES,ERICH5,FABP4,FN1,HK2,IGF1,IL1A,LDHA,LEP,MLXIPL,MMP9,PDK4,PFKP,PKM,PLP1,PNLIP,PRKAR2B,RORC,SLC2A1,SLC8A2,SNCG,SRPX,TK1,TNFRSF6B,UBE2C,VEGFA
APC (complex)	complex			0.000116	CCNB1,PLK1,TRIB3,UBE2C
CKS1B	kinase		-1.997	0.000116	CCNA2,CCNB1,CDK1,CXCL8
SENP2	peptidase		1.964	0.000116	HK2,LDHA,PGK1,SLC2A1
SFRP4	transmembrane receptor	Activated	2	0.0016	AREG,BIRC5,EREG,FN1,HLF,MMP13,PTGS2
CCKBR	G-protein coupled receptor			0.000116	ADIPOQ,APLN,CDH2,KRT19,LEP,PTF1A
NKX2-3	transcription regulator		0.738	0.000117	ADM,ANGPTL4,ANKRD37,ANLN,C2CD4B,CBS/LOC102724560,CDKN3,CENPW,CEP55,CXCL8,FLRT2,GIMAP7,H2AC18/H2AC19,HES2,HMMR,LY6E,MADCAM1,PMAIP1,POSTN,PTGS2,REEP1,SRPX,TMEM158
WNT1	cytokine		-1.904	0.000118	BIRC5,CALB2,CCNB1,DKK1,FN1,IGF1,KLF5,KRT19,KRT5,KRT6B,LY6E,MUSK,NKX2-2,PDCD4,PTGS2,RELN,SIM1
RBP1	transporter	Activated	2	0.00191	ALDH1A1,GCK,PDX1,SLC2A2
CD300LF	other		0.895	0.000126	ACADL,CXCL8,GPD1,IL1A,IL1RN,MMP9,SLC2A1
ERF	transcription regulator		0.128	0.000126	COL7A1,CXCL8,KRT5,P2RY2,ROBO2,SEMA7A,TP63
K-252	chemical drug		1.026	0.000126	CXCL8,GRIA2,MMP1,NDRG1,PPP1R1B,SST,VEGFA
linoleic acid	chemical - endogenous mammalian		-0.763	0.000126	ANGPTL4,CLU,FABP4,LPL,MLXIPL,MMP1,PLIN4,PLIN5,PTGS2,S100A9,SULT2B1,VEGFA
VCAN	other		0.386	0.00013	ADM,ANGPTL4,ANXA8/ANXA8L1,CCL20,CLU,CXCL12,CXCL8,ELN,FBLN5,FN1,HAS3,IL1RN,ITGA3,MMP9,OGN,PCSK1N,PLA2G2A,PLAU,VEGFA
methotrexate	chemical drug		-0.894	0.00013	ACACB,ACSL6,ALB,ALDOA,BTG2,C6,C7,CCL19,CLDN2,CR2,CTSV,CXCL12,CXCL8,GAPDH,ID1,IL1A,INS,ITIH4,LPL,MET,NR1H4,PTGS2,SELENOP,TTR,UGT1A6
LRRFIP2	other			0.000132	ANPEP,AQP1,FDCSP,IGFN1,INHBA,L1CAM,LAMA3,LAMC2,LOXL2,PKP1,SLC7A5,TNC,WNT7B
PIM1	kinase		0.84	0.000132	ABCB1,ALB,ALDOB,C7,CCNB1,EPHA2,FGL1,FOSL1,GSTA2,MET,PLIN4,PTGS2,TTR
NEDD9	other		-1.437	0.000132	ADM,ANKRD37,AURKA,FOXJ1,ITGA2,MAL2,MMP9,PAX8,PFKP,PGK1,PLOD2,PPP2R2C,SLC2A1
ACVRL1	kinase		0.736	0.000135	CXCL12,CXCL8,ID1,JUP,MMP13,PLAU,PLAUR,VEGFA
halofuginone	chemical drug		1.784	0.000136	AQP8,CP,ELN,FBLN5,FCER1A,FN1,GATM,GPX3,IGFBP1,MLXIPL,MMP1,MMP13,MMP9,PAX8,PKM,REG3A,REG3G,TGM2
FITM2	enzyme	Activated	2	0.00554	NEUROD1,NKX6-1,PDX1,SLC8A2
MED16	transcription regulator	Activated	2	0.00191	ANGPTL4,MMP1,MMP13,MMP9
miR-5586-5p (miRNAs w/seed AUCCAGC)	mature microRNA	Activated	2	3.68e-06	HK2,LDHA,PGK1,SLC2A1
filgrastim	biologic drug		-0.097	0.000142	ANGPT1,BTG2,CEACAM1,CLU,CXCL8,DHRS9,ENO1,FANCA,FCER1A,G0S2,GAPDH,GPR171,GZMK,HILPDA,HMGA1,IGF2BP2,IGKC,IL1RAP,IL31RA,ISG15,KLRC4-KLRK1/KLRK1,KNL1,LAMB3,LDHA,LGALS2,MELTF,MME,MMP12,MMP9,P2RY2,PHLDA2,PLAG1,PLAUR,PMAIP1,PRKAR2B,PTGS2,TMT1A
COTI-2	chemical drug	Activated	2	0.000223	CCNB1,CDK1,CHEK1,PLK1
isotretinoin	biologic drug		-0.676	0.000143	CALB2,CRABP2,CXCL8,MMP1,MMP13,MMP9,PTGS2,S100A2,S100A9,S100P,SERPINB3,TMPRSS4
2-oxoadipic acid	chemical - endogenous mammalian	Activated	2	0.000388	ABCC8,GLP1R,INS,KCNJ11
N-nitro-L-arginine methyl ester	chemical drug		1.347	0.000146	ADIPOQ,ADM,APLN,CXCL8,FN1,ITGB3,MMP9,NOS1,NR3C2,PDK4,PERP,PTGS2,SLC2A1,VEGFA
2-aminoadipic acid	chemical - endogenous mammalian	Activated	2	0.000388	ABCC8,GLP1R,INS,KCNJ11
TRIB3	kinase		-1.835	0.000148	FABP4,HK2,ID1,LDHA,LPL,MMP12,PMAIP1,SLC2A1,TRIB3
7-(4-fluorobenzylamino)-1,3,4,8-tetrahydropyrrolo[4,3,2-de]quinolin-8(1H)-one	chemical reagent	Activated	2	0.000948	CDC25C,CDK1,CHEK1,E2F1
FOXC1	transcription regulator		0.688	0.000152	CLU,CXCL12,DSG3,IFI27,IRF6,IRX3,ISG15,ITGB3,KLF5,KRT16,KRT6B,MMP13,MMP9,MUC16,MUC4,OMD,SFN,SOX6,SYT6
METTL3	enzyme		-0.085	0.000153	ANKS1B,ATP1A2,BTG2,CDH2,CDH3,COX6B2,CX3CR1,EGF,IGF2BP3,ISG15,JPH2,LDHA,NIPAL4,PERP,PLA2G2A,PLP1,PMAIP1,RORC,SLC2A2,TMC7
IKBKG	kinase		-1.84	0.000153	CCL20,CD3E,CLU,CP,CXCL12,CXCL8,EREG,HK2,IL11,IL1A,IL1RN,ISG15,KLF5,OGN,PAX8,SOD3,VEGFA
TCF12	transcription regulator		-0.289	0.000153	AZGP1,BLNK,CCR2,CD3D,CD3E,CD3G,FLT3,FN1,GJB2,LDHA,LY6D,SEMA7A,SULT1A3/SULT1A4,TUBB3,VEGFA,VIPR2,ZBTB16
SRT1720	chemical drug	Activated	2	0.00438	CXCL8,FN1,HMMR,MMP9
AK1	kinase			0.000154	ACADL,ENO1,GAPDH,LDHA,PKM
mir-196	microRNA	Activated	2	0.00554	HMGA2,HOXB7,KRT5,S100A9
miR-296-5p (miRNAs w/seed GGGCCCC)	mature microRNA		0.64	0.00016	ABCB1,HMGA1,KLK1,MMP1,TNC,VEGFA
TLX1	transcription regulator		-0.816	0.000161	CCNB1,CDC20,CDC6,CHEK1,NPY1R,RAD51,SST
doxycycline	chemical drug		-1.063	0.000162	CCL19,CXCL12,HOXA10,HSPA1A/HSPA1B,JCHAIN,L1CAM,MMP1,MMP12,MMP9,PAX8,PTGS2,SLC7A5,SOX11,XDH
lamivudine	chemical drug	Activated	2	0.00688	CXCL8,EREG,ITGB6,MMP1
RXRB	ligand-dependent nuclear receptor		-0.577	0.000165	ALDH1A1,CCL17,CCL20,CD109,CLU,ECT2,FABP4,FLRT3,FLT3,IGF1,IL1A,ITGB3,MMP11,MMP12,PHLDA2,RBPJL,RGN,SELP,SLAMF1,TACSTD2
TEAD	group		-1.231	0.000165	ANKRD1,FN1,FOXM1,ISG15,KRT5,KRT6A,POSTN,RAD51
IL20	cytokine		1.89	0.000165	ALB,FGL1,MMP12,MMP9,RBP4,TTR,VIP,VTN
dicarbethoxydihydrocollidine	chemical toxicant		-1.319	0.000165	CCNA2,CCNB1,CDK1,KRT19,PRDM16,SLCO1B3,WNT10A,WNT7B
dorsomorphin	chemical - kinase inhibitor		-0.483	0.000165	BIRC5,CDH2,CPA1,EOMES,GLP1R,ID1,NKX6-1,NR0B2,PDCD4,PDX1,POSTN,PTF1A,SELENOP
lovastatin	chemical drug	Activated	2.01	0.00286	ADIPOQ,ALB,BIRC5,CCNA2,ENO2,GPX3,IGF1,IL1A,LEP,MKI67,MYT1L,PLP1,PTGS2,PTHLH,SDC4
NFYB	transcription regulator			0.000166	CAV1,CBS/LOC102724560,CCNB1,CDC25C,CDCA8,CDH2,CDK1,CENPF,CKS2,DPP10,DTL,FLRT2,GAPDH,GRIA4,IGF1,MMP13,NKX6-1,PLK1,PTTG1,RAB3C,RAD51,RRM2,SLC8A2,SLIT3,TOP2A,UHRF1
tributyltin	chemical reagent	Activated	2.026	3.19e-06	ANGPTL4,FABP4,FN1,GPRC5A,IL11,INHBA,ITGA3,ITGB3,LDHA,LEP,LPL,PARM1,PDK4,PLIN4,PPL,SLCO4A1,SOD3,TNC,UNC13C
IGFBP2	other		-0.594	0.000167	COL11A1,COL14A1,COL21A1,ESCO2,FN1,IGFBP1,LGR5,MMP13,NMU,POSTN
mir-24	microRNA		-0.767	0.000167	CCR6,CDH2,CDX2,FN1,HNF1B,JPH2,NEUROD1,PDX1,RORC,TRIB3
geldanamycin	chemical drug	Activated	2.028	0.00414	AURKA,BIRC5,CDK1,CEP55,CHEK1,CLU,CXCL8,DLGAP5,FLT3,HMGA1,HSPA1A/HSPA1B,KCNA5,KNL1,MET,PCDH1,PDCD4,PLK1,PTGS2,PTK6,RTN1,SCN2B,SLC1A2,UHRF1
SPTBN1	other	Activated	2.032	3.16e-08	ENO2,GPT2,HK2,LDHA,MKI67,PFKP,PKM,SLC2A1
vorinostat	chemical drug		1.177	0.000169	APLP1,ATP2A3,AURKA,BIK,BIRC5,CCL17,CCNB1,CCR2,CD8A,CDH2,CDK1,CLDN2,CLU,CXCL8,IL1A,KLF5,MKI67,MMP9,NDRG1,PLIN4,PMAIP1,PTGES,PTGS2,RAD51,RAD54L,S100A9,SLC1A2,TOP2A
uric acid	chemical - endogenous mammalian		-0.879	0.00017	ADIPOQ,AREG,BIRC5,CDCA8,CXCL8,E2F1,ESPL1,IL1A,ISG15,ITGB3,KIF1A,PTGS2,PTTG1,RAD51,S100A9,TTK
TERC	other		-1.98	0.000176	AURKA,CDC20,CDH2,CLEC4F,CLU,MCM10,MMP9,S100A9,TNXB
YAP/TAZ	group		-0.866	0.000176	ACADL,AREG,BIRC5,HSPA1A/HSPA1B,IL1A,ISG15,KRT5,KRT6A,PTGS2
cyclopamine	chemical reagent		-0.216	0.000176	ANGPT1,CPA1,CXCL8,MKI67,NKX6-1,PDX1,PGC,PTF1A,PTGS2
resveratrol	chemical drug	Activated	2.033	0.000109	ADIPOQ,BIRC5,CCNA2,CCNB1,CX3CR1,CXCL8,E2F1,FABP4,FN1,FOSL1,FOXM1,GCK,HMMR,IGFBP1,ISG15,LEP,MMP1,MMP13,MMP9,PDCD4,PDK4,PDX1,PKM,PLAU,PLIN1,PTGS2,SELP,SERPINB5,SLC2A2,ULBP2
PPARGC1A	transcription regulator		1.331	0.000179	ABAT,ACACB,ACADL,ACSL6,ADIPOQ,APOD,CXCL14,DPT,ENO1,FABP4,FREM1,GFRA1,HAPLN1,HK2,IGF1,IL1A,IL1RAP,IL1RN,INHBA,ITGB4,LDHA,LPL,NEUROD1,NR1H4,NR5A2,OGN,PDK4,PLIN5,PMAIP1,POSTN,PTGS2,RBP4,SEMA3G,SLIT3,TGFBR3,TONSL,TRIB3,UGT1A1,VEGFA,XDH
TGFBR2	kinase	Activated	2.036	8.84e-17	ADAM8,ADCY1,ANGPTL4,AREG,ATP1A2,BIRC5,BMP5,C15orf48,C21orf62,CDH2,CHRM3,CLU,CX3CR1,ESPL1,FGFBP1,FN1,GATM,GIPC2,GJB2,HILPDA,HK2,ID1,IGF1,IL1A,IL1RAP,JUP,KRT19,KRT7,LDHA,LY6D,MMP10,MMP12,MMP13,MMP9,NT5E,PGK1,PKM,PRSS1,PRSS22,PTGDS,PTGES,PTGS2,PTHLH,RAMP3,S100A9,SCN7A,SCTR,SELP,SEMA7A,SLC16A3,SLC1A2,SLC2A1,SLC7A5,TACSTD2,TMEM158,TPI1,UPP1,VEGFA,WFDC2,WNT10A,WNT11
EGR2	transcription regulator		0.611	0.000183	ADM,AHNAK2,COL11A1,GJB1,GRIA2,HOXB7,IGF2BP2,IGF2BP3,IL1A,ITGB3,KCNN4,MAPK8IP1,MME,NCMAP,NDRG1,NECTIN1,NRP2,PLAUR,PPL,PRODH,PTHLH,RORC,SLC16A1,TENT5C,TGFBR3,VEGFA,ZBTB16
THRB	ligand-dependent nuclear receptor	Activated	2.04	8.85e-07	BTG2,CCL17,CCNB1,CCR6,CFD,CFTR,CLEC10A,DDC,DKK1,E2F1,EGF,FABP4,FOSL1,ID1,IL1A,LPL,MET,MLXIPL,MMP1,MMP13,MMP9,NR5A2,PCSK2,PDK4,PLA2G2A,PLIN1,PTGDS,PTGS2,PTTG1,TCEA3,TGFBI,TP63,WNT11,ZNF185
promegestone	chemical drug		-0.141	0.000185	ABCC8,AREG,BTG2,DKK1,E2F1,ENO2,LAMC2,NR3C2,PDK4,PGC,PPP1R1B,TK1,ZBTB16
sunitinib	chemical drug	Activated	2.053	1.13e-05	ADAMTS8,BIRC5,COL7A1,FN1,ITGA3,ITGB3,LAMA3,LAMB3,MET,MMP9,NPHS1,TGFBI,TNC
FOSL2	transcription regulator		-0.777	0.000194	CCR2,CXCL8,FOSL1,IGFBP1,ITGB4,LEP,MMP1,MMP13,TK1,UGT2B15
FABP3	transporter	Activated	2.057	1.08e-07	BIRC5,CDK1,CXCL8,FN1,MMP1,PLAU,PTGS2,RRM2,TOP2A,VEGFA
TO-901317	chemical reagent	Activated	2.058	8.31e-07	ABCA8,ADH1C,ADM,ALB,APOD,CCNB1,DDC,ENO1,FABP4,FMO5,GAMT,GCK,GPD1,HK2,IGF1,INS,ITIH4,LPL,MLXIPL,MMP9,NR0B2,NR5A2,PDX1,PFKP,PTGDS,PTGS2,SLC2A2,TGM2,VEGFA
USP37	peptidase		-0.343	0.000199	CBS/LOC102724560,DHRS9,FCGBP,H2BC17,KCNQ1,KLHDC7B,KRT15,LINC00941,MMP11,SELENOP,SEMA3G,SLC29A4,TRIB3,ZBTB16
FKBP5	enzyme		0.4	0.000202	ADIPOQ,CRABP2,FABP4,LPL,PDK4,PRDM16,S100P,SLC2A1
HMOX1	enzyme		0.204	0.000204	ADIPOQ,ANGPT1,AQP1,CCL17,CXCL12,CXCL8,GPX3,ID1,IGF1,IL1RN,ITGB3,MMP9,PTGS2,RELN,RORC,VEGFA
GRP	growth factor		-1.044	0.000204	CTRB2,CXCL8,GRPR,PPY,PTGS2,RRM2,VEGFA
NMU	other			0.000204	BTG2,CDC6,CDCA3,LEP,MKI67,NMU,SPAG5
evodiamine	chemical - endogenous non-mammalian		-0.633	0.000204	ABCB1,BIRC5,CCNB1,CXCL8,MMP9,PMAIP1,PTGS2
PRKN	enzyme			0.000205	AREG,CCL20,CCNA2,CCNB1,CXCL12,CXCL8,EGF,EREG,FN1,IL1A,MMP1,MMP10,MMP9,NOS1,PLAUR
N6AMT1	enzyme		0	0.000205	ACSM3,ADRA2A,AQP1,ASPM,CDO1,CENPF,CIT,DTL,ESPL1,FGFR4,GINS1,KCNQ1,KIF12,KIF20A,LGR5,MKI67,SPAG5,TMEM132A
TNC	other		-0.239	0.000208	CCL20,CD8A,CXCL12,DKK1,EREG,IL1A,LGR5,MET,MMP1
KLF9	transcription regulator		-0.6	0.000216	CALB2,HOXA10,IGFBP1,MMP28,NEUROD1,PMAIP1
PTP4A3	phosphatase		0.106	0.000216	AURKA,CDH2,FN1,ITGB3,JUP,ULBP2
TEK	kinase		-1.982	0.000216	ANGPT1,APLN,IL1A,S100A9,TUBB3,VEGFA
DSP	other		-1.732	0.000216	ADIPOQ,DSC3,JUP,LPL,MMP9,PKP1
TXNIP	other	Activated	2.066	2.23e-05	ALDOA,CCNA2,ENO1,G0S2,GAPDH,IAPP,LDHA,LPL,PGK1,PTGS2,TPI1,VEGFA
MDL 73811	chemical reagent		0	0.000216	CDK1,FN1,ITGB3,MAD2L1,PLK1,TGM2
mirdametinib	chemical drug		0.711	0.000221	CCL17,COL14A1,CXCL8,FBLN5,FN1,OGN,PKM,POSTN,TGFBI,THBS4,TNC
CNTF	cytokine		-1.705	0.000222	ANGPT1,APOD,CNR1,CP,CXCL8,GATM,HCAR2,IL1A,IL1RN,KCNN4,LEP,MMP1,PPP1R1B,PTGS2,RAB3C,REG3A,RIMS1,SCN2B,SLC16A1,SST,VIP,XDH
LGI1	other		1.969	0.000223	KCNA2,MMP1,MMP11,MMP12
IKBKB-DT	other		-1.192	0.000223	CCL20,CXCL8,IL1A,MMP9
TGFBR1	kinase	Activated	2.086	0.00086	BIRC5,CCR2,CDH2,FBLN5,FGF10,FN1,IL1RN,LEFTY1,MMP13,MST1R,OSR1,PDK4,TGFBI,WNT11
ICI 118,551	chemical reagent		0.254	0.000223	CFTR,KCNJ3,PTGS2,SELP
dexamethasone/INS/isobutylmethylxanthine	chemical reagent			0.000223	ADIPOQ,CCNA2,FABP4,LPL
lanreotide	biologic drug		1.91	0.000223	CHGA,IGF1,NEUROD1,SLC2A2
rottlerin	chemical drug	Activated	2.103	0.000799	AQP1,BIRC5,CDK1,CLDN4,CXCL8,LPL,MMP13,MMP9,PDCD4,PTGS2,TRIM29
bafilomycin A1	chemical drug		0.371	0.000224	CFTR,CTNND2,GAPDH,KCNA5,MS4A1,NR0B2,PTGS2,SLC17A4,TRIB3,ULBP2
1810019D21Rik	other	Activated	2.111	4.44e-05	ABCB1,ADAMTSL3,AREG,ENTPD3,GPR87,ITGA2,MMP9,PADI1,PLAU,STYK1,UGT1A6
CD3	complex		-0.297	0.000228	BIRC5,CCL17,CCL20,CCR2,CCR6,CD2,CD27,CD3E,CD8A,CD8B,CDK1,CEACAM1,CENPF,CKS2,CXCL8,EOMES,GAPDH,GPRC5A,GZMK,H2AC18/H2AC19,HOMER2,HSPA1A/HSPA1B,IGF1,IGLL1/IGLL5,IL1A,IL1RAP,KCNA5,KCNK3,KCNN4,MT1G,NOS1,NPIPA5 (includes others),NR3C2,OGN,P2RX1,P2RY2,PKMYT1,PLEC,PRSS1,PTGS2,RORC,SCGN,SLPI,TGM2,TOP2A,TSPAN7,VEGFA,VIPR2
FOXA	group			0.000231	ALDOB,AMBP,IGFBP1,SLC2A2,TTR
NEUROG1	transcription regulator	Activated	2.111	0.000112	AMIGO2,BEX1,FN1,GAS2,INHBA,ITGB3,LGR5,MFAP4,MMP9,SULF1,TSPAN7
cytochalasin B	chemical toxicant		-0.447	0.000231	BIRC5,MMP1,MMP9,PTTG1,SELP
RETNLB	other		0	0.000232	CCR2,E2F7,ELN,FABP4,FN1,IGF1,KLF15,MMP12,THBS4,TINAGL1,UBE2C,UBE2T
RXRG	ligand-dependent nuclear receptor	Activated	2.121	0.000148	CCL19,CCL20,CCR2,CDC25C,E2F7,E2F8,FABP4,KIF4A,LPL,MMP11,PDK4,TGFBR3,ULBP2
P2RY14	G-protein coupled receptor	Activated	2.121	0.000109	CASR,FFAR1,GHRL,GLP1R,REG1B,SLC2A2,SST,SSTR1
RYBP	transcription regulator			0.000245	ANKRD1,CDC6,E2F1,FAT2,FOSL1,GJB2,ID1,PPP2R2C,WNT10A
omeprazole	chemical drug		-1.131	0.000245	ADORA1,BIRC5,CXCL12,NTRK2,REG1A,SST,TSPAN7,UGT1A1,UMOD
testosterone propionate	chemical drug		-0.746	0.000245	ADM,CLU,NOS1,OXTR,PARM1,PSCA,PTGDS,SERPINB5,SPDEF
HIF1AN	enzyme	Activated	2.124	2.51e-05	ADM,ANKRD37,BIRC5,EGLN3,HK2,LDHA,SLC2A1,VEGFA
ITGB3	transmembrane receptor		-1.147	0.000251	CDK1,CEACAM1,FN1,ITGA3,ITGB3,MMP1,MMP9,PLAU,PLAUR,PTGS2,SELP
EHMT2	transcription regulator		-0.64	0.000251	BIRC5,CDH2,CXCL12,FN1,NDRG1,NDRG2,PMAIP1,PPL,PTGS2,SCNN1A,SYT4
TFAM	transcription regulator	Activated	2.138	4.55e-06	ACADL,AREG,CD27,FABP4,LDHA,PFKP,PGK1,PKM,REG3A,REG3G,SERINC2,SLC2A1,TNS4,UGT1A1,ZBTB16
epigallocatechin-gallate	chemical drug	Activated	2.146	0.000241	ANGPT1,BIRC5,CCL17,CXCL8,FN1,FOSL1,GJB2,IL1A,ISG15,ITGB3,JUP,LEP,MKI67,MMP1,MMP13,MMP9,NOS1,PLAU,PTGS2,RBP4,SLC16A1,SLC2A2,TACSTD2,VEGFA
NRP1	transmembrane receptor		-1.195	0.000257	CCL20,ERBB4,FN1,GPX3,ID1,ITGB3,TNC
sulindac sulfide	chemical drug	Activated	2.155	0.00497	KRT19,LDHA,MAD2L1,MMP1,PLAU,PTGES,PTGS2,RAP1GAP,SERPINB5
phenylbutazone	chemical drug		-1.765	0.000258	CAPN6,CDCP1,CLDN4,CLU,CP,IGFBP1,ITGB4,LAMC2,PTGS2,UPP1
LEF1	transcription regulator		-0.192	0.000261	ADIPOQ,BIRC5,BLK,CAV1,CCDC3,CD79A,CDK1,CHEK1,COL11A1,CX3CR1,DEPDC1B,DKK1,ENO2,FGF10,FLT3,FN1,G0S2,KCNJ3,LAMA3,LY6D,MMP13,NRCAM,PCSK1N,PIP5K1B,PLAG1,PTGS2,TBC1D2,TMEM158
MAFA	transcription regulator	Activated	2.167	1.63e-09	ABCC8,ADCY1,ALDOB,ANKRD1,CCKBR,CXCL12,DLK1,EGLN3,FLT3,G6PC2,GLP1R,GNA15,HRH1,IL1A,INS,JCHAIN,KCNJ11,NEUROD1,NOS1,OXTR,PCSK2,PDX1,PLAU,RBP4,SLC2A2,VEGFA
aldosterone	chemical - endogenous mammalian		0.819	0.000273	ADIPOQ,ADM,APLN,CXCL8,ELN,FABP4,FN1,FOSL1,IL11,LEP,LPL,NDRG2,NR3C2,PLAUR,POSTN,PSCA,PTGDS,PTGS2,SCNN1A,ZBTB16
IL7	cytokine		0.215	0.000276	BLNK,BTLA,CD2,CD3D,CD3G,CD8A,CD8B,CEACAM1,E2F1,FN1,KLRC4-KLRK1/KLRK1,MMP13,MMP9,PMAIP1,RORC,SLC2A1,UPP1
LDB1	transcription regulator		0.491	0.000278	ANGPT1,CCR2,CD3E,CD3G,CERS4,CLDN2,CLDN4,CSTB,DLK1,EGLN3,ENO2,GC,GTSE1,IGF2BP3,IL1RAP,INS,LEFTY1,NDRG1,NKX6-1,NT5E,P2RX1,PDX1,PTTG1,SLC16A1,SLC2A2,SLC43A1,SLC5A9,SST,WNK2
FASN	enzyme	Activated	2.17	0.000251	ADIPOQ,CAV1,CDH2,CFD,CXCL8,FABP4,LPL,MET,PRKAR2B,PTGS2,RBP4
HIF3A	transcription regulator	Activated	2.176	0.000334	APLN,PGK1,PLAUR,SLC2A1,VEGFA
FANCC	other		0.447	0.000285	CDK1,CXCL12,DKK1,DLG2,HNF1B,MAPK8IP1,MTUS2,PHLDA2,PROX1,PTGS2,TACSTD2
NR2F2	ligand-dependent nuclear receptor		1.039	0.000285	ANGPT1,CCL20,E2F1,HNF1B,LPL,LTF,NR1H4,NR5A2,PROX1,TFAP2A,VEGFA
IL1RL2	transmembrane receptor		0.115	0.000286	CCL17,CCL20,CXCL8,MMP9,REG3A,REG3G
CCBE1	other			0.000286	APLN,CCR2,EPPK1,IL1RN,OSR1,TNC
ITGA9	other		-0.128	0.000286	CCR6,CDH2,CXCL12,CXCL14,MMP1,TNC
ITGA6	transmembrane receptor		-1.755	0.000286	BIRC5,ITGA2,ITGA3,ITGB4,LGR5,VEGFA
LATS1	kinase		-0.853	0.000287	AREG,CATSPERB,CCNB1,CLDN4,EREG,KRT19,LTF,NRCAM,PTGS2
mir-23	microRNA		0.287	0.000287	E2F1,GATM,HK2,HMGA1,IGF1,LDHA,MET,MMP9,PRODH
miR-203a-3p (and other miRNAs w/seed UGAAAUG)	mature microRNA	Activated	2.177	0.00794	IL11,MMP13,PTHLH,TP63,VEGFA
TPH1	enzyme		-1.155	0.000292	CDCA8,DLGAP5,GIMAP7,GPR171,H2BC13,HSPA1A/HSPA1B,NCAPG,RACGAP1,RRM2,SHCBP1,SLAMF1,SLAMF6
SAA	group		-0.814	0.000293	CCL17,CXCL8,IL1RN,MMP1,MMP13,PLA2G2A,PLIN1,PTGS2
TNFSF14	cytokine		-1.675	0.000293	ADAM8,CCL19,CCL20,CXCL12,INHBA,MMP9,NT5E,POSTN
AMPK	complex	Activated	2.178	0.00338	ADIPOQ,BIRC5,CCNB1,CXCL12,CXCL8,FSCN1,IL1RN,MMP9,NR0B2,PLIN1,PMAIP1,PTGS2,SLC2A1
MGA	transcription regulator		-0.632	0.000297	BTG2,CLDN2,CP,EGLN3,ELAPOR1,GPD1,NDRG1,PPP1R1B,SELENOP,TGM2
FKBP10	enzyme		1.897	0.000297	APLN,CCL17,IGF1,IL11,INHBA,MMP12,MMP13,PLOD2,POSTN,PTGS2
ozone	chemical toxicant		-1.331	0.000297	CXCL8,GPD1,HK2,IGFBP1,ITGB4,LEP,MMP12,PGK1,SLC2A1,VEGFA
ATF3	transcription regulator		-0.432	0.000299	ADIPOQ,AURKA,AURKB,BHLHA15,CDK1,ID1,KRT19,LINC00941,MMP1,MMP13,NEK2,PLK1,PMAIP1,PTGES,RRM2,SERPINB5,TK1
ATF2	transcription regulator		-1.97	0.000316	CCNA2,CD79A,CXCL8,FN1,MMP1,MMP13,PLAU,PTGS2,SERPINB5,SST,TOP2A,TRIB3,UCA1
PRDM1	transcription regulator		-0.208	0.000318	ADAM8,AFF3,ANGPTL4,BHLHA15,BMP5,BTLA,CCL20,CD79A,FOSL1,GIMAP7,H2AC18/H2AC19,IL1A,JCHAIN,MALL,PMAIP1,PROX1,REG1A,RELN,S100A9,SCARA5,SCGN,SERPINB3,SLC2A5,SOX8,SULT1A3/SULT1A4,TMT1A,TTR
LUCAT1	other		-1.89	0.000319	CLDN4,FN1,IGFBP1,ITGB4,PDK4,PTGS2,SLCO1B3
Hmgn3	other			0.000319	AMBP,AZGP1,INS,KCNJ11,SLC2A2,TRIB3,TTR
SERPINB7	other	Activated	2.183	8.13e-05	ADAMTS14,ATP2C2,CCL20,CST6,HPN,INHBA,ITGA2,ITGB4,LTF,MMP10,MMP11,MMP13,MMP9,PLAU,SLC8A2,TRPV6,VEGFA
ARNT2	transcription regulator		-1.091	0.000322	ANGPTL4,AOX1,CALB2,CDH3,COL11A1,EGF,GPX3,ITGB3,KCNQ1,KRT5,LAMB3,LTF,PGK1,PLP1,POSTN,SERPINA5,SIM1,SLC2A1,UGT1A6,VEGFA,WNT7B
POU2F1	transcription regulator			0.000324	AOX1,CD79A,CDO1,CDX2,CR2,CXCL8,GPX3,HNF1B,IGKC,LPL,LY6E,PTGDS,PTGES,SELENOP,VIP
ARV771	chemical reagent			0.000325	KLF5,TP63,WNT10A
FAM83A-AS1	other			0.000325	HK2,LDHA,PKM
RTN4RL2	other			0.000325	AURKA,CHGA,ENO2
HP1BP3	other			0.000325	IGF1,IGFBP1,WNT7B
ITPRID2	other			0.000325	ADIPOQ,IGF1,LEP
CSH1/CSH2	other			0.000325	BIRC5,FOXM1,PDX1
GCN1	translation regulator			0.000325	CCNB1,CDK1,MMP13
CCKAR	G-protein coupled receptor			0.000325	CCKBR,LEP,MET
dexpramipexole	chemical drug			0.000325	HK2,LDHA,PKM
ZC3H13	other			0.000325	LDHA,PKM,SLC2A1
HIF1A-AS3	other			0.000325	HK2,LDHA,SLC2A1
triapine	chemical drug			0.000325	CHEK1,MKI67,RRM2
D609	chemical reagent	Activated	2.186	0.000639	CXCL8,MMP1,MMP13,MMP9,PTGS2
echinomycin	chemical drug		1.206	0.000334	HK2,IL1A,MST1R,NPY1R,VEGFA
L-methionine	chemical - endogenous mammalian	Activated	2.2	2.08e-06	ALB,AREG,AURKB,BUB1,CCNB1,CDCA8,CDK1,CLU,IGFBP1,MAT1A,NUSAP1,PTGS2,TOP2A,TRIB3
glucocorticoid	chemical drug	Activated	2.205	1.28e-06	ABCC8,APLN,CD2,CHGA,CLU,CNR1,CR2,CXCL8,FN1,GABRP,GPX3,IGFBP1,IL11,IL1A,IL1RN,KCNJ11,KRT17,KRT5,LEP,LPL,MMP13,MMP9,NOS1,OGN,PAH,PTGS2,PTHLH,SCNN1A,SERPINA6,SLC9A3,SLPI,TK1,VEGFA,ZBTB16
ENPP2	enzyme		-1.342	0.000334	ADIPOQ,FABP4,LEP,PRDM16,SLC2A1
obeticholic acid	chemical drug	Activated	2.205	0.000167	ABCB1,ADIPOQ,CDX2,FN1,NR0B2,NR1H4,PCSK1,PDK4,PTGS2,SLC17A4
DNMT1	enzyme		-0.068	0.000344	ANXA8/ANXA8L1,ASRGL1,BIRC5,CCNA2,CCNB1,CDC25C,CDH2,CDK1,CNR1,FN1,HFM1,MROH6,NDRG1,PDK4,PRDM16,PTGS2,RECQL4,RELN,RFX8,SFRP5,TONSL
101.10 peptide	chemical reagent	Activated	2.207	0.000468	IL1RN,MMP13,MMP9,OXTR,PTGS2
palbociclib	chemical drug		1.705	0.00035	ADM,ANGPT1,CENPF,CLSPN,E2F1,FOXM1,ISG15,MKI67,MMP9,NCAPG,TK1,UBE2C,UBE2T
NR4A2	ligand-dependent nuclear receptor		0.356	0.00035	ADCYAP1,ADM,AREG,CCL20,CNR1,CXCL8,DDC,FABP4,MET,MMP1,MMP13,MMP9,PTGS2
ELF3	transcription regulator		-1.912	0.00035	ANGPT1,ANGPTL4,CCL20,FN1,MET,MMP10,MMP13,PTGS2
GHRH	other	Activated	2.207	0.0041	GHRL,IGF1,LEP,SST,SSTR1
vitamin K3	chemical drug		-1.534	0.00035	ABCC6,CCL20,EGLN3,ESM1,HK2,IL1A,MKI67,MMP9
RRP1B	transcription regulator			0.000358	AREG,AURKA,BIRC5,CCNA2,CDC20,CDC25C,CDC6,CDK1,CHEK1,ESPL1,EXO1,PERP,PLK1,TOP2A
FFAR3	G-protein coupled receptor		-1.772	0.000365	ADGRV1,AMBP,ANPEP,CBS/LOC102724560,CDH22,FXYD3,IL1A,IL1RAP,KLF15,LEP,LOXL2,RELN
mir-181	microRNA		-0.326	0.000365	ADM,CDH2,CDX2,CXCL8,GRIA2,KLRC4-KLRK1/KLRK1,MME,MMP13,PROX1,PTGS2,RORC,TGM2
GSN	other		-0.963	0.000372	FN1,MMP13,PDCD4,PLAU,PLAUR,POSTN
BAPTA	chemical reagent		1.408	0.000372	CLDN4,CXCL8,FOSL1,MMP9,PTGS2,SELP
FSH	complex		-1.042	0.000385	ADCYAP1,ADM,AKAP7,APLN,AREG,BTG2,CDH2,CENPI,CTSV,EREG,FOSL1,GPRC5A,HK2,ID1,IL1RN,INHBA,ITGA3,LYPD3,MMP9,NPY1R,NRG3,PGK1,PKM,PMAIP1,PPFIA4,PTGS2,RAP1GAP,REG1CP,RGS7,SLC2A1,TGFBR3,TK1,UPP1,VEGFA
erlotinib	chemical drug		-0.301	0.000386	AREG,CCL20,CERS4,CXCL8,FN1,IL11,IL1A,MME,MMP1,MMP10,MMP13,PLAU,PLAUR,RAD51,SPOCD1
AGER	transmembrane receptor		-0.799	0.000387	CHGA,CXCL8,FN1,IGF1,LPL,MMP12,MMP9,NPHS1,PTGS2,S100A9,TNC,TUBB3,VEGFA
clofibrate	chemical drug		-0.435	0.000387	ACADL,BAAT,CCNB1,CDK1,CEACAM1,CHEK1,CXCL8,IGFBP1,IL1RN,PDCD4,PTGS2,SLC2A2,SULT2B1
ceefourin-1	chemical reagent		1.98	0.000388	ADIPOQ,FABP4,LEP,LPL
TPM3	other		1	0.000388	IGF1,ITGA3,MMP1,VEGFA
alisertib	chemical drug	Activated	2.208	0.000639	HK2,LDHA,PAX8,PDK4,SLC2A1
ALDH1A3	enzyme		-1.987	0.000388	PKM,REG1A,REG1B,REG3A
BAZ2A	transcription regulator		0	0.000388	AOX1,HOMER2,LAMB3,ZNF185
MNX1	transcription regulator		1	0.000388	MET,NKX2-2,PDX1,SLC2A2
calcitriol	chemical drug	Activated	2.218	8.5e-20	ABCB1,ALB,ANLN,AREG,BIRC5,BUB1B,C15orf48,CACNA1D,CASR,CCL20,CCNA2,CCNB1,CDC20,CDC45,CDC6,CDCA5,CDCA8,CDK1,CENPA,CFD,CHGA,CXCL12,CXCL8,DIRAS3,ECT2,ELN,ESPL1,EXO1,FABP4,FAM107A,FCER1A,FGFBP1,FN1,FOXM1,FXYD3,GAPDH,GC,GCK,HK2,ID1,IGF1,IL11,IL1A,IL1RN,INS,ISG15,KIF20A,KIF23,KLF5,KLK6,KRT23,KRT6A,KSR2,LDHA,LEP,LPL,LTF,MAD2L1,MELK,MMP1,MMP13,NEK2,NEUROD1,NPHS1,NUSAP1,OMD,P2RY2,PADI1,PBK,PDCD4,PDK4,PDX1,…
PTCH1	transmembrane receptor	Activated	2.219	0.00508	BTG2,ERBB4,KLF5,PDX1,TNNI2,TNNT1
PIK3C3	kinase	Activated	2.219	0.00201	ACADL,ADIPOQ,LEP,NRG4,PLIN1,PRDM16
CDK5R1	kinase		-0.816	0.000393	CXCL8,PMAIP1,PPP1R1B,RRM2,SOX6,TOP2A,UHRF1
NOSTRIN	transcription regulator		1.998	0.000393	CAV1,FN1,ITGB3,MMP1,MMP9,PLAU,SELP
PLA2G2E	enzyme	Activated	2.219	0.000154	ADAM8,KLK6,KRT16,KRT6B,S100A9
SCGB1A1	cytokine	Activated	2.219	0.00681	CXCL8,FN1,MMP9,PTGS2,S100A9
SERPINA1	other		0.557	0.00041	ANGPTL4,BHLHA15,CR2,CX3CR1,CXCL8,DERL3,FABP4,IL1A,IL1RN,MAT1A,MMP13
ADAM12	peptidase		-0.971	0.00041	ADIPOQ,CFD,COL11A1,DPT,LAMB3,OGN,OMD,PARM1,PRSS2,SFRP5,TGFBI
PLAU	peptidase		-1.678	0.00041	CDH2,FN1,IGF1,MMP1,MMP12,MMP9,PLAU,PLAUR,S100A9,SLC2A1,SLPI
SN-38	biologic drug		-0.162	0.000416	CCL20,CCNB1,CLU,ESM1,HK2,IL1A,RAD51,TTK
artesunic acid	chemical drug	Activated	2.219	0.00919	BIRC5,INS,MMP9,NEUROD1,PTGS2
ADIPOQ	other		1.402	0.000432	ACACB,ACSM5,ADIPOQ,APOH,BIRC5,CCL20,CLEC10A,CXCL8,DLK1,FABP4,FN1,GCK,GPD1,HPD,KLB,LEP,LPL,MLXIPL,MMP1,MMP13,MMP9,PDCD4,PTGS2,WNT11
GSK3B	kinase		-0.518	0.000436	BIRC5,CDC25C,CDC6,CTNND2,CXCL8,FOXM1,ISG15,MKI67,MMP1,MMP9,NEUROD1,PDX1,PTGS2,SELP,SLC16A1,TP63
NCOA2	transcription regulator		0.798	0.000437	ADIPOQ,ADORA1,CFD,FABP4,GCK,GPX3,HCAR2,IL1A,ISG15,KRT19,LPL,MMP13,PLIN1,PTGS2,SLC2A2,SLC3A1,SOD3,TPI1
IL1R1	transmembrane receptor		-1.845	0.000443	CXCL12,CXCL8,IGF1,IL1A,IL1RAP,IL1RN,LEP,MMP9,PTGS2,REG3A
BNIP3L	other	Activated	2.228	4.07e-09	AURKA,BLNK,CCNA2,CDKN3,CENPE,CENPF,CHEK1,E2F1,GAPDH,HK2,NUF2,PKM,RAD54L,RRM2,SGO1,TOP2A
emodin	chemical drug		1.463	0.000443	ABCB1,ADIPOQ,BIRC5,CLDN4,CXCL8,FN1,LEP,LPL,MKI67,MMP9
TRIM3	enzyme	Activated	2.236	0.00182	CXCL8,MMP10,MMP12,MMP9,VEGFA
roscovitine	chemical drug		1.492	0.000451	BIRC5,CCNB1,CDX2,CHEK1,FABP4,FN1,PDX1,UGT1A1,ULBP2
CCN5	growth factor		-1	0.000451	ADIPOQ,FABP4,FN1,JUP,LAMB3,LAMC2,LPL,SDC4,TGFBR3
CLIC4	ion channel		-0.426	0.000451	COL4A3,CX3CR1,FBLN5,LPL,MYRIP,SLC16A3,TRPM3,VEGFA,VTN
EPCAM	other		1.964	0.000451	CXCL8,FOSL1,HMGA2,ID1,INS,LY6D,MMP10,MMP12,MMP13
HDAC5	transcription regulator		1.205	0.000452	ACADL,AURKA,CD27,CENPF,CLSPN,HK2,IGFBP1,LPL,MMP10,NCAPG,SIX1,TUBB3
elovanoid N32	chemical - endogenous mammalian	Activated	2.236	0.00144	MMP1,MMP12,MMP13,MMP9,VEGFA
fatty acid	chemical - endogenous mammalian		1.242	0.000458	ACADL,CXCL8,FABP4,GCK,IAPP,LPL,MMP9,NEUROD1,PDX1,PLIN4,PLIN5,PTGS2,RBP4,SLC2A1,SLC2A2
STK40	kinase		0.946	0.00046	ABCB1,C6,CDX2,CXCL8,DLK1,FABP4,FN1,OSR1,PTGS2,WNT10A,WNT11
epothilone B	chemical drug		1.387	0.000468	BTG2,CDK1,MKI67,SFN,TOP2A
NKX6-1	transcription regulator		-0.762	0.000468	E2F1,GFRA1,PDX1,SST,UBE2C
elovanoid N34	chemical - endogenous mammalian	Activated	2.236	0.00182	MMP1,MMP12,MMP13,MMP9,VEGFA
costunolide	chemical - endogenous non-mammalian		-1.342	0.000468	BIRC5,CCNB1,CDC25C,CDK1,MMP9
bezafibrate	chemical drug		0.708	0.000471	ACACB,ACADL,ACSL6,ADIPOQ,ANGPTL4,CCNB1,DLK1,FABP4,HILPDA,LEP,LY6D,PDK4,PTGS2
volasertib	chemical drug	Activated	2.236	0.0034	CDC25C,EXO1,KIF23,MELK,TOP2A
aspirin	chemical drug	Activated	2.245	0.000397	ADM,APLN,BIRC5,CAV1,CXCL8,FBLN5,HILPDA,IL1A,ITGA2,LAMA3,MMP1,MMP11,MMP13,MMP9,PMAIP1,POSTN,PTGS2,SELP,SERPINB5
MUC1	other		-1.14	0.000472	ALDH1A1,CDA,CHEK1,CXCL8,EGLN3,ERO1B,INHBA,ISG15,LDHA,MKI67,MMP13,MT1G,NOS1,PLAU,TRPV6,UPP1
NR1H2	ligand-dependent nuclear receptor	Activated	2.246	0.00636	AQP1,GCK,IL1RN,INS,LPL,MMP9,PDX1,PRDM16,PTGS2,SLC2A2,VEGFA
SPRY2	other	Activated	2.255	5.96e-06	ADAM8,ANGPTL4,CAV1,CCL20,EOMES,G0S2,ISG15,ITGA2,MET,MMP10,MPZL2,PGK1,PLAUR,PTGS2,RBP4,SLC2A1,SLPI
mir-33	microRNA		-1.145	0.000478	ADIPOQ,CFD,FABP4,GCK,HMGA2,LPL
RORC	ligand-dependent nuclear receptor	Activated	2.274	1.94e-07	ACACB,ACSL6,ALDOA,AQP8,BTLA,CCL20,CCNB1,CCR6,DDC,ENO1,GLS2,GPT2,HK2,IGFBP1,IL1A,LDHA,PGK1,PKM,RORC,S100A9,SLC1A2,SLC29A4,SLC39A5,SLC7A5,TPI1,VEGFA,ZBTB16
HAS2	enzyme		-0.584	0.000478	CDH2,HSPA1A/HSPA1B,MMP13,MMP9,PROX1,VEGFA
DRAP1	transcription regulator			0.000478	BLNK,CKS2,DLGAP5,GAPDH,H1-5,H2BC11
MMP11	peptidase		-0.883	0.000478	ACACB,IGFBP1,LDHA,PTGS2,SLC16A1,SLC16A3
quercetin	chemical drug	Activated	2.281	0.00262	BIRC5,CAV1,CXCL8,EGF,FCGBP,FN1,ISG15,KRT17,LEP,LPL,MKI67,MMP1,MMP12,MMP13,MMP9,NT5E,PDX1,PLAU,PLAUR,PTGS2,TRPV6
ARHGAP31	other		1.89	0.00048	CDH2,FN1,ITGB6,MMP10,MMP28,PKP1,TGFBR3
mir-31	microRNA		1.522	0.00048	DKK1,EGLN3,FGF10,ITGA2,KRT16,KRT17,MET
LIPE	enzyme	Activated	2.282	2.59e-06	ACADL,ADH1C,ADIPOQ,ALDH1A1,ANGPT1,ANKRD1,AQP1,CDO1,CP,FABP4,G0S2,GAPDH,HSPA1A/HSPA1B,JUP,PDK4,PLIN5,POSTN,PTGS2,RBP4,RXRG,SDC4
TAS4464	chemical drug		-1.23	0.00048	E2F1,IRX3,LAMB3,PLK1,PMAIP1,SLC7A5,VEGFA
succinic acid	chemical - endogenous mammalian		-1.134	0.00048	ADCY5,CA4,CLEC3B,ID1,LEP,SLC16A12,SVOP
CASP4	peptidase		-1.495	0.000492	ADAM8,CXCL12,CXCL14,GSDMC,IL1A,MMP9,PLAU,SLPI
SRSF2	transcription regulator		0.762	0.000492	AURKA,AURKB,BAAT,MLXIPL,MST1R,NR1H4,PLK1,RRM2
HDAC2	transcription regulator	Activated	2.297	1.58e-10	AURKA,CD27,COL11A1,CXCL8,DKK1,DPT,E2F1,FAM107A,FOXM1,IGF1,IL1A,KRT15,LGR5,MCM10,MMP10,MMP13,MMP9,PAX8,PLAU,PTGS2,RAD51,RAD54L,RORC,RRM2,S100A9,SOX11,THEMIS,TNNI2,TP63
TCF7L2	transcription regulator		0.045	0.000503	ACADL,ANLN,APLP1,APOD,ASPA,BIRC5,CASR,CCDC3,CLDN2,DDC,DKK1,FABP4,FN1,GJB1,GLP1R,HOXB9,ID1,IL1RAP,INS,KCNJ3,LAMA3,LAMC2,MET,MMP1,MMP13,PCSK1N,PDX1,PEX5L,PLAU,PLAUR,PLP1,PTGS2,SLC1A2,TP63,VEGFA
TSC2	other		0.151	0.000503	BEX1,BIRC5,C16orf74,CACNA1D,CP,CST6,CXCL12,E2F1,ERO1A,FAM107A,HK2,IL22RA1,LGR5,NTRK3,PDK4,PLAU,SLC2A1,SNAP91
CDKN1A	kinase	Activated	2.317	1.28e-29	ANLN,ASPM,AURKA,AURKB,BIRC5,BUB1,BUB1B,CCNA2,CCNB1,CDC20,CDC25C,CDC6,CDK1,CDKN3,CELA2A,CENPF,CEP55,CHEK1,CIT,CXCL8,DLGAP5,DTL,E2F1,E2F7,EGLN3,EOMES,EXO1,FAT2,FN1,FOXM1,HJURP,HSPA1A/HSPA1B,INHBA,IRF6,ITGA2,ITGA3,ITGB3,ITGB4,KIF20A,KIF2C,KRT5,LOXL2,MAD2L1,MET,MKI67,MMP1,MMP13,MMP9,NRP2,NUSAP1,P4HA1,PBK,PLK1,PRSS22,RACGAP1,RAD51,S100A14,SERPINI2,SLPI,SPAG5,TNC,TOP2A,TP63,TPST2,TPX2,TSPAN1,TTK,TUBB3,…
COMMD1	transporter	Activated	2.333	6.28e-07	ALDOA,EGLN3,HK2,KRT19,LDHA,LGALS2,PFKP,PGK1,VEGFA
MAP2K6	kinase		-0.339	0.000516	CDC25C,CHGA,CXCL8,ISG15,MMP1,MMP13,MMP9,PLA2G2A,PLAU,PTGS2,RGS7
HOXD10	transcription regulator	Activated	2.333	0.00309	CAPN6,CCNA2,CCNB1,CDK1,CEACAM1,CLEC10A,E2F1,ITGA3,ITGB4
NFKB2	transcription regulator		0.253	0.00054	CA8,CCDC141,CCL19,CCL20,CD79A,CR2,CXCL12,CXCL8,DPT,JCHAIN,KRT7,MMP9,NUGGC,PHLDA2,POU2AF1,PTGS2,UGT1A6,WNT10A
CMTM3	cytokine		-0.986	0.000556	ADIPOQ,ADM,CDH2,HSPA1A/HSPA1B,HSPA6,IER5,KCNK2,KIF26A,PKMYT1,TP63,TRIB3,UPP1
RUNX1	transcription regulator		0.466	0.000557	ALB,AQP1,BLK,BTG2,CCR6,CD79A,CDH2,FSCN1,GNA15,HAPLN1,HMGA2,ISG15,ITGA2,ITGB3,MAD2L1,MET,MMP13,PMAIP1,RORC,S100A9,SLAMF1,SOX6,TSPAN33,UPP1,VEGFA,ZBTB16
trans-cinnamaldehyde	chemical drug	Activated	2.335	2.63e-06	BIRC5,CCNB1,CDC20,CDC25C,CDK1,CXCL8,FMO5,MAD2L1,PTGS2
EHMT1	transcription regulator		-0.535	0.000563	A4GALT,ANPEP,CP,EDN3,FGL1,HES2,HPD,ITGA3,MMP28,PPL,PRODH,SCARA5,SCNN1A,SYBU
GRB2	other	Activated	2.335	0.000599	CRABP2,EVPL,INS,IRF6,KRT17,KRT7,OVOL1,PLAU,PPL
SRSF1	other		-0.69	0.000578	ADAM8,AURKA,AURKB,BIRC5,FN1,LOXL2,MMP13,MST1R,PLK1,RRM2,VEGFA
PLG	peptidase		-0.994	0.000578	ADIPOQ,APOH,CAV1,IL1A,MCOLN3,MMP1,MMP12,MMP9,PLAU,PRKAR2B,PTGS2
cerivastatin	chemical drug		0.493	0.000578	CXCL8,FN1,ITGB4,MMP9,PLAU,PLAUR,PTGDS,PTGS2,S100A9,TGFBR3,VEGFA
SUMO2	enzyme		0.239	0.000579	CAV1,CEACAM1,GRB14,HMGA1,ISG15,LY6E,NR0B2,TNC
MM-589	chemical reagent		1.414	0.000579	CGNL1,ELN,FHOD3,KCNJ5,LOXL2,PLOD2,POSTN,SULF1
EZR	other		0	0.000582	BIRC5,CDH2,ITGB4,MMP9,PTGS2,SMOC2,TRIB3
TGFB2-AS1	other	Activated	2.335	3.22e-05	ALDH1A1,AREG,BIRC5,CP,E2F1,EREG,IL20RB,INHBA,MMP1,SELENOP,SEMA7A,SPOCD1,WNT7B
3-nitropropionic acid	chemical toxicant		-0.652	0.000599	CNR1,ENO2,GAPDH,LDHA,MMP9,NOS1,PPP1R1B,SST,TPI1
genistein	chemical drug	Activated	2.34	4.28e-05	ABCA9,ADM,ANGPTL4,BIRC5,CCNB1,CCR2,CD8A,CDC25C,CDK1,CFD,CFTR,CLU,CTSV,CX3CR1,CXCL12,CXCL8,DIRAS3,DKK1,EREG,GJB2,HOXA10,HSPA1A/HSPA1B,ID1,IGF1,LPL,LTF,MAL2,MMP1,MMP13,MMP9,PDCD4,PLCXD3,PLK1,PTGS2,SLC4A4,UGT2B15,VEGFA
trans-hydroxytamoxifen	chemical drug	Activated	2.348	3.4e-10	ADM,AREG,BIK,BLNK,CAV1,CCNA2,CCNB1,CLU,CXCL12,CXCL8,FGF10,FMO5,FN1,GPRC5A,H2AC18/H2AC19,IRF6,ITGA2,KRT7,L1CAM,LDHA,LOXL2,MATN2,NDRG1,PDZK1,PLAU,PLOD2,RAP1GAP,SNCG,SST,TOP2A
GSK2816126	chemical drug	Activated	2.353	9.97e-07	BIRC5,BMP5,CCL20,CCNA2,CCNB1,CDCA3,CDH2,CDX2,CKS2,DLK1,GPC3,KLF5,MAT1A,RBP4
MAFB	transcription regulator	Activated	2.354	1.34e-06	ALDOB,CXCL12,DLK1,EGLN3,FBLN5,FCGBP,GATM,IGF1,INS,JCHAIN,MMP9,NKX6-1,NPHS1,PCSK2,PDX1,RBP4,SELENOP,SLC2A2,TMEM119
SMARCE1	transcription regulator		1.195	0.000606	CCNB1,CDK1,CENPE,CENPF,L1CAM,PLK1
NFIC	transcription regulator		0	0.000614	ALDOA,CCNB1,CEL,G0S2,HLF,IL1RN,LDHA,NEGR1,PKM,PLEK2,SELENOP,STXBP6,TGFBR3,TMEM119
PDK1	kinase	Activated	2.359	1.01e-08	ADIPOQ,CCNA2,CCNB1,CCR6,CD3G,CDC20,CDC25C,CDC6,CDK1,HK2,ITK,LDHA,LOXL2,PLK1,SELP,SLAMF1,TNXB
cardiotoxin	chemical - other		-0.378	0.000619	ANGPTL4,APLN,BIK,BIRC5,CAPN6,CCL17,CCNA2,CCR2,CTSV,E2F1,EGF,FLT3,IGF1,IL1A,IL1RN,INHBA,LTF,MMP10,MMP12,MMP13,S100A9,TNNT1,VEGFA
Meg3	other		1.956	0.000625	HK2,LDHA,PKM,VEGFA
Mir503hg	other		-0.883	0.000625	ADIPOQ,FABP4,LEP,SNCG
secukinumab	biologic drug		1.98	0.000625	CCL20,CXCL8,FN1,MMP1
ALOX15B	enzyme		-0.849	0.000625	PSCA,TACSTD2,TP63,VEGFA
HOXB5	transcription regulator		0	0.000625	ITGB3,MMP1,PLAU,PLAUR
HOXB7	transcription regulator		-1.969	0.000625	ANGPT1,CXCL8,MMP9,VEGFA
alpha-santalol	chemical reagent		1	0.000625	CCNB1,CDC25C,CDK1,CHEK1
IKK-2 inhibitor VIII	chemical drug		1.98	0.000625	CCL20,CXCL8,FN1,MMP1
farglitazar	chemical drug		-0.152	0.000625	ADIPOQ,FABP4,SCNN1A,SULT2B1
largazole	chemical - endogenous non-mammalian		1.982	0.000625	ANGPTL4,GAPDH,HK2,VEGFA
SS18-SSX1	fusion gene/product		-0.147	0.000625	APOD,DKK1,PMAIP1,SHCBP1
FGF1	growth factor		-1.492	0.000637	ALB,CELA2A,CLPS,CR2,FHOD3,MKI67,PNLIP,PNLIPRP1,PNLIPRP2,POSTN,PTGS2,TGM2,TTR,UGT2B15,VEGFA
bevacizumab	biologic drug		1.109	0.000639	ANGPT1,CDH2,CXCL12,FN1,VEGFA
FOXQ1	transcription regulator		-1.412	0.000639	DKK1,FN1,WNT10A,WNT11,WNT7B
SGK1	kinase	Activated	2.37	3.07e-05	CFTR,FABP4,HOXA10,KCNA2,KCNA3,KCNA5,KCNQ1,SCNN1A,SLC1A2,SLC38A3,SLC9A3,TRPV6
kaempferol	chemical toxicant	Activated	2.376	1.46e-05	BIRC5,CDK1,CXCL12,FN1,IL1A,MMP1,MMP9,PLAU,PTGS2
GW3965	chemical reagent	Activated	2.379	3.07e-14	ADRA2A,APOD,CAV1,CCNA2,CCNB1,CENPF,CX3CR1,CXCL8,DHRS9,FOXM1,GATM,GCK,HCAR2,HCAR3,IL1RN,KIF23,LPL,MELK,MLXIPL,MMP9,NR5A2,PDK4,PLIN1,PRKAR2B,PTGS2,RAD51,SLC2A2,TOP2A,UHRF1,VEGFA
STK24	kinase		-0.468	0.000639	ACACB,CDH2,FN1,MLXIPL,VEGFA
HOXB4	transcription regulator		-1	0.000639	CXCL8,E2F1,FOSL1,GPX3,ITGB3
premarin	chemical drug		0.13	0.000639	AREG,BIRC5,CXCL8,IGF1,LTF
nimesulide	chemical drug		1.992	0.000639	AREG,BIRC5,EREG,MMP9,PTGS2
NKX2-2	transcription regulator	Activated	2.39	1.01e-08	GCK,GHRL,IAPP,INS,NKX6-1,PDX1,PLP1,PPY,SLC2A2,SST
SOX7	transcription regulator		1.265	0.000645	CRABP2,ESM1,EVPL,IRF6,KRT17,KRT7,OVOL1,PLAU,PPL,TGFBI
SP2509	chemical reagent		1.27	0.000648	ANKRD1,BMP5,BUB1B,CCNA2,CDH2,CENPF,CRABP2,E2F8,FLRT3,FN1,HMGA2,HOXA10,HOXB9,ID1,IGF2BP2,IGF2BP3,IL1RAP,L1CAM,MET,MKI67,NEUROD1,NRXN1,PAK3,SLC43A1,TNC,TPX2,TUBB3
IKZF1	transcription regulator		0.881	0.000649	ABCA9,AQP1,BLNK,CAV1,CCL19,CD3D,CD8A,CDH22,DKK1,FGFR4,FLT3,FN1,HK2,IFI27,IGF1,IGLL1/IGLL5,IGSF11,IL1A,JUP,KIF23,NR1H4,RORC,S100A16,SLC2A1,SLPI,TMEM119
topotecan	chemical drug		0.164	0.000655	ASAP2,ATRNL1,AURKA,BIRC5,BUB1,CCNB1,CCR2,DPP10,ENO1,ERBB4,HMMR,HSPA1A/HSPA1B,IL1A,ITGA2,LRRC7,NRXN1,PCDH9,PDCD4,PLK1,PMAIP1,PRKAR2B,PTGS2,PTPRT,RELN,ROBO2,SELP,SLC2A1,SLC7A5,TOP2A,VEGFA
isoproterenol	chemical drug		-0.792	0.000664	ADCY5,ADIPOQ,APLN,AURKA,CAV1,CDK1,FOSL1,HILPDA,LEP,LPL,MMP9,NOS1,PLP1,PTGS2,TGFBR3,TNXB,TUBB3,VEGFA
LGALS3	other		0.708	0.000669	ABCB1,ADIPOQ,CCR2,CTSV,FABP4,FN1,FSCN1,GFRA1,IGF1,KRT19,MKI67,PLEK2,PRSS1,PRSS3
COMMD3-BMI1	transcription regulator		0.707	0.000677	CCL20,HOXA10,HOXB6,HOXB7,HOXB9,IGF2BP3,MS4A1,POU2AF1
HOXA5	transcription regulator		0.623	0.000677	CCL20,CDH2,CXCL8,DSG3,FGF10,IGF1,IGFBP1,PTGS2
ABL1	kinase		0.164	0.000677	CAV1,CCNA2,MMP1,MMP9,SST,TP63,VEGFA,VIP
beta-carotene	chemical - endogenous mammalian		-0.707	0.000677	ALB,FABP4,HSPA1A/HSPA1B,IL1A,LPL,PTGS2,RBP4,SLC16A12
MDM2	enzyme		-1.156	0.000686	BIRC5,CCNA2,CDH2,CXCL8,E2F1,FABP4,GTSE1,H2AC18/H2AC19,IL1RN,NR0B2,SFN,TOP2A,TP63
PRKCA	kinase		-0.163	0.000691	CAV1,FN1,HSPA1A/HSPA1B,ID1,IGF2BP3,LPL,MLXIPL,MMP1,MMP9,PHLDA2,PTGS2,PTPRN2,S100A9,SELP,VEGFA
FAS	transmembrane receptor		-0.705	0.0007	BIRC5,CCL20,CXCL8,DNAH17,FSCN1,GNG7,HCAR3,IL1A,IL1RAP,IMPA2,IQGAP2,MET,MME,MMP1,MMP13,MMP9,NECTIN1,P2RX1,P2RY2,PDLIM7,PDX1,PHLDA2,PLAU,PLEC,PTPRN2,SELP,SIT1,SLPI,SPINK1,TNC,VEGFA
GATA2-AS1	other		-0.152	0.0007	CXCL8,ESM1,HK2,ITGB4,KIF18A,LDHA,PGK1
CDC20	other		0.055	0.0007	CALB2,CCNB1,IL20RB,KLHDC7B,PTTG1,SPX,UBE2C
green tea polyphenol	chemical drug		1.915	0.0007	ADIPOQ,CAV1,IGF1,MMP9,PLAU,PTGS2,VEGFA
LMK-235	chemical reagent		1.744	0.0007	ADORA1,BEX5,CADM3,IGSF11,NECTIN1,NRXN1,SCNN1A
bile acid	chemical - endogenous mammalian		0.446	0.0007	CAV1,CDX2,MUC4,NR0B2,NR1H4,PTGS2,SCTR
TBX5	transcription regulator		1.117	0.000719	ANKRD1,CCL20,CLSTN2,CXCL8,FGF10,IL11,KCNA5,PLA2G2A,POSTN,PTGS2,TTN
MAPK3	kinase		-1.84	0.000751	CCR2,CXCL8,E2F1,ELN,FN1,FOSL1,ITGA2,MMP1,MMP9,PLAUR,PTGES,PTGS2,VEGFA
cadmium chloride	chemical toxicant		-1.362	0.000751	ALB,ALDOB,CDH2,CXCL12,ERO1A,GAPDH,HK2,HSPA1A/HSPA1B,LDHA,MT1G,PKM,PLAU,SLC2A2
TGM2	enzyme		-1.327	0.000751	BTG2,CEACAM1,CX3CR1,CXCL12,CXCL8,FERMT1,FN1,ID1,ITGB3,ITGB4,KRT19,LY6E,MMP9,PTGES,RTKN2,SELP,SEMA7A,SLC16A1,SLC20A1,SLPI,TP63,VIP
IL17R	complex		-1.501	0.000759	CCL17,CCL20,CXCL8,MMP1,MMP13,S100A9
E2F5	transcription regulator			0.000759	AURKB,CDK1,DIRAS3,E2F1,FOXJ1,MT1G
MST1	growth factor		0.15	0.000759	BIRC5,GPC3,IL1RN,MST1R,NR0B2,PTGS2
indican	chemical - endogenous mammalian	Activated	2.393	0.00382	ALB,EGLN3,HILPDA,PTGS2,SELP,SLC2A1
alpha-tocopherol	chemical drug		0	0.000759	ADIPOQ,ALB,HSPA1A/HSPA1B,IL1A,LEP,PMAIP1
U73122	chemical reagent	Activated	2.396	0.000287	CDC25C,CDH2,E2F1,FN1,KLF15,MMP13,NOS1,OXTR,PTGS2
RAR/RXR	complex			0.000787	PRDM16,TGM2,VEGFA
USP6	peptidase			0.000787	MMP1,MMP10,MMP9
CYP26A1	enzyme			0.000787	GCK,PDK4,RBP4
PFKP	kinase			0.000787	CCNA2,CCNB1,CDK1
omipalisib	chemical drug			0.000787	AURKA,AURKB,FOXM1
miR-708-5p (and other miRNAs w/seed AGGAGCU)	mature microRNA			0.000787	CENPF,LDHA,MAD2L1
miR-331-3p (miRNAs w/seed CCCCUGG)	mature microRNA			0.000787	CDCA5,KIF23,PLAUR
CDH4	other			0.000787	CDH3,MMP1,PTGS2
GJB1	transporter			0.000787	GJB1,GJB2,VEGFA
HNRNPL	other			0.000787	CEACAM1,GLS2,GPT2
CDC27	other			0.000787	CCNB1,PLK1,UBE2C
copanlisib	chemical drug			0.000787	AURKA,AURKB,FOXM1
HOXD12	transcription regulator			0.000787	CCNA2,CCNB1,CDK1
methylamine	chemical - endogenous mammalian			0.000787	FN1,MET,SLC2A1
atrasentan	chemical drug			0.000787	BIRC5,PTGS2,VEGFA
PTC-209	chemical reagent		1.414	0.000788	CGNL1,ELN,FHOD3,KCNJ5,LOXL2,PLOD2,POSTN,SULF1
COL18A1	other	Activated	2.407	0.000502	CHGA,F11,FN1,HK2,ID1,ITGB3,LDHA,MMP1,PLAU,PTGS2,SELP,VEGFA
Raf	group		0.506	0.000817	ANPEP,AREG,E2F1,EGF,FOSL1,HMGA2,PHLDA2,PMAIP1,SLC20A1,TOP2A
LMNA	other		0.213	0.000825	ABCC8,ACKR1,ADORA1,ANKRD37,COL11A1,E2F1,ELN,FABP4,FN1,HAS3,HMGA1,HMGA2,HNF1B,IER5,KCNQ1,KLF15,KLF5,LEP,LPL,MMP9,PCDHA10,PIP5K1B,PWWP3B,SEMA3G,SEMA7A,TTN,TUBB3
nocodazole	chemical reagent		-1.949	0.000827	ANLN,AURKA,CAV1,CCNB1,CDK1,CDKN3,NEK2,PAK3,PLK1,PTGS2,PTTG1,UHRF1
desmopressin	biologic drug		1.369	0.000827	ADM,ALB,CGNL1,ENO1,GAPDH,HSPA1A/HSPA1B,KIF26A,MME,NDRG2,PPP1R1B,RAP1GAP,SLC9A3
manganese	chemical - endogenous mammalian		-1.66	0.000827	CHGA,CIT,EGLN3,GAPDH,HSPA1A/HSPA1B,ID1,INHBA,LRRC7,NRG3,PTGS2,SLC1A2,SOX6
PAX3-FOXO1	fusion gene/product		1.36	0.000831	ABAT,ADRA2A,ANLN,AURKA,BTG2,BUB1,CDC20,CDK1,ENO1,FGFR4,FOSL1,GAPDH,GPRC5A,HOXB9,HSPA1A/HSPA1B,IMPA2,KLF5,LY6D,MET,NRCAM,OGN,SGO1,SLC16A1,SLC7A5,TOP2A,TPX2
DCAF1	kinase		0.478	0.000836	CCNB1,CENPF,FOXM1,KLRC4-KLRK1/KLRK1,PLK1,PTGES,TGM2
andrographolide	chemical drug		1.854	0.000836	BIRC5,CNR1,FN1,MMP9,OXTR,PTGS2,RGN
betulinic acid	chemical drug		1.254	0.000836	BIRC5,CXCL12,EREG,MMP9,PKM,PTGS2,SELP
PPP4R3B	other			0.000854	CALB2,EOMES,IRX3,MYT1L,TUBB3
CIC	transcription regulator		0.447	0.000854	CNR1,FOSL1,GRIK3,ITGA2,SLC20A1
SIX1	transcription regulator		-0.277	0.00086	ALDOA,CFD,CLU,FGF10,FN1,GPX3,KLF5,L1CAM,POSTN,PPFIA4,REEP1,RTN1,TNNI2,TNNT1
hymecromone	chemical drug	Activated	2.407	0.00281	CAV1,CXCL8,HAS3,HMMR,MMP13,MMP9
mir-515	microRNA	Activated	2.423	0.000606	ANGPTL4,CDH2,CXCL8,PTHLH,RRM2,UHRF1
GLI2	transcription regulator		-1.676	0.000873	CCL17,CDC45,CDK1,CLU,E2F1,HK2,IRF6,KRT16,KRT17,MMP13,MMP9,OVOL1,PGC,PI3,PTHLH
CD24	other		-1.414	0.000896	ASPM,BIK,CAV1,CFTR,CXCL8,DEPDC1,DEPDC1B,HMMR,KIF18A,PLAU,SLC4A4,TOP2A,ULBP2
mir-34	microRNA		1.635	0.000896	BIRC5,CPLX2,CTNND2,E2F1,FN1,FOSL1,HK2,MET,MMP9,PFKP,PKM,SEMA4B,TUBB3
miR-146a-5p (and other miRNAs w/seed GAGAACU)	mature microRNA		0.729	0.000896	ALDH1A1,ATOH8,CCNA2,CDKN3,CXCL8,IL1RAP,IRAK2,LTF,MCM10,PBLD,RAD54L,TMT1A,UHRF1
PPIF	enzyme		-1.64	0.000909	AMIGO2,CCL20,CCR2,CCR6,CX3CR1,CXCL12,DLK1,GJB3,HCAR1,PDK4,SLCO4A1,TFAP2A
Pam3-Cys-Ser-Lys4	chemical reagent		-1.996	0.000911	AOX1,CCL17,CCL19,CCL20,CCR2,CXCL8,GAPDH,HK2,IL1A,IL1RN,IL20RB,IRAK2,LDHA,MMP1,MMP9,PLA2G2A,PTGES,PTGS2,SELP,SLC16A3,SLC2A1
CXCR4	G-protein coupled receptor		-0.376	0.000916	ANKS1B,CDH2,CXCL12,CXCL8,ID1,MMP13,NPHS1,PGK1,VEGFA,ZBTB16
CDK1	kinase		-0.681	0.00094	BIRC5,CDC20,CDK1,CHEK1,H1-5,IL1RN
FABP5	transporter		-0.015	0.00094	CXCL8,FABP4,LEP,PTGS2,RORC,VEGFA
KU-55933	chemical drug		-0.128	0.00094	ANGPTL4,IFI27,ISG15,MKI67,NR0B2,RRM2
THZ531	chemical drug		-0.775	0.000942	AHNAK2,CCDC110,GINS1,GNMT,ITGA2,PAIP2B,PKNOX2,PPP2R2C,PTPRN2,RAD51,RIMS1,SLC38A4,SORBS2,THBS4,TNS4
MGAT1	enzyme		0.762	0.000948	CDH2,ITGA3,ITGB3,ITGB4
AS1842856	chemical reagent	Activated	2.425	0.00663	CXCL8,ESM1,LDHA,MMP1,PLAU,PTGS2
MTF1	transcription regulator			0.000948	MMP12,MMP13,MMP9,MT1G
GFPT1	enzyme		-0.927	0.000948	GCK,LEP,SLC2A2,TK1
USP14	peptidase		-1.98	0.000948	E2F1,MET,UBE2C,VEGFA
ATP7A	transporter			0.000948	ADCYAP1,ELN,PLP1,VEGFA
CKS2	kinase		-1.997	0.000948	CCNA2,CCNB1,CDH2,CDK1
miR-34a-5p (and other miRNAs w/seed GGCAGUG)	mature microRNA	Activated	2.426	0.00987	ALDOA,BIRC5,CD96,CDK1,E2F1,FN1,GFRA1,ITGB3,MCM10,MET,MMP9,THEMIS,TMC7,VEGFA
atropine	chemical drug		1.103	0.000948	CHRM3,PLP1,PTGS2,VEGFA
arachidonyltrifluoromethane	chemical reagent		-0.747	0.000948	ADCYAP1,PLA2G1B,PLA2G2A,PTGS2
SUMO1	enzyme		-1.067	0.000993	ALB,BIRC5,MMP13,NR0B2,PDX1,PLIN1,PTGS2
FOSB	transcription regulator		-0.447	0.000993	CCKBR,FOSL1,GRIA2,INHBA,MMP1,MMP13,MMP9
benzyl isothiocyanate	chemical - endogenous non-mammalian	Activated	2.431	0.00415	BIRC5,CCNB1,CDC25C,CDK1,MET,MST1R,PTGS2
chloroquine	chemical drug		-1.432	0.000998	ALDH1A1,CDH2,CXCL8,FN1,FOXM1,MET,MMP1,MMP13,NT5E,RORC,ULBP2,VEGFA
conjugated linoleic acid	chemical drug		1.387	0.00101	ANGPTL4,CBS/LOC102724560,CXCL8,FABP4,IL1RN,LEP,MAT1A,MMP9,PTGS2
CAT	enzyme		1.406	0.00101	ADM,CAV1,CXCL8,FN1,MMP1,MMP9,PMAIP1,PTGS2,TNC
PLAG1	transcription regulator		-1.667	0.00101	AQP1,GJB1,KRT19,P2RX1,PLAG1,PLEC,S100A2,TGM2,VEGFA
telmisartan	chemical drug		0.954	0.00101	ADIPOQ,APLN,CLEC10A,LEP,LPL,MMP9,NPHS1,PLIN1,PTGS2
RAD51	enzyme		0.412	0.00102	BIK,BRIP1,CCNA2,ENO2,EREG,NUSAP1,RAD51,SLC20A1,SORBS2,TOP2A
ZMPSTE24	peptidase		-0.105	0.00106	BTG2,CTSV,CXCL14,FGFR4,FGL1,FMO2,IGF1,IGFBP1
AMBRA1	other		1.78	0.00106	ADAMTS14,ANGPT1,CDH2,CHEK1,COL14A1,FN1,ITGB3,LOXL2
CASZ1	enzyme		-0.113	0.00106	CACNA1D,CCL17,KCNK3,PPP1R1B,SOX11,TNNI2,TNNT1,TP63
ESRRB	transcription regulator		-0.098	0.00106	APLP1,CCL20,CCNA2,HK2,KIRREL2,NPHS1,NR0B2,SLC13A5
D-fructose	chemical - endogenous mammalian		-0.162	0.00106	ADIPOQ,FABP4,FN1,IL1A,MLXIPL,SLC2A2,SLC2A5,SLC9A3
2-deoxyglucose	chemical drug		1.598	0.00107	ABCB1,CXCL8,EOMES,FN1,HK2,ISG15,LDHA,LEP,LGR5,MMP13,PTGS2,SLC2A1,TP63
TAL1	transcription regulator		-1.994	0.00108	ASPM,AZGP1,BUB1,CCNB1,CDKN3,DSC3,FCER1A,FCRL1,GINS1,IL31RA,KIF14,KIF15,KIF20A,MELK,MUC16,NCAPG,NOS1,PLA2G2A,SLAMF1,SULT1A3/SULT1A4,TSPAN7
RNF5	enzyme		0.577	0.00109	CCNA2,CDK1,COL11A1,COL14A1,COL7A1,CX3CR1,ENO1,IGF1,IL1RAP,KCNK2,PLOD2,SPX
SOX9	transcription regulator		-0.389	0.0011	ADAMTS14,ALDH1A1,CBLN4,CDH2,CDX2,FGFBP1,FN1,GDF10,HAPLN1,KRT15,POSTN,PTGDS,SOX8,VEGFA,WNT11
Hdac	group		1.003	0.00111	AREG,BIRC5,CRABP2,CXCL8,EDN3,FOSL1,HNF1B,IGF1,IRX3,JUP,ONECUT1,OSR1,PKHD1,ROBO2,RORC,THBS4,TP63
miR-30c-5p (and other miRNAs w/seed GUAAACA)	mature microRNA		1.361	0.00111	ADAMTS14,ADRA2A,ANPEP,CDCP1,INS,ITGA2,KRT7,LOXL2,MET,NEUROD1,NT5E,PLEC,PLOD2,PVT1,SLC4A10,SYT4,TP63
superoxide	chemical - endogenous mammalian		-0.254	0.00112	CAV1,CLU,FN1,MMP9,PTGS2
hydroquinone	chemical - endogenous mammalian		1.342	0.00112	ENO1,HK2,LDHA,SFN,SLC2A1
HTT	transcription regulator		-1.238	0.00113	ACKR1,ADCY5,ALDOA,AQP1,ATP8A1,CA4,CCR6,CIT,CNR1,COX6B2,CPLX2,ENO2,FN1,FOSL1,GAPDH,GJD2,GNG7,GPX3,HMGA1,HOXB9,JUP,KCNK2,KCNK3,KLF5,LDHA,LTF,MFAP4,MMP10,MYT1L,NEUROD1,NOS1,NTRK2,PDX1,PLAUR,PPP1R1B,RAP1GAP,RBP4,RXRG,SCAMP5,SELENOP,SLC1A2,SLC2A1,SP6,SST,TGFBI,TGM2,TNNI2,TPI1,VIP,VIPR2
CDK4/6	group		-1.98	0.00114	CDC45,CDC6,E2F1,E2F8,ENO1,EPHA2,JPT1,PRSS1,RRM2,TPI1
SIAH2	transcription regulator	Activated	2.433	0.000443	ANGPT1,CCL17,CTSV,EGLN3,FABP4,IGF1,MMP12,PLAUR,SDC4,VEGFA
TLX3	transcription regulator	Activated	2.434	0.000116	GRIA2,GRIA4,NEUROD1,NPY1R,SST,VIP
SLC2A1	transporter		-0.896	0.00115	ALDH1A1,DHRS9,FN1,IGFBP1,PTGS2,SLC2A1
SFN	other		0.64	0.00115	BTG2,CDH2,JUP,PDK4,PKP3,PPP1R1B
BMPR1B	kinase		-0.277	0.00115	CFD,HAPLN1,ID1,POSTN,PTGS2,SOX6
SPI1	transcription regulator		0.123	0.00116	BLNK,CCL17,CCNA2,CCNB1,CCR6,CD3E,CD79A,CDK1,CXCL14,E2F1,FCER1A,HK2,IFI27,IL1RN,ISG15,KLK1,LTF,LY6E,MME,MMP1,MS4A1,MT1G,PTGS2,RAD51,SP6,TK1
MYD88	other		-1.752	0.00117	ABCB1,ALDH1A1,AOX1,CCL17,CD2,CDK1,CLEC10A,CXCL12,CXCL8,FGF10,IGF1,IL1A,IL1RAP,IL1RN,INHBA,IRAK2,ISG15,LGR5,MCM10,MET,MKI67,MMP10,MMP9,PTGES,PTGS2,REG3A,SLC16A3,XDH
nitrofen	chemical toxicant		-0.478	0.00117	AQP1,CACNA1D,ENO1,GLP1R,SCNN1A,TGFBR3,VEGFA
MGP	other		-1.706	0.00117	ALB,CFD,MADCAM1,MET,PAH,TGFBI,TTR
NEUROG2	transcription regulator		1	0.00117	GPC3,INS,IRX3,NEUROD1,NKX2-2,NKX6-1,TFAP2A
SUMO3	other		0.239	0.00117	CAV1,CEACAM1,GRB14,HMGA1,ISG15,LY6E,TNC
PARP2	enzyme	Activated	2.438	0.000759	ADIPOQ,CCR2,CCR6,FABP4,LEP,LPL
TNFSF10	cytokine		-0.745	0.00118	ANGPT1,BIRC5,CD3G,CXCL8,IFI27,IL1RN,ISG15,MMP9,PLAU,PMAIP1,PTGS2,RORC,SLC2A1,TP63,VEGFA
SNAI2	transcription regulator		0.047	0.00118	ANKRD1,CDH2,CDH3,CXCL12,DKK1,FN1,ITGA3,ITGB4,JUP,L1CAM,LUCAT1,MIR210HG,MMP9,TP63
Z-LLL-CHO	chemical - protease inhibitor		-0.431	0.00121	ABCB1,AURKA,BIRC5,BUB1B,CASR,CBS/LOC102724560,CDK1,CDX2,CLDN4,CLU,CTNND2,CXCL8,ENO1,FOXM1,G0S2,IGF2BP3,KLF5,MCM10,MET,MMP1,MMP11,MMP13,MMP9,MST1R,PDCD4,PMAIP1,PTGS2,RAD51,RGS7,TTK,VEGFA
Srgn	other		0.788	0.00121	CD3D,CD8A,CPA1,JCHAIN,LY6D,MMP9,POU2AF1,S100A9
MAPT	other		-1.9	0.00122	ALB,ALDOA,AMIGO2,ANGPT1,ATP1A2,CCNB1,CP,CPLX2,ENO1,ENO2,ESRRG,GAPDH,HSPA1A/HSPA1B,IL1A,IL1RN,ISG15,KCND3,LAMA3,LPL,MCM10,MMP13,MMP9,NOS1,NTRK2,PAK3,PGK1,PKM,PKP3,PLAU,PLEC,PLIN4,PPP1R1B,SH3GL2,SLC16A3,SLC1A2,SLC38A3,SNAP91,TENT5C,TMEM92,TPI1,TTN,TUBB3,UGT1A1,UNC13C,VEGFA
tunicamycin	chemical - endogenous non-mammalian		-0.627	0.00123	ABCB1,BIK,CASR,CCL20,DERL3,E2F1,ERO1A,ERO1B,FN1,GPT2,HAPLN1,IL1A,INS,LGR5,MLXIPL,MMP9,NDRG1,PAX8,PDIA2,PMAIP1,PTGS2,SLC20A1,SLC2A1,TRIB3,VEGFA
molybdenum disulfide	chemical reagent		-0.258	0.00127	APLP1,COL11A1,CXCL8,DCBLD2,DKK1,ELN,ESM1,FN1,HAPLN1,HMGA1,JUP,L1CAM,RFX8,SLC2A1,TINAGL1
mibolerone	chemical drug		-0.896	0.00127	ABCA8,CDK1,CEACAM1,CLU,GPC3,IGF1,KLK1,LPL,MME,MMP1,PGK1,S100P,TGFBI,TK1,TOP2A
PPARGC1B	transcription regulator		0.863	0.00127	ACACB,ACADL,EGLN3,ENO1,ERO1A,ESRRG,GCK,HK2,PDK4,VEGFA
MSB0011359C	biologic drug		-0.632	0.00127	ADAM8,BTG2,CD3D,CD3E,CLEC10A,FANCA,HK2,HSPA1A/HSPA1B,TGFBI,TGM2
HIC1	transcription regulator		1.723	0.00129	AHNAK2,AMIGO2,CDO1,CXCL14,EPHA2,INHBA,MMP12,PLEC,TRIM16
valsartan	chemical drug		1.019	0.00129	ADIPOQ,AQP1,EGF,FABP4,FHOD3,FN1,LEP,POSTN,PTGS2
RGS2	enzyme		1.732	0.00131	ADM,BCAR3,BTG2,CXCL12,FABP4,FXYD3,GAPDH,LPL,SLC16A1,SLC16A3,SLC2A1,SLCO4A1
miR-291a-3p (and other miRNAs w/seed AAGUGCU)	mature microRNA		1.922	0.00131	ACSL6,CENPF,DKK1,E2F1,EPHA2,ERBB4,KIF23,LEFTY1,PBK,TBC1D2,TP63,VEGFA
tetrodotoxin	chemical drug		-1	0.00136	AMIGO2,CNKSR2,ESRRG,HFM1,ID1,KCNA2,MAL2,NTRK2,PLCXD3,PTGS2,ROBO2,SLC4A10,SV2B,TRHDE,TRPM3
CYP19A1	enzyme		-1.465	0.00137	ACADL,AMIGO2,EGF,FAM107A,IGF1,LEP,LPL,NR5A2,PTGS2,SLC1A2,SSTR1,VEGFA,WNT7B
HSF1	transcription regulator		-0.6	0.00137	ABCB1,ACADL,BUB1B,CCNA2,CDC6,CDK1,CELSR1,CENPA,CKS2,CLU,DPT,E2F8,FOXM1,HSPA1A/HSPA1B,INHBA,LDHA,LPL,PGK1,PLIN4,POSTN,SLIT3,TEX11,TTR
HOXD8	transcription regulator		1.951	0.00137	CCNA2,CCNB1,CDK1,PROX1
pictilisib	chemical drug		1	0.00137	ANGPTL4,CXCL8,LDHA,SLC2A1
TAF1D	other		-1.982	0.00137	BUB1,BUB1B,CDK1,TTK
CHRM3	G-protein coupled receptor		-1.131	0.00137	ITGA2,ITGA3,LEP,MMP9
CHGA	other		-0.152	0.00137	AOX1,BIRC5,PTGS2,XDH
dehydrocostus lactone	chemical - endogenous non-mammalian		1.729	0.00137	CCNB1,CDK1,ITGB3,MMP9
MEX3A	other		-1.134	0.00137	ACADL,ANGPTL4,AURKA,CENPA,PDK4,PLK1,SFRP5
SELP	transmembrane receptor		-1.134	0.00137	ADIPOQ,CXCL8,HCAR3,IGF1,MKI67,PLAUR,SELP
1,2-dimethylhydrazine	chemical toxicant		-0.436	0.00139	BIRC5,EGLN3,MKI67,MMP10,MMP13,MMP9,PTGS2,S100A9
UM101	chemical drug		1.633	0.0014	CCL17,CXCL8,HAS3,IL1A,MMP9,MUC4
CTCF	transcription regulator		-0.376	0.00141	AURKA,CCL17,EOMES,FOXM1,HSPA1A/HSPA1B,LEFTY1,LGR5,MELTF,MUC6,PCDHA10,PCDHA4,PTGS2,RORC,SLC2A2,SST,ZBTB16
LEPR	transmembrane receptor		1.827	0.00142	ADAM8,ADCYAP1,ADIPOQ,ALDH1A1,ANGPTL4,CNR1,FN1,GCK,HSPA1A/HSPA1B,IGF1,IL1RN,LEP,LPL,MMP12,MMP13,NR3C2,PDX1,PLP1,SLC2A2
lactacystin	chemical - protease inhibitor		-0.11	0.00142	ATP2A3,BEX1,BIK,CDC25C,CXCL8,E2F1,FOSL1,ITGB4,MCM10,MMP1,MMP11,MMP9,NOS1,PDIA2,PDX1,PMAIP1,PTGS2,RAD51,TACSTD2
tazemetostat	chemical drug		1.512	0.00143	ANKRD1,BIRC5,BMP5,CDCA3,CDH2,CKS2,CRABP2,E2F8,FLRT3,FN1,HMGA2,HOXA10,HOXB9,ID1,IGF2BP2,IGF2BP3,IL1RAP,L1CAM,LGR5,MAT1A,MET,NEUROD1,NRXN1,PAK3,SLC43A1,TNC,TUBB3
fluticasone propionate	chemical drug	Activated	2.444	2.18e-06	ADM,ANGPTL4,CCL20,CXCL8,FABP4,FBLN5,FSCN1,GJB2,IFI27,IL1A,IL1RN,LPL,MMP9,PDK4,PLAU,SDC4,SELENOP,SLAMF1,SLC2A5,SLPI,SRPX,TGM2,TMT1A
HOXD13	transcription regulator			0.00144	ANGPT1,FN1,HMGA2,NT5E,TNC
ZNF202	transcription regulator			0.00144	CRABP2,INSM1,LPL,PLP1,VEGFA
bis(4-hydroxyphenyl)sulfone	chemical reagent		1.486	0.00144	ANGPTL4,CXCL8,FABP4,LPL,MIR210HG
RFX3	transcription regulator			0.00144	DCDC2,DNAH11,FOXJ1,GCK,SLC2A2
RPS6KA3	kinase			0.00144	FSCN1,GRIA2,INS,LEP,PTGS2
ACTN4	transcription regulator		-1.342	0.00144	ANGPTL4,CXCL8,MMP1,MMP9,NPHS1
FDI6	chemical reagent	Activated	2.445	0.000216	CCNA2,CCNB1,CDK1,FOXM1,PLK1,RAD51
Tcf7	transcription regulator		-1.047	0.00145	BLK,CCDC3,CCR2,CCR6,CD27,CD3E,CD79A,CDK1,CHDH,CHEK1,CX3CR1,DEPDC1B,ENO2,EOMES,FLT3,FOSL1,G0S2,KCNJ3,LAMA3,LY6D,MMP9,NR5A2,PCSK1N,PIP5K1B,PLAG1,RORC,TBC1D2,TMEM158
UXT	transcription regulator	Activated	2.446	8.64e-06	BRIP1,BUB1,CCNA2,CDC6,CHEK1,CXCL8,ENO2,GTSE1,TTK
FEV	transcription regulator		1.897	0.00145	CNTNAP3,DDC,EFNA5,GRIA4,HEPACAM2,KCNJ16,PCDH9,PROX1,SST,STXBP6,VTN
SWI/SNF	complex			0.00152	MET,PLK1,RRM2
ADIRF-AS1	other			0.00152	ANGPTL4,SLC2A1,VEGFA
BICC1	other			0.00152	AREG,EGF,ERBB4
KMT2E	enzyme			0.00152	CDC6,CDK1,E2F1
LPAR5	G-protein coupled receptor			0.00152	MMP1,MMP9,PTGS2
ANGPTL6	other			0.00152	ANGPT1,LEP,VEGFA
KRT80	other			0.00152	CDH2,HK2,MMP9
RRAD	enzyme			0.00152	HK2,LPL,PKM
HAS1	enzyme			0.00152	CCNB1,CDC25C,CDK1
EFEMP2	other			0.00152	ELN,FBLN5,MMP9
CPNE3	kinase			0.00152	GCK,INS,SLC2A2
TBRG4	other			0.00152	CDH2,NTRK2,RRM2
EGTA acetoxymethyl ester	chemical reagent			0.00152	CXCL8,PTGS2,VEGFA
naphthalene	chemical toxicant			0.00152	DSG3,EGF,FGF10
butylated hydroxytoluene	chemical toxicant			0.00152	PTGES,PTGS2,VIP
propyl gallate	chemical toxicant			0.00152	CXCL8,PLA2G2A,PTGS2
GSK2837808A	chemical reagent			0.00152	HK2,LDHA,SLC2A1
pentanoic acid	chemical - endogenous mammalian			0.00152	ATP2A3,E2F1,LEP
FOXP3	transcription regulator		1.134	0.00153	ANLN,CCR2,EOMES,GAPDH,GZMK,LDHA,MMP9,NT5E,NTRK3,PDCD4,RORC,SDC4,SLC16A3,SLCO4A1,TGM2,TONSL,TTR,VEGFA
5-fluorouracil	chemical drug		0.258	0.00154	ABAT,ALDOA,BIK,BIRC5,BTG2,CDK1,CLU,CSTB,E2F1,EPHA2,FXYD3,GAPDH,IER5,IL1A,ITGB4,LDHA,MMP9,MUC6,PGC,PGK1,PKM,PRODH,PTGS2,RGS7,SFN,SPINK1,TPI1,TRIB3,UBE2C,UPP1
TWF1	kinase		-1.897	0.00157	ADCY5,ANPEP,CACNA1D,CCNA2,CDC20,FXYD2,JUP,MROH6,S100A9,SRPX
TEAD2	transcription regulator		-0.447	0.00159	ADM,CDK1,FGFR4,POSTN,RAD51,SULF1,TP63,UHRF1
MYOC	other			0.0016	CHRDL1,CHRM3,CNKSR2,EPHA2,FN1,FSCN1,PHLDA2,PLP1,PRSS3,SOX11,UPP1
ATP7B	transporter	Activated	2.449	0.0016	CDC20,CP,MAD2L1,PTTG1,RAD51,SHCBP1,TRIP13
LDHB	enzyme	Activated	2.449	0.000606	ENO1,ENO2,HK2,PGK1,PKM,TPI1
SIAH1	enzyme	Activated	2.449	0.000194	CCL17,CCNB1,CTSV,EGLN3,FABP4,IGF1,MMP12,PLAUR,SDC4,VEGFA
CAV1	transmembrane receptor		-1.187	0.00161	CAV1,FN1,GIPC2,HK2,ID1,INHBA,KRT19,KRT6B,KRT7,LEP,MMP1,NR3C2,NTRK2,SLC20A1,TNC,WFDC2
DIO2	enzyme		0.333	0.00161	ADGRF4,ALDH1A1,ASPA,GFRA1,HAPLN1,HSPA1A/HSPA1B,IER5,IL11,INHBA,KCND3,KLF15,OSR1,PCSK1,PHLDA2,SEMA7A,SERINC2
JINK1/2	group		-0.447	0.00169	CDH2,CXCL8,IL1A,MLXIPL,PTGES,PTGS2
IMMT	other	Activated	2.449	0.00663	AREG,CCL20,CXCL8,INHBA,ISG15,MMP13
AHSG	other	Activated	2.449	0.00247	CLDN4,CXCL8,FXYD3,LY6D,MMP12,PSCA,WFDC2
ursolic acid	chemical drug		1.222	0.0017	BIK,HK2,IGF1,KLK6,LEP,MKI67,MMP1,MMP9,PDCD4,PLP1,PTGS2,VEGFA
NANOG	transcription regulator		0.102	0.00173	ABCB1,BIRC5,E2F1,EOMES,GCK,HSPA1A/HSPA1B,ID1,IGFBP1,IRF6,LEFTY1,NKX2-2,NPIPA5 (includes others),ONECUT1,OVOL1,PDCD4,PDX1,VIT
FOXO4	transcription regulator		0.061	0.00174	ANGPT1,APLN,CAV1,CERS4,FABP4,GPX3,IGFBP1,MMP9,NRP2,OVOL1,PLA2G2D,SLC2A1,VEGFA
etanercept	biologic drug	Activated	2.449	0.00751	CCL20,CXCL12,CXCL8,MMP12,PTGES,PTGS2
HOXA13	transcription regulator		-0.371	0.0018	ALDH1A1,CXCL8,ENO1,EVPL,HOXB6,PTGS2,SCEL,SLC1A2
CD-38 inhibitor 78c	chemical reagent		0.447	0.00182	CXCL12,FBLN5,IGF1,PTGS2,UGT1A1
GPR39	G-protein coupled receptor		0.246	0.00182	ANGPT1,CLU,CXCL8,EGF,INHBA
Lymphotoxin	complex		-0.762	0.00182	CCL19,CXCL8,IL1A,MMP1,POU2AF1
Collagen type IV	complex		-1	0.00182	ITGB3,MMP9,PLAU,PLAUR,PTGS2
PP1	chemical drug	Activated	2.449	0.00848	ANGPT1,CDC6,CXCL8,IL1A,IL1RN,PTGS2
PP2/AG1879 tyrosine kinase inhibitor	chemical drug	Activated	2.461	0.000185	CDH2,CXCL8,FN1,GRIA2,ID1,JUP,KCNH8,MMP13,PLAU,PTGS2,PTTG1,RRM2,VEGFA
miR-293-5p (and other miRNAs w/seed CUCAAAC)	mature microRNA		-1.109	0.00182	ADORA1,KCNJ16,KLF15,MMP9,SYT4
miR-31-5p (and other miRNAs w/seed GGCAAGA)	mature microRNA		0.607	0.00182	CASR,CXCL8,FGF10,KRT16,KRT17
docosahexaenoic acid	chemical drug	Activated	2.466	0.00689	ADIPOQ,CXCL8,GDF10,HK2,IGFBP1,LDHA,LEP,LOXL2,MLXIPL,MMP1,MMP13,MMP9,PTGES,PTGS2,SLC2A1,UGT1A9 (includes others)
HOXD3	transcription regulator		-0.447	0.00182	ITGB3,JUP,TGFBI,TGM2,TSPAN7
PPP4R3A	other			0.00182	CALB2,EOMES,IRX3,MYT1L,TUBB3
DLX3	transcription regulator			0.00182	EREG,GPHA2,IL1A,MMP9,S100A9
PCDH11Y	other		-1.432	0.00182	CHGA,ENO2,FOSL1,PTGS2,WNT7B
miR-199a-5p (and other miRNAs w/seed CCAGUGU)	mature microRNA	Activated	2.469	7.96e-11	APOL1,BIRC5,CELSR1,CSTB,FN1,GPRC5A,IFI27,ISG15,ITGA3,ITGB3,ITGB4,KRT17,LAMC2,MMP1,MUC4,NECTIN1,PDCD4,PTGS2,TGFBR3,ZBTB16
OVA-8	chemical reagent			0.00183	ALDOA,C15orf48,ENO1,GAPDH,HK2,PFKP,PGK1,SLC2A1,TPI1
sulforafan	chemical drug		1.878	0.00184	ABCB1,AKR7A3,ALDH1A1,AOX1,ATG9B,BIRC5,CCNB1,CDC25C,CXCL8,DDC,IGFBP1,KRT17,KRT5,MMP9,MST1R,NR0B2,PTGES,PTGS2,SEMA3G,SLC17A4,TK1,UGT1A6,VEGFA
ZBTB16	transcription regulator	Activated	2.47	0.000766	CCNA2,CCR2,CCR6,CD2,CD3D,CD3E,CD3G,CD8A,DDC,GATM,GPT2,IL1A,IRF6,ITGB3,MMP9,PTGS2,RORC,SELP,SLAMF6,SLC2A1,ZBTB16
pimagedine	chemical drug		1.134	0.00186	ALB,CAV1,CXCL8,GCK,INS,NOS1,VEGFA
tempol	chemical drug		1.153	0.00186	CXCL8,FOXM1,MMP9,NOS1,NR3C2,PLAUR,PTGS2
plerixafor	chemical drug		1.981	0.00186	CCL17,CDA,CXCL12,MMP1,MMP13,MMP9,PGK1
T-5224	chemical reagent		-0.718	0.00188	ANGPTL4,AREG,BIRC5,CXCL8,EPB41L4B,EREG,FLRT2,HILPDA,INHBA,PTGES,PTGS2,SLC2A1,TRIB3
TNFAIP8L1	other		1	0.00191	IL1A,MMP10,REG3A,S100A9
RNF40	enzyme		1.067	0.00191	CXCL12,GLP1R,PDK4,SLC2A2
GLI1	transcription regulator	Activated	2.482	2.67e-15	AHNAK2,ASPM,C19orf33,CADPS,CAV1,CLU,CST6,CXCL8,DKK1,EPB41L4B,FGF10,FLT3,FOXL1,FOXM1,GPC3,GPRC5A,ID1,IGF1,IGFL2,IMPA2,IQGAP2,IQGAP3,ITGA3,ITGB4,ITGB6,JUP,KLF5,KLK1,KLK6,KLRC4-KLRK1/KLRK1,KNL1,KRT15,KRT16,KRT17,KRT19,LAMB3,MALL,MKI67,MMP11,MMP9,MNX1,MST1R,NDRG2,OVOL1,PAH,PDK4,PHLDA2,PLAU,PLAUR,PTGS2,PTHLH,PTK6,PTTG1,REG4,S100A14,S100A2,S100A9,SDC4,SELENOP,SERPINB5,SIX4,SMOC2,SOX6,TGFBR3,TMT1A,TNC,T…
PCSK2	peptidase		-0.759	0.00191	NKX6-1,PCSK1,PDX1,SST
1,1-diarylethylene-diammonium derivative	chemical reagent	Activated	2.496	1.04e-06	AURKA,AURKB,BIRC5,CCNA2,CCNB1,CDK1,CENPA,CENPF,FOXM1,GTSE1,IFI27,ISG15,PLK1
PTGER1	G-protein coupled receptor		-1.221	0.00191	ANGPTL4,CXCL8,FN1,PTGS2
HPSE	enzyme			0.00191	MMP9,PLAU,PLAUR,PTGS2
8-hydroxy-2-(di-n-propylamino)tetralin	chemical reagent		0.132	0.00191	CDH2,FN1,NOS1,SST
KMT2A-AFF1	fusion gene/product			0.00191	FLT3,HOXA10,IGF2BP2,JUP
short chain fatty acid	chemical - endogenous mammalian		1.154	0.00191	ANGPTL4,CHGA,NEUROD1,SLC9A3
EWSR1-FLI1	fusion gene/product		0.311	0.00192	ADM,CAV1,EPPK1,FOXM1,GAS2,ID1,IL11,IL1A,POSTN,SELENOP,SULF1
GNAQ/11	group			0.00192	DKK1,PTGS2
Rbx1	enzyme			0.00192	CCNB1,PTTG1
sPla2	group			0.00192	PTGES,PTGS2
ADGRG1	G-protein coupled receptor			0.00192	IGF1,VEGFA
ESYT3	other			0.00192	PCSK1,PCSK2
CYS1	transcription regulator			0.00192	PKHD1,SCNN1A
3,4-dihydroxyphenylethanol	chemical drug			0.00192	MMP9,PTGS2
RAB11B-AS1	other			0.00192	ANGPTL4,VEGFA
PLA2G2F	enzyme			0.00192	PTGES,PTGS2
LAMA1	other			0.00192	MMP9,PLAU
miR-1207-3p (and other miRNAs w/seed CAGCUGG)	mature microRNA			0.00192	HNF1B,PVT1
miR-3173-5p (and other miRNAs w/seed GCCCUGC)	mature microRNA			0.00192	IGF2BP3,PKP3
AOC3	enzyme			0.00192	MADCAM1,SELP
BCAN	other			0.00192	CDH2,ITGB3
PCBD2	enzyme			0.00192	FXYD2,KCNJ16
CDC23	enzyme			0.00192	CCNB1,PTTG1
CYP24A1	enzyme			0.00192	CCNB1,CDC20
CENPF	other			0.00192	CHEK1,E2F1
NDUFA4	enzyme			0.00192	ENO1,LDHA
malolactomycin D	chemical - endogenous non-mammalian			0.00192	MMP13,MMP9
zafirlukast	chemical drug			0.00192	CXCL8,SELP
dinophysistoxin 1	chemical toxicant			0.00192	CEACAM1,TUBB3
CGP77675	chemical drug			0.00192	FN1,PTGS2
methylprednisolone acetate	chemical drug			0.00192	MMP13,PTGS2
SF 6847	chemical toxicant			0.00192	CXCL8,MMP13
tetrahydropalmatine	chemical - endogenous non-mammalian			0.00192	CXCL8,PTGS2
dinoprost	chemical - endogenous mammalian		-1.808	0.00192	ADM,FABP4,HSPA1A/HSPA1B,ID1,IL1A,LPL,MMP1,MMP9,PTGS2,VEGFA
NEIL2	enzyme			0.00192	CCL17,CCL19,CCL20,CCR2,GAPDH,IL1A,IL1RAP,IL1RN,NEUROD1,PTGS2
RIGI	enzyme		-1.788	0.00193	BLK,C6,CCL20,CX3CR1,CXCL12,CXCL8,IFI27,IL11,IL1A,IRAK2,ISG15,MME,MST1R,PLAUR,PTGS2
CGA	other		-0.616	0.00201	BHLHA15,CTSV,CXCL8,E2F1,ELAPOR1,HOMER2,ID1,IRAK2,PARM1,PTGS2,SFRP5,UGT1A1
ibrutinib	chemical drug	Activated	2.5	0.00115	ADAMTS14,ALDOA,CCNJL,ENO1,GAPDH,HK2,JCHAIN,LDHA,MMP9,NECTIN1,PLK1,PLK4,PTGS2,SLC2A5,TGFBR3,TPI1
VE-821	chemical reagent		-1.633	0.00201	CENPA,CXCL8,IL11,IL1A,MMP12,MMP13
VTN	other		-0.894	0.00201	MMP1,MMP9,PLAU,PLAUR,PTGS2,SFN
MAK683	chemical drug		-1.044	0.00201	CXCL12,ITGA2,MET,MKI67,MMP1,MMP10
NUP98-HOXA9	fusion gene/product			0.00201	ATRNL1,HOXA10,HOXB6,HOXB7,PTGS2,SORBS2
cannabidiol	chemical drug		-1.387	0.00201	BIRC5,ENO2,FN1,ID1,NTRK2,PTGS2
mir-8	microRNA	Activated	2.506	0.00675	CDH2,ESM1,FAT2,FN1,GJB3,HMGA2,HNF1B,IGFL2,ITGB6,KRT19,MET,MMP1,PERP,PLAG1,PMAIP1,PPP1R1B,PTHLH,TSPAN1
NB115	chemical reagent	Activated	2.53	2.16e-11	AURKA,AURKB,BIRC5,CCNA2,CCNB1,CDK1,CENPA,FOXM1,GTSE1,PLK1
rolipram	chemical drug		-0.707	0.00204	AREG,CCL20,CXCL8,IL1RAP,IL1RN,MMP9,NTRK2,PTGS2
KDM6A	enzyme	Activated	2.53	1.27e-05	A1CF,ALB,DKK1,GC,HABP2,PAH,PKD1L2,RNF186,TM4SF4,TTR,VTN
IL11	cytokine		0.959	0.00212	CXCL8,DLK1,FABP4,IGF1,MMP1,MMP13,MMP9,PAPPA2,POSTN,VIP
PTX3	other		-1.216	0.00215	CCR2,CX3CR1,CXCL8,FN1,IGF1,MMP12,MMP9
HSPA9	other		-1.912	0.00215	CRABP2,FN1,MMP1,MMP10,MMP13,MMP9,PRDM16
AZ-1	chemical - protease inhibitor	Activated	2.53	0.00281	ANXA8/ANXA8L1,CD109,CEP55,EPPK1,FN1,ITGB4,MME,PBK,PDLIM7,PKP3
BTG2	transcription regulator		1.83	0.00215	BTG2,CCL20,CXCL8,DIAPH3,IL1A,MMP1,PDX1
propranolol	chemical drug		1.673	0.00215	ADIPOQ,HK2,IGF1,LEP,PTGS2,SELP,VEGFA
thalidomide	chemical drug		1.302	0.00215	ANGPT1,CAV1,CXCL8,DKK1,NRP2,PLAUR,VEGFA
phenacetin	chemical drug		-1.912	0.00215	CAPN6,CLDN4,CLU,CP,IGFBP1,LAMC2,UPP1
NCOR1	transcription regulator		0.113	0.00218	ADIPOQ,CCNA2,IGFBP1,ISG15,MMP9,PDK4,PLA2G2A,PLIN1,PTGDS,PTGS2,SPINK1,UGT2B15
mir-802	microRNA		0.839	0.00221	ANGPT1,CDH3,CXCL12,FMO2,GABRP,ITGB3,KCNN4,KRT23,NKX2-2,PAK3,PDGFD,PPP1R1B,PRDM16,SDC4,WNK2
lapatinib	chemical drug	Activated	2.534	1.98e-05	AREG,BIRC5,EREG,FOSL1,FOXM1,ITGA2,LAMB3,MMP1,MMP13,SOX8
NSC23766	chemical reagent		-0.156	0.00227	FN1,INS,PTGS2,SELP,SLC2A2
Growth hormone	group	Activated	2.541	0.000256	ADIPOQ,ALB,ANGPTL4,APLP1,CDH3,CLU,CUZD1,DLK1,FABP4,FN1,GHRL,ID1,IGF1,IGFBP1,LPL,MMP9,NDRG2,ONECUT1,PDK4,SCNN1A,SLC2A1,SST,SSTR1,XDH
infliximab	biologic drug	Activated	2.546	8.39e-08	CCL17,CCL20,CDC6,CDH2,CXCL8,G0S2,INHBA,MAD2L1,MMP12,PTGES,PTGS2,RORC,SLAMF1,SLC7A5,TTK,VEGFA
MYCN	transcription regulator		-1.276	0.00229	ABCA6,ABCB1,ALDH1A1,ALDOA,BIRC5,CAV1,CLU,E2F1,EFNA5,FN1,GAPDH,HK2,HMGA1,IGF2BP3,INHBA,ITGA2,ITGA3,LDHA,NDRG1,PMAIP1,RELN,SLC16A1,SLC1A2,SLC2A1,SLIT3,SULF1,TGM2,TPI1
CDK5	kinase	Activated	2.547	0.000148	ESRRG,KCND3,LPL,PLP1,PMAIP1,PPP1R1B,RRM2,S100P,TOP2A,TTN,UHRF1
verteporfin	chemical drug	Activated	2.55	0.000167	CCNB1,CDH2,CHGA,FN1,MKI67,MMP13,MMP9,NT5E,PROX1,VEGFA
herbimycin	chemical drug	Activated	2.583	0.00468	ATP2A3,CXCL8,MMP1,MMP13,MMP9,PLAU,PTGS2
RBL1	transcription regulator	Activated	2.586	0.000516	AURKB,CCNA2,CDC6,CDK1,E2F1,MCM10,MET,MT1G,NEK2,PLK1,RRM2
oleic acid	chemical - endogenous mammalian	Activated	2.605	0.00222	ABAT,ACACB,ACADL,ANGPTL4,CLU,CXCL8,FABP4,FFAR1,GAPDH,HK2,IAPP,IGF1,LPL,MLXIPL,PDK4,PLIN1,PLIN4,PLIN5,PTGS2
CALCA	other		0.916	0.00234	ALB,ALDOA,CGNL1,CXCL8,EGLN3,HILPDA,IGF1,KIF26A,MKI67,MME,NDRG2,PCSK1,PPP1R1B,RAMP3,RAP1GAP,SDC4,SLC9A3
IL12 (complex)	complex		0.443	0.00235	ACADL,CCL17,CCL19,CCL20,CCR2,CCR6,CEACAM1,CXCL8,EOMES,ISG15,KLRC4-KLRK1/KLRK1,MMP9,PDCD4,PLAU,PTGS2,SELP,SERPINB5,SH2D1A,VEGFA
KMT2D	transcription regulator		1.424	0.00236	ADCY5,AP1S3,CA4,DKK1,DSC3,DSG3,E2F1,GJB2,HFM1,INHBA,IRF6,ISG15,KRT16,KRT17,KRT23,KRT6A,LAMB3,MMP9,NT5E,PTTG1,SIX4,VTN
TET3	enzyme		-1.342	0.00236	ANKRD1,APLN,CCR2,CDX2,E2F1,FAT2,FOSL1,GJB2,ID1,PPP2R2C,TGM2,WNT10A
PTF1A	transcription regulator	Activated	2.616	6.28e-10	ABAT,AMY2A,AMY2B,CALB2,CDX2,CEL,CPA1,CPA2,CTRB2,GAD2,GRIK3,IPCEF1,KIRREL2,NPHS1,PAX8,PRSS3,RBPJL
ETV1	transcription regulator		-1.709	0.00239	E2F1,ITGB3,MET,MMP1,MMP13,PLAUR
HSPB8	kinase		-1.471	0.00239	ALDOA,CDH2,CXCL8,LDHA,PKM,SLC2A1
LTB4R	G-protein coupled receptor		-1.455	0.00239	CLEC10A,CXCL8,EGF,MMP9,PTGS2,VEGFA
PHACTR1	other		-1.134	0.00247	ANGPTL4,FABP4,PI16,PTGS2,TMEM119,TRIB3,VEGFA
baicalein	chemical drug	Activated	2.619	0.00323	ABCB1,BIRC5,CCNB1,CXCL8,MMP1,PTGS2,PTTG1
NTRK3	kinase		-0.236	0.00247	ABCB1,IL11,IL1A,KRT19,NKX2-2,NTRK3,TNNI2
mitoxantrone	chemical drug		-1.913	0.00247	CXCL8,EREG,PERP,PMAIP1,PTGS2,TP63,VEGFA
GCN2iB	chemical drug		-0.659	0.0025	ALDOA,ENO1,GAPDH,GCK,ITGB3,LDHA,LPL,PKM,PLIN4,SLC2A2,TPI1
RAG2	enzyme		1.667	0.00256	ANKRD1,ANKRD36BP2,CD2,ID1,IGLL1/IGLL5,ISG15,KLF5,LY6E,MET,NT5E,PCDHA10,RAP1GAP
NLGN1	transmembrane receptor			0.00258	CDH2,L1CAM,LAMC2
ABCC6	transporter			0.00258	MMP1,MMP10,MMP13
TCIM	other			0.00258	CXCL8,IL1A,PTGS2
PDGFD	growth factor			0.00258	MMP1,PTGS2,VEGFA
UCP3	transporter			0.00258	ADIPOQ,IGFBP1,LEP
SNTA1	other			0.00258	DTNA,IGF1,NOS1
mir-329	microRNA			0.00258	BIRC5,GAD2,PAK3
miR-328-3p (and other miRNAs w/seed UGGCCCU)	mature microRNA			0.00258	AURKB,IGF2BP3,PKP3
miR-330-3p (and other miRNAs w/seed CAAAGCA)	mature microRNA			0.00258	CDH2,E2F1,EREG
RBX1	enzyme			0.00258	BIRC5,CCNB1,CDK1
PROK1	growth factor			0.00258	CXCL8,IL11,PTGS2
LPAR2	G-protein coupled receptor			0.00258	CXCL8,FN1,PTGS2
IL18RAP	transmembrane receptor			0.00258	CXCL8,IL1A,PTGS2
Eda	other			0.00258	AREG,PTHLH,WNT10A
Pde4d	enzyme			0.00258	ADCYAP1,CTSV,PTGS2
INSM1	transcription regulator			0.00258	INS,NKX6-1,PDX1
U46619	chemical reagent		-1.257	0.00259	CCNB1,CDK1,CXCL8,SELP
SQ 22536	chemical reagent		-1.165	0.00259	PCSK1,PCSK2,PTGS2,VEGFA
IDH1	enzyme	Activated	2.621	0.00234	CAV1,CFD,FABP4,FN1,GLS2,KCNB2,LEP,LPL,PGK1,SLC2A1
UCA1	other		0.927	0.00259	ABCB1,GLS2,GPT2,SLC7A5
Adaptor protein 1	complex			0.00259	CR2,MMP13,MMP9,PTGS2
GALNT6	enzyme		-1	0.00259	ANPEP,CDH2,FN1,LGR5
PLCE1	enzyme		-1.122	0.00259	CCL20,CCR2,CXCL8,PTGS2
SAT1	enzyme		0	0.00259	AMY2A,GAPDH,LEP,LPL
MZF1	transcription regulator			0.00259	CDH2,NOS1,PADI1,SOD3
resatorvid	chemical drug	Activated	2.625	1.29e-05	ALDOA,CCL20,CXCL8,HK2,LDHA,MMP9,PKM,PROX1,PTGS2,SLC2A1
DYRK1A	kinase	Activated	2.631	5.49e-05	CCNB1,CDC25C,CDC6,CDK1,E2F1,E2F8,UBE2C
MAP3K11	kinase		0	0.00259	BIRC5,CXCL8,MAPK8IP1,PTGS2
N-(3-oxododecanoyl)-homoserine lactone	chemical reagent		-1.004	0.00259	CXCL8,IL1A,PTGES,PTGS2
selenite	chemical toxicant			0.00259	BIRC5,MMP9,PLAU,SELENOP
amiloride	chemical drug		0.849	0.00259	PLAUR,PTGS2,SCNN1A,SERPINB3
hormone	chemical drug			0.00259	ESPL1,IGF1,MAD2L1,PTTG1
prostaglandin	chemical drug			0.00259	HAPLN1,LPL,PTGS2,VEGFA
onapristone	chemical drug		-1	0.00259	ADCYAP1,NPY1R,SCNN1A,VEGFA
HDL	complex		-0.658	0.0026	ADIPOQ,CCR2,CX3CR1,CXCL8,EGLN3,ITGB3,PTGS2,SELP
SFRP1	transmembrane receptor		0.391	0.0026	BIK,DKK1,FN1,MLXIPL,MMP1,MMP10,MMP9,SLC2A2
pyridaben	chemical toxicant		0.707	0.0026	CCL19,INHBA,KCNA2,LAMC2,MBOAT2,MUC6,TRPM3,UNC13C
FGF10	growth factor		0	0.0026	CPA1,MMP9,NKX6-1,PDX1,PERP,PTF1A,PTGS2,TACSTD2
SPNS2	transporter	Activated	2.646	0.00048	ALDOA,ENO1,ENO2,FOSL1,PGK1,PKM,PTGES
MAVS	other		-1.457	0.00264	BLK,C6,CCL20,CX3CR1,CXCL12,CXCL8,IFI27,IL11,IL1A,IRAK2,ISG15,MME,MST1R,PLAUR
SHH	peptidase		-0.154	0.00271	ANGPT1,CAV1,CCNB1,CHEK1,DDC,ERBB4,FGF10,FN1,HK2,HMGA1,ID1,IGF1,MET,NKX2-2,PDX1,PTHLH,RAD51,TUBB3
PDLIM2	other		-0.302	0.00272	CCL20,CDC25C,CXCL8,MME,MPZL2,MYEOV,NAP1L2,PCSK1N,RTN1,SH3GL2,SPOCD1
IL6R	transmembrane receptor		-1.953	0.00272	CCL20,CXCL8,FN1,IGF1,IGFBP1,MMP13,MMP9,PLIN5,PTGS2,SST,VEGFA
MYF6	transcription regulator		1.231	0.00276	ACACB,ANGPTL4,APLN,CCL17,EGF,IGF1,IL1A,IL1RN,INHBA,LTF,MMP10,VEGFA
HAVCR1	other		1.331	0.00276	ANPEP,ENO2,EREG,FSCN1,HK2,HLF,IFI27,L1CAM,LOXL2,PLAUR,PPP2R2C,VEGFA
FAM3B	cytokine			0.00279	CAV1,FN1,GAS2,KRT19,LDHA
EREG	growth factor		-1.519	0.00279	AREG,CDH2,EREG,PTGS2,TNC
PAX1	transcription regulator	Activated	2.646	0.00367	CRABP2,EVPL,IRF6,KRT17,KRT7,OVOL1,PPL
SIRT1	transcription regulator	Activated	2.663	3.75e-10	ABCB1,ACADL,ADIPOQ,APLN,ATP2A3,AURKB,BIRC5,CAV1,CDH2,CLEC10A,CNR1,CPA1,CPB1,CRYBG2,DKK1,ENO1,ERO1A,EVPL,FABP4,FGF10,FN1,GCK,HJURP,HK2,ID1,IGF1,JCHAIN,KIF1A,LDHA,LEP,LY6E,MMP1,MMP13,MMP9,NECTIN4,NEGR1,NEURL1,NR1H4,NT5E,NTRK2,PCSK2,PDK4,PRDM16,PTF1A,RBPJL,SCGN,SCNN1A,SFRP5,SLC2A1,SOD3,TACSTD2,TGM2,TMPRSS4
grape seed extract	chemical drug			0.00281	CCNB1,ENO1,ENO2,MKI67,PLAU,PTGS2
HISTONE	group		1	0.00281	CLEC10A,FHL5,MUC4,SELP,SFRP5,SLPI
mir-124	microRNA		-0.905	0.00281	ABCC8,IAPP,KCNJ11,PDX1,PPP1R13L,SLC1A2
RBL2	other	Activated	2.664	1.18e-07	AURKA,AURKB,BUB1,BUB1B,CCNA2,CCNB1,CDC25C,CDC6,CDK1,CDX2,E2F1,FOXM1,GRPR,KIFC1,MT1G,NEK2,PLK1,RRM2,VEGFA
DSCAML1	other	Activated	2.673	3.6e-05	FOXJ1,KCNA2,MMP10,NOS1,NRCAM,NTRK2,RIMS1,ROBO2,SEMA7A,SLC29A4,SNAP91,SOX6,TUBB3,WNT7B
mir-27	microRNA		0.447	0.00281	ABCB1,ACACB,BIRC5,CXCL12,E2F1,HOXA10,IGF1,MET,PKMYT1,PTGS2
EIF3E	translation regulator		0.973	0.00283	ANGPT1,APLP1,CDCA8,MAD2L1,PLAU,RAD54L,TNC
KEAP1	other		0.128	0.00283	AMBP,MMP9,MST1R,S100P,SELP,TOP2A,UGT1A1
NB73	chemical reagent	Activated	2.673	1.88e-07	AURKA,AURKB,BIRC5,CCNA2,CCNB1,CDK1,CENPA,CENPF,EGF,ERBB4,FOXM1,GTSE1,PLK1,PTPRR
MIF	cytokine		-1.727	0.00286	ADIPOQ,CCR6,CXCL8,IL11,IL22RA1,ISG15,MET,MMP1,MMP13,MMP9,PTGS2,RORC,SOX6,TEX11,TGFBI
LACTB	peptidase	Activated	2.729	3.11e-09	ALDH1A1,CDH2,COL7A1,CXCL8,DKK1,FN1,INHBA,LAMC2,LOXL2,OXTR,TGFBI,TGM2
morphine	chemical drug		-0.102	0.00286	ABCB1,ADM,CNR1,CXCL8,FOSL1,KCNA5,LEP,MMP9,NPHS1,NTRK2,NTRK3,PPP1R14C,PTGES,PTGS2,SLC1A2
MTORC1	complex		-1.489	0.00292	HK2,LDHA,PFKP,PKM,PLP1,PTGS2,RORC,SLC2A1
WNT4	cytokine		1.083	0.00292	ANGPT1,CDH2,DLK1,ID1,PAX8,PDGFD,POSTN,PTGS2
STEAP3	transporter		1.414	0.00292	ERO1A,ITGB3,KLF15,P4HA1,PLOD2,SORBS2,TGM2,VEGFA
hydroxypropyl-beta-cyclodextrin	chemical drug		-1.732	0.00298	ALB,APLN,APOD,BTLA,CCR6,CD79A,CX3CR1,CXCL14,IL1A,JCHAIN,NT5E,SCAMP5
EGLN2	enzyme		1.993	0.00308	ADIPOQ,ANKRD1,CXCL8,DKK1,EGLN3,GPT2,LDHA,RRM2,SLC2A1,TBC1D2
MACROH2A1	other		0.563	0.00308	ACADL,FN1,GCK,ID1,KRT23,LMO3,LPL,PLAU,SLC2A1,SLC2A2
thiostrepton	chemical - endogenous non-mammalian	Activated	2.75	6.54e-07	ASPM,AURKB,CDCA8,FOXM1,KIF2C,MCM10,MELK,NCAPG
DLX1	transcription regulator		-1.492	0.00309	ALDH1A1,AREG,ASPM,ENO2,GAD2,LOXL2,PAX8,TGFBI,WNT7B
PAX6	transcription regulator	Activated	2.763	4.07e-09	CDC45,CDC6,CDCA2,CEACAM1,CENPI,EOMES,EXO1,FFAR1,FUT9,G6PC2,GCK,GLP1R,IAPP,INS,IQGAP3,L1CAM,MET,MMP9,NKX2-2,NKX6-1,PCSK1,PCSK1N,PCSK2,PDX1,SLAMF6,SLC2A2,SST,TNC,TRPM3,TUBB3,VEGFA
F3	transmembrane receptor		-1.718	0.00309	ANGPT1,AREG,CXCL8,HMGA2,ITGA2,MMP9,PAK3,TGM2,VEGFA
Alpha catenin	group	Activated	2.765	1.53e-06	ADAM8,AREG,CTSV,CXCL12,DKK1,ELN,EREG,IGF1,IGFBP1,KRT6B,MMP11,MMP12,MMP13,MMP9,PLAU,PTGS2,S100A9,TGM2,TNC
N-acetylmuramyl-L-alanyl-D-isoglutamine	chemical - endogenous non-mammalian		-1.574	0.00309	AOX1,CCL17,CCL19,CCL20,CXCL8,IL1A,ITGB3,MMP9,PTGS2
tacrolimus	chemical drug		-0.761	0.00312	ANGPT1,APOD,AREG,CALB2,CD8B,CXCL8,FABP4,FN1,HOMER2,ID1,INS,KCNK3,KLRC4-KLRK1/KLRK1,NOS1,NT5E,PDCD4,PTGS2,SLAMF1,SLC8A2,TGFBR3,TNC,TTN
ERG	transcription regulator		-0.724	0.00319	CADPS,CCNA2,CDH2,CIT,CNR1,CTNNA2,CXCL8,DIAPH3,FHOD3,HMMR,HNF1B,MET,MMP1,MMP9,MPZL2,NDRG1,NRCAM,ORC6,PLAU,PLAUR,RRM2,WNT11,ZBTB16
corticosterone	chemical - endogenous mammalian		1.339	0.0032	ABCA6,ANGPTL4,CAV1,EDN3,GCK,LEP,MMP9,NOS1,NR3C2,PDK4,PTGS2,RELN,SLC1A2,SLC2A2,TGM2,WNT7B
FOLR1	transporter			0.00321	ADH1C,ASPA,B3GNT3,CAV1,GIMAP1,HOXB9,PDCD4,PIP5K1B,PVT1,SHCBP1,TPI1
SIM1	transcription regulator		-0.688	0.00321	ANGPTL4,AOX1,CALB2,CDH3,COL11A1,EGF,GPX3,ITGB3,KCNQ1,KRT5,LAMB3,LEP,LTF,PLP1,POSTN,SERPINA5,SST,UGT1A6,WNT7B
CXCL8	cytokine		-1.142	0.00322	ABCB1,CXCL8,FOXJ1,GJB1,HABP2,KRT5,MMP10,MMP9,PCDH1,PTGS2,TP63,VEGFA
thymoquinone	chemical drug			0.00323	BIK,BIRC5,E2F1,MMP1,MMP13,MMP9,PKM
MEOX2	transcription regulator		1	0.00323	ANGPT1,CCL20,CDH2,CXCL8,ID1,ITGB3,MMP10
PDX1	transcription regulator	Activated	2.782	1.27e-12	ABCC8,ALB,ALDOB,ARL4D,ATP2A3,CDO1,DLK1,ELAPOR1,ERO1A,ERO1B,FFAR1,G6PC2,GCK,GLP1R,IAPP,ID1,INS,KCNJ11,NEUROD1,NKX2-2,NKX6-1,NR5A2,PCSK1,PCSK2,PDX1,PMAIP1,PPP2R2C,SEZ6L,SLC2A1,SLC2A2,SLIT3,SST,TGFBR3,TRIB3,XKR4
KIN001-043	chemical drug		1.633	0.00323	CDX2,CRABP2,ID1,LEFTY1,NEUROD1,NR5A2,TNS4
Bay 11-7082	chemical - kinase inhibitor	Activated	2.783	0.00895	CCR2,CDH2,CXCL8,EREG,ID1,IFI27,MMP13,MMP9,PI3,PTGS2,SIX4
budesonide	chemical drug	Activated	2.793	0.00509	AREG,AURKB,BLK,CDA,CFAP20DC,CGNL1,CST6,CXCL8,ECT2,EFNA5,EREG,GNA15,GPT2,IL1RAP,IL1RN,KRT7,MAD2L1,PADI1,PPL,PSCA,RAP1GAP,RHCG,S100A14,S100A9
ABCA1	transporter		1.942	0.00327	ABCA8,ADIPOQ,LEP,MMP9,PTGS2,SELP,SLC2A1,SLC2A2
Esrra	ligand-dependent nuclear receptor	Activated	2.794	4.72e-05	ACADL,ALDOA,ALDOB,CCL17,CCL20,CNR1,ENO1,ENO2,IL1A,KCNQ1,PDK4,PNLIPRP2,PPP1R1B,PTGS2,SCNN1A,SLC2A1
ZBED6	transcription regulator		-0.927	0.00329	DLGAP5,GCK,PDX1,TTK,TUBB3,UPP1
miR-23a-3p (and other miRNAs w/seed UCACAUU)	mature microRNA		1.122	0.00329	ACSL6,CXCL12,HK2,LDHA,MET,PLAU
pemetrexed	chemical drug		-1.633	0.00329	CCL20,IL1A,MET,NECTIN4,NT5E,SPINK1
PIN1	enzyme		-1.94	0.00337	BUB1,CDH2,CENPA,CXCL8,DEPDC1,EPB41L4B,FN1,MMP9,NCAPH,PTGS2
15-deoxy-delta-12,14 -PGJ 2	chemical - endogenous mammalian	Activated	2.819	0.000177	BIRC5,CCNB1,CDC25C,CXCL8,E2F1,FABP4,FN1,IAPP,IL1A,LEFTY1,MMP1,MMP13,MMP9,MNX1,NEUROD1,NR5A2,P4HA1,PDX1,PLAU,PTGES,PTGS2,SST,TUBB3,VEGFA
KAT2A	enzyme		-1.996	0.00338	CHEK1,CKS2,E2F1,EFNA5,FOXM1,HMGA1,IMPA2,LDHA,LGR5,MAD2L1,RELN,SLC16A1,SULF1
pregna-4,17-diene-3,16-dione	chemical - endogenous non-mammalian		1.387	0.0034	ADIPOQ,BIRC5,MMP9,PTGS2,VEGFA
Ikb	group		-1.006	0.0034	CCNB1,KRT6B,MMP1,MMP13,PTGS2
OICR-9429	chemical reagent	Activated	2.82	5.64e-09	AURKA,BIRC5,CCNA2,CCNB1,CDK1,E2F1,FOXM1,PLK1
CCN4	other		-0.806	0.0034	CDH2,FN1,MMP1,MMP9,NDRG1
ZFP91	transcription regulator	Activated	2.828	1.25e-07	CCL19,CCNA2,CDK1,CHEK1,CRABP2,HK2,MAD2L1,RRM2
MLN120B	chemical drug		1.432	0.0034	CD3E,CXCL8,MMP1,MMP13,PTGS2
LILRB1	transmembrane receptor		1.4	0.0034	ADM,CAV1,CXCL8,MMP9,TENT5C
bisindolylmaleimide iv	chemical drug		0.447	0.0034	CHGA,CXCL8,FABP4,ITGA2,MMP13
let-7a-5p (and other miRNAs w/seed GAGGUAG)	mature microRNA	Activated	2.835	0.000104	ACSL6,ADAMTS14,ADAMTS8,AURKB,BIRC5,CDH2,FN1,HMGA1,HMGA2,IGF2BP2,IGF2BP3,ITGB3,KCNJ16,KRT19,LOXL2,MMP9,PLEC,PLOD2,PTGS2,TGFBR3,UHRF1,USP44
HNF4α dimer	complex		1.131	0.00341	ALDOB,GAPDH,KCNJ11,SLC2A2
Nkx2-2os	other		1	0.00341	NKX2-2,PCSK1N,SLC2A2,SST
miR-196a-5p (and other miRNAs w/seed AGGUAGU)	mature microRNA		1.131	0.00341	ACSL6,HOXB7,KRT5,S100A9
PRKRA	other		-0.762	0.00341	IL11,REG1A,REG3A,REG3G
RALA	enzyme			0.00341	CDH2,MMP9,PLAU,PLAUR
acriflavine	chemical toxicant		1.994	0.00341	ADIPOQ,HK2,NT5E,SLC2A1
glimepiride	chemical drug			0.00341	ADIPOQ,FABP4,LEP,SLC2A1
asiatic acid	chemical reagent		1.4	0.00341	CCNB1,CDC25C,CDK1,MMP9
zalcitabine	chemical drug		0	0.00341	CXCL12,EGLN3,PGK1,SLC2A1
caffeine	chemical drug		0.99	0.00341	CAV1,CDC25C,CDK1,CXCL8,FOXM1,KLRC4-KLRK1/KLRK1,NTRK2,PTGS2,SLC2A1
POU4F1	transcription regulator		1.991	0.00347	ADCYAP1,AJAP1,CALB2,DLG2,IRX3,NEUROD1,NTRK2,NTRK3,PAPPA2,PMAIP1,SCN7A,SNCG
INSIG1	other		-1.258	0.00347	ACACB,CCL17,CCR6,DLK1,FABP4,LPL,MLXIPL,PDX1,PTGES,S100A9,SLC2A2,TRIB3
CCN2	growth factor		0.073	0.00347	BIRC5,EGLN3,ENO1,FN1,HAPLN1,IGF1,MMP1,MMP13,MMP9,P4HA1,SDC4,VEGFA
DMRT1	transcription regulator			0.00348	ALDH1A1,ATP13A4,CHEK1,COL4A3,CTRB2,E2F1,E2F8,FGF10,HOXB7,P4HA1,TRIM50
POU2F2	transcription regulator		0	0.00348	BTLA,DHRS9,ENO1,FCRL1,GATM,HNF1B,IGKC,KCNN4,LY6E,MS4A1,VIP
PC-SPES	chemical drug			0.00348	CCNA2,CDC20,CDC6,CLU,GAPDH,GJB1,GSTA2,ID1,IFI27,MAD2L1,UBE2C
IL10RA	transmembrane receptor	Activated	2.836	4.66e-10	ABAT,ABCB1,ACSM3,ADH1C,ALDOB,CBS/LOC102724560,CERS4,CFTR,COL14A1,DKK1,DPEP1,DPT,EGF,ERO1A,FAM83B,FERMT1,FN1,GPR171,GSDMC,HCAR2,HEPACAM2,IL1A,IL1RN,INHBA,NDRG2,NR5A2,OGN,POSTN,REG3A,REG3G,REG4,SLAMF6,SLC16A3,SLC2A1,SORBS2,SYCN,TGM2,THBS4,TTR,UPP1,WFDC2
bortezomib	chemical drug		-1.183	0.00358	ABCB1,AURKA,BIK,BIRC5,CAV1,CCNB1,CCR6,CXCL12,CXCL8,DKK1,FANCA,HSPA1A/HSPA1B,IGF1,IGF2BP3,IGKC,INHBA,MS4A1,PMAIP1,PTGS2,RAD51,TRIB3,VEGFA
celecoxib	chemical drug		1.544	0.00362	BIRC5,BLK,CENPF,CHEK1,CLDN4,E2F1,MET,MKI67,MMP13,MMP9,PTGS2,SELP,TP63
RUNX1-RUNX1T1	fusion gene/product			0.00362	AFF3,AQP8,ASPA,CA8,EVPL,GNA15,ID1,ITGA2,JUP,MUC6,RAD51,SLC16A12,ZBTB16
CCL11	cytokine		0.119	0.00365	BIRC5,CCR2,CXCL12,CXCL8,FGF10,HCAR3,ITGA2,LEP
MK2206	chemical drug		1.335	0.00367	BIRC5,CDH2,HK2,LDHA,MLXIPL,TP63,VEGFA
pembrolizumab	biologic drug		1.89	0.00367	CCNB1,CD27,CD8A,CDK1,E2F1,MKI67,PTGS2
NUPR1	transcription regulator	Activated	2.84	2.75e-12	ACSS1,ADM,AREG,ASPM,AURKA,BUB1,BUB1B,C19orf33,CCNA2,CDC25C,CDCA2,CDCA3,CDCA8,CENPI,CKAP2L,CXCL8,E2F8,ENO2,EREG,ESPL1,EXO1,GINS1,GTSE1,H1-5,H2AC13,H2AC14,H2AC17,HILPDA,HJURP,HK2,IGF2BP3,KIF18A,KIF20A,KIF23,KIF2C,KIFC1,KNL1,MCM10,MKI67,MMP10,MMP12,NDRG1,PAX8-AS1,PLK1,POLQ,RAB39B,RAD51,REG3A,SHCBP1,SIX4,SLC2A1,SPAG5,SPC24,TFAP2A,TICRR,TMEM158,TRIB3,TRIM16,UCA1,UPP1,ZNF488
Ro31-8220	chemical drug		1.94	0.00367	CCL20,CXCL8,FABP4,FN1,MMP1,PDCD4,PTGS2
fluoxetine	chemical drug		-0.02	0.00368	FGFBP1,HPN,KCNA5,KCNK2,NOS1,NR3C2,NTRK2,PPP1R1B,SERPINA6,SLC1A2
ZC3H12A	enzyme		1.306	0.00369	ADIPOQ,ATP2A3,BCAR3,C15orf48,CEACAM1,EREG,FABP4,FCRL1,FCRL5,ITGB3,KRT5,LPL,MMP9,POU2AF1,SEMA4B,SERPINB3,SLIT3
ionomycin	chemical reagent		-1.929	0.00373	ATP2A3,CCR6,CLDN4,CXCL8,HK2,KCNN4,LDHA,MMP10,MMP9,P2RY2,PKM,POU2AF1,PTGS2,RORC,SLAMF1,SLC2A1,TNFRSF6B,ZBTB16
IL36G	cytokine			0.00376	CCL17,CCL20,CXCL8,FLT3,IL1A,IL1RN,MMP9,S100A14,VEGFA
CTLA4	transmembrane receptor		1	0.00376	CCNA2,CD3D,CXCL8,MKI67,SELP,SLC7A5,TENT5C,TOP2A,TPX2
MAP2K3	kinase		-1.706	0.00376	CXCL8,ISG15,MMP1,MMP13,MMP9,PLAU,PTGS2,RGS7,VEGFA
glutathione	chemical - endogenous mammalian		-0.137	0.00376	ABCB1,ALB,BIRC5,GPX3,MET,NDRG1,PTGS2,TNC,VEGFA
maslinic acid	chemical - endogenous non-mammalian		-0.378	0.00377	ADIPOQ,AMY2A,CDO1,GPRC5A,ITGA3,LEP,PLAUR,PRKAR2B,PTGS2,SLC1A2,SLC2A2
ATG5	other		-0.711	0.00377	CDH2,CLEC10A,FN1,GAS2,HK2,IL1A,MMP9,SIX1,SLC2A1,TGM2,TPX2
niacinamide	chemical - endogenous mammalian		-0.302	0.00377	CCNB1,CDKN3,CXCL12,CXCL8,E2F1,GAPDH,INS,MMP9,PDK4,PMAIP1,PTGS2
NR5A2	ligand-dependent nuclear receptor	Activated	2.841	6.8e-08	AQP12A/AQP12B,BAAT,CEL,CELA3B,CFD,CPA1,CPA2,CTRL,GATM,GLS2,GPT2,IGFBP1,IL1RN,MMP9,NR0B2,NR1H4,NR5A2,ONECUT1,PNLIP,PTGDS,RBPJL,SYCN
Rar	group		-1	0.00382	BTG2,GAS2,MMP1,MMP11,MMP13,TGM2
IKK (complex)	complex		-0.128	0.00382	CXCL8,EOMES,FANCA,MMP9,PTGS2,RAD51
CBX5	transcription regulator	Activated	2.846	4.03e-06	ABCB1,BIRC5,C15orf48,CDC6,CEACAM1,E2F1,FGFBP1,H2AC18/H2AC19,HOXB6,IGFL2,LAMB3,MAL2,PTK6,S100P,SBSPON,SH3GL2,TACSTD2,TGFBI,TNFRSF6B
TRPM2	ion channel		0.647	0.00382	CXCL8,ENO2,ERO1A,LDHA,SLC2A1,VEGFA
asciminib	chemical drug		0.294	0.00382	BTG2,CDC6,E2F8,PMAIP1,SLC7A5,VEGFA
sodium orthovanadate	chemical reagent		-1.673	0.00382	CCNA2,CXCL8,ERBB4,FABP4,PLAUR,SLC2A5
NGF	growth factor		-1.367	0.00391	ADM,BIRC5,BTG2,CAV1,CDK1,EGLN3,FOSL1,GRIA2,GRIA4,ID1,ITGA2,MMP10,MMP9,NOS1,PLAUR,PLK4,PPP2R2C,PRKAR2B,TFAP2A,TTK,VEGFA,VIP
isobutylmethylxanthine	chemical toxicant		0.807	0.00393	ADIPOQ,ANGPTL4,APLN,AREG,CAV1,CHGA,CRABP2,FABP4,FN1,GAPDH,INHBA,ITGA3,ITGB3,LDHA,LPL,MMP13,PDK4,PLIN1,TNC
SLC2A11	transporter			0.00399	ADIPOQ,DLK1,FABP4
SLC2A10	transporter			0.00399	ADIPOQ,DLK1,FABP4
APBA3	transporter			0.00399	PGK1,SLC2A1,VEGFA
MIA	other			0.00399	CDH2,FN1,ITGB3
mir-28	microRNA			0.00399	BTLA,LDHA,MAD2L1
PTPRS	phosphatase			0.00399	IGF1,NTRK2,SST
HTR4	G-protein coupled receptor			0.00399	ANGPT1,CXCL12,CXCL8
MAD2L1	other			0.00399	KRT15,LGR5,PTTG1
IL17D	cytokine			0.00399	CXCL8,REG3A,REG3G
dimethyl succinate	chemical - endogenous mammalian			0.00399	CDH2,FN1,SLC16A1
NEUROD1	transcription regulator	Activated	2.87	5.06e-11	ABCC8,CHGA,GCK,IAPP,INS,INSM1,KCNJ11,NEUROD1,NKX2-2,NKX6-1,NR0B2,NTRK2,NTRK3,PCSK1,PCSK2,PDX1,PKM,SLC2A2
ISL1	transcription regulator	Activated	2.887	7.83e-07	ABCC8,ADCYAP1,AJAP1,CALB2,DLG2,IAPP,IL1A,INS,IRX3,KCNJ11,NEUROD1,NTRK2,NTRK3,PAPPA2,PCSK2,PDX1,SCN7A,SLC2A2
triptolide	chemical drug	Activated	2.891	2.69e-05	ADM,APLN,BIRC5,CAV1,CXCL12,CXCL8,FBLN5,HILPDA,HK2,IL1A,ITGA2,LAMA3,MKI67,MMP1,MMP11,PMAIP1,POSTN,PTGS2,TNFRSF6B
GNA15	enzyme			0.00402	ADM,CCL20,CDO1,CP,CXCL8,FBLN5,FOSL1,IL1RN,PTGS2,SORBS2,TRIB3,XDH
olanzapine	chemical drug		-0.6	0.00408	AOX1,CTRB2,DCBLD2,GPHA2,IL1RAP,INS,RELN,S100A9,SCNN1A,SNCG,SYT4
fenofibrate	chemical drug		0.996	0.00409	ACACB,ACADL,ADIPOQ,ANGPTL4,CDH2,CHEK1,CLU,CXCL8,FABP4,FN1,GAPDH,HILPDA,HNF1B,LPL,LY6D,PDK4,PDX1,PDZK1,PRSS2,PTGS2,SLC2A2,UGT1A9 (includes others)
AURKA	kinase		-1.195	0.0041	FOXM1,HK2,LDHA,PMAIP1,SLC2A1
sirolimus	chemical drug	Activated	2.902	6.65e-06	ACACB,ADM,AURKA,AURKB,BEX1,BEX2,BIRC5,CACNA1D,CCL20,CCNA2,CDA,CDH2,CDK1,CFD,CHEK1,CX3CR1,E2F1,ENO1,FN1,FSCN1,GPD1,HK2,ID1,IGF1,IGFBP1,ISG15,KIF15,LDHA,LEP,LGR5,MKI67,MMP1,MMP13,MMP9,NPHS1,PCDH1,PDCD4,PFKP,PGK1,PKM,PLAU,PLAUR,PLIN1,POSTN,RORC,SFN,SLC1A2,SLC2A1,SLC2A2,SLC38A3,SLC7A5,TOP2A,TPI1,VEGFA
CDH2	other		-0.179	0.0041	ENO2,FN1,KCNA5,MMP9,NDRG1
ITGB4	transmembrane receptor		-1.402	0.0041	AREG,BIRC5,EREG,MMP1,VEGFA
RAPGEF3	other		1.172	0.0041	FN1,LEP,PDX1,PTGS2,SLC2A2
USF2	transcription regulator		0.406	0.00414	APLN,CD2,CFTR,FCER1A,GCK,GHRL,IGFBP1,P4HA1,RORC
clopidogrel	chemical drug		-0.508	0.00414	ATOH8,CXCL12,GPT2,KLF15,LYPD3,PMAIP1,TRIB3,VEGFA,WNT7B
LY294002	chemical drug	Activated	2.923	2.89e-13	ABCB1,ACSM3,ADH1C,ANPEP,ART3,AURKA,BIRC5,BUB1B,CCL20,CCNA2,CCNB1,CCR2,CDH2,CKS2,CLDN4,CNR1,CP,CPA2,CTNNA2,CXCL8,DLG2,EREG,FLRT2,FN1,FOSL1,GCK,GPD1,HAPLN1,HK2,HNF1B,IGF1,IL1A,IL1RN,INS,ITGB3,JUP,LAMB3,LAMC2,LEP,MMP13,MMP9,NDRG1,NPHS1,NTRK3,PFKP,PGK1,PLA2G2A,PLAU,PMAIP1,POSTN,PROX1,PTGS2,PTTG1,RAMP3,RORC,RXRG,SELP,SFN,SLC2A1,SLC38A3,SPAG5,TOP2A,TP63,TTN,UBE2C,VEGFA,ZBTB16
2-methoxyestradiol	chemical - endogenous mammalian		-0.029	0.00415	AREG,CAV1,ID1,LTF,PRODH,PTGS2,SOX6
HNF4G	transcription regulator		1.664	0.00415	ITGA2,LAMB3,LAMC2,MUC4,OTC,PAK3,PDLIM7
MED13	transcription regulator		-1.134	0.00415	ACSM3,ANKRD1,ELN,ENO1,GPD1,NTRK2,PRKAR2B
CDK2	kinase		-0.174	0.00415	CDC6,CDX2,CHEK1,E2F1,GCK,KCNJ11,PTTG1
miR-139-5p (miRNAs w/seed CUACAGU)	mature microRNA	Activated	2.991	4.64e-05	FERMT1,GPRC5A,HK2,KLK6,MMP11,RRM2,S100A14,SH3TC2,TICRR
urethane	chemical toxicant			0.00415	CTSV,E2F1,PLAUR,PTGES,PTGS2,SDC4,VEGFA
ZFTA-RELA	fusion gene/product		-1.89	0.00415	FN1,IL1RN,L1CAM,NPY1R,PTGS2,SDC4,TGM2
C3	peptidase		-0.822	0.00436	CR2,CXCL8,FN1,IL1A,LEP,NPHS1,PDIA2,SELP,TTR,VEGFA
AMP	chemical - endogenous mammalian		-0.152	0.00438	CLPS,NT5E,PNLIPRP2,SELP
NEUROG3	transcription regulator	Activated	3.014	3.08e-11	ABCC8,CDH2,CHGA,CPB1,CTSV,GCK,GHRL,GLP1R,GRPR,IAPP,INS,KLB,MNX1,NEUROD1,NKX2-2,NKX6-1,NTRK2,PCSK1,PDX1,PPY,REG4,SST,TTR,ZBTB16
ITGB5	other		-1	0.00438	MMP13,MMP9,RAD51,VTN
H1-2	other		-0.469	0.00438	GAPDH,HSPA1A/HSPA1B,PHLDA2,PMAIP1
mir-320	microRNA		-0.182	0.00438	AQP1,BIRC5,IGF1,MKI67
LPAR1	G-protein coupled receptor		-1.98	0.00438	CXCL8,KLF5,MMP9,PTGS2
IGFBP1	other		-1.925	0.00438	IGF1,IGFBP1,ITGA2,ITGB3
ST14	peptidase		-1.944	0.00438	CLDN2,CXCL8,MMP1,MMP13
myricetin	chemical - endogenous non-mammalian		1.951	0.00438	MMP1,MMP13,PTGS2,SLC16A1
morin	chemical - endogenous non-mammalian		1.982	0.00438	BIRC5,MMP13,MMP9,PTGS2
rebamipide	chemical drug		1.179	0.00438	CXCL8,MMP13,MMP9,MUC4
lenalidomide	chemical drug		-1.606	0.00439	AJAP1,BLNK,CAV1,CNKSR2,CTTNBP2,DKK1,DTNA,ENO1,FN1,HILPDA,IFI27,IGF2BP3,IGSF11,KLRC4-KLRK1/KLRK1,LPL,PLOD2,RORC,S100A16,WNT10A,WNT11,WNT7B
PRKDC	kinase			0.00442	ANLN,CCNB1,ITGB4,PLK1,PTTG1,UGT2B15
miR-181a-5p (and other miRNAs w/seed ACAUUCA)	mature microRNA		-0.345	0.00442	ADM,CDH2,CDX2,GRIA2,PLAG1,PROX1
mir-135	microRNA		0.64	0.00442	CDH2,CXCL12,HOXA10,IL11,MMP13,PTHLH
miR-24-3p (and other miRNAs w/seed GGCUCAG)	mature microRNA		1.664	0.00442	ACSL6,AURKB,CCNA2,CDK1,JPH2,PMAIP1
CBX3	transcription regulator		0.447	0.00442	BIRC5,CDK1,E2F1,PLK1,PPL,SCNN1A
daunorubicin	chemical drug		1.796	0.00442	ABCB1,ABCC6,ABCC8,CFTR,FOXM1,PTGS2
eplerenone	chemical drug		1.747	0.00442	ADIPOQ,EDN3,FN1,MMP9,PTGS2,VEGFA
RANBP3L	other		-0.707	0.00451	COL4A3,GC,HOXA10,INHBA,MYO7B,PARM1,SH3GL2,SIM1
PSEN1	peptidase		-1.454	0.00453	ABCC6,ALB,ALDOA,AMY2A,ARHGDIG,ATP1A2,CDH2,CPLX2,CX3CR1,ENO1,ENO2,GAPDH,IGF1,L1CAM,MCM10,MME,MMP9,NOS1,PAK3,PGK1,PKM,PKP3,PMAIP1,PTGS2,RELN,SH3GL2,SLC1A2,TNXB,TPI1,TUBB3
NOS2	enzyme		-1.871	0.00457	ADIPOQ,AZGP1,BIRC5,CD3E,CFD,CP,CXCL8,FABP4,GPD1,IL1RN,ISG15,ITIH4,LEP,MMP9,PERP,PTGS2,VEGFA
EOMES	transcription regulator		1.331	0.00463	ADCYAP1,ADM,CCKBR,EOMES,FREM1,HOXA10,ITGA2,NRP2,PITX1,ROBO2,SV2B,TGFBI
H2AX	transcription regulator		-1.458	0.00468	ANGPT1,CLSPN,CLU,PKM,SFRP5,SLC2A1,VEGFA
RB1	transcription regulator	Activated	3.027	4e-10	AURKB,BIRC5,BUB1,CCL20,CCNA2,CCNB1,CDC25C,CDC6,CDCA5,CDK1,CDX2,CELSR1,CXCL8,DEPDC1,DLGAP5,DLK1,E2F1,E2F7,EOMES,FABP4,FANCA,FN1,FOSL1,GPRC5A,GPT2,H1-5,H2BC11,ID1,IGF1,KIF20A,KRT5,LGR5,LOXL2,MCM10,MELK,MET,MT1G,NUSAP1,PBK,PLK1,PRR11,PTTG1,RAD51,RAD51AP1,RAMP3,RECQL4,REEP1,RRM2,SCTR,SPC24,TNNI2,TNNT1,TP63,TPST2,TTK,UBE2C,VEGFA
NUP98-DDX10	fusion gene/product		-1.89	0.00468	ANGPT1,HOXA10,HOXB6,HOXB7,NDRG2,PTGS2,STYK1
n-3 fatty acids	chemical drug		1.103	0.00468	ADIPOQ,CBS/LOC102724560,GNMT,MAT1A,PTGS2,RGN,SLC2A2
zeaxanthin dipalmitate	chemical - endogenous non-mammalian		1.604	0.00472	ALDOA,BTG2,CLDN2,COL4A3,EPHA2,HCAR2,LRRC2,NEUROD1,S100A16,SDC4,SP6,TGM2,THBS4,TTR
PNPLA2	enzyme		1.734	0.00474	ACADL,FABP4,LEP,LPL,PDIA2,PDK4,PLIN5,SLC16A1,SLC2A1,SLC2A2
SCAP	other		-0.275	0.00475	ACACB,ALB,CDH2,CXCL8,DLK1,ID1,MMP9,PTGS2,REG1A,REG1B,TRIB3
SMAD	complex			0.0049	ANGPTL4,ID1,PTHLH,VEGFA,VIP
PHF1	transcription regulator			0.0049	HOXA10,HOXB6,HOXB7,HOXB9,SFN
PNO1	other		-1.462	0.0049	CDH2,CXCL8,IL1A,OVOL1,PTGS2
PTBP1	enzyme		0.65	0.0049	FOSL1,GLS2,GPT2,LDHA,PKM
CD9	other			0.0049	CALB2,ITGA2,ITGA3,MMP9,VEGFA
SPRY1	other		-0.44	0.0049	EOMES,FGF10,IGF1,ISG15,MMP11
EXT1	enzyme		1.342	0.0049	ACACB,FABP4,FN1,KLF15,PLIN1
H-[1,2,4]oxadiazolo[4,3-alpha]quinoxalin-1-one	chemical reagent		-1.069	0.0049	CD8A,MMP9,PLAUR,PTGS2,SOD3
CREM	transcription regulator		0.102	0.00491	BTG2,CCNB1,CD8A,CD8B,CRABP2,CXCL8,GJD2,INS,KLF5,NOS1,PCSK1,PGK1,SLC16A1,SST,VEGFA
memantine	chemical drug		-0.777	0.00496	ADCY1,CDH2,CHRM3,CNKSR2,CSRNP3,DDC,NOS1,NTRK2,PAK3,PPP1R1B,SCN2B,SLC1A2
arsenite	chemical toxicant		-0.754	0.00496	ABCB1,CAV1,CDH2,CXCL8,EREG,HSPA1A/HSPA1B,IGF1,IL1RAP,INHBA,MMP1,PTGS2,VEGFA
dexamethasone	chemical drug	Activated	3.032	5.98e-36	A4GALT,ABCB1,ABCC6,ABCC8,ACADL,ADGRF4,ADIPOQ,ADM,ADRA2A,ALB,ALDH1A1,ALDOB,AMIGO2,AMY2B,ANGPT1,ANGPTL4,ANKRD1,ANPEP,APLN,APOD,AQP1,AREG,ARHGAP23,ASAP2,ATOH8,BIRC5,BMP5,BRIP1,BTG2,CA8,CAV1,CCL17,CCL19,CCL20,CCNA2,CCR2,CD3D,CD3E,CD8B,CDC6,CDH2,CEACAM1,CFD,CHEK1,CHGA,CLU,COL11A1,COL4A3,COL7A1,CP,CR2,CRABP2,CTRB2,CTSV,CX3CR1,CXCL12,CXCL14,CXCL8,DDI1,DHRS9,DLGAP5,DLK1,E2F1,E2F8,ECHDC3,ECT2,EDN3,EGF,EGL…
LAS1L	other		0	0.005	ANGPTL4,BTG2,CHST6,CRABP2,EXO1,MCM10,MMP11,PKMYT1
SGPL1	enzyme		-1.067	0.005	ABCB1,CDH3,CERS4,ISG15,KRT17,PTGS2,SFN,ZBED2
JQ1	chemical reagent	Activated	3.049	1.64e-05	ARL4D,CCAT1,CCNA2,CDC6,CDCA5,CDCP1,CFTR,CLEC10A,CXCL8,E2F1,GINS1,IGF2BP3,ISG15,KIF23,LAMB3,MKI67,MMP13,PMAIP1,RAD51,RORC,RRM2,TOP2A,TP63
LHX1	transcription regulator	Activated	3.058	3.87e-06	ALDOB,ANGPT1,ANPEP,CLDN2,CXCL12,FN1,FUT9,GATM,KLK6,MMP1,MMP9,PAH,PDZK1,SERPINA6,SIM1,SLC16A12,SPINK1,UMOD
COL5A1	other		1.091	0.00508	COL11A1,FBLN5,FN1,ITGB3,LOXL2,PKM
SP600125	chemical drug	Activated	3.067	6.52e-12	ABCB1,ADM,ANGPT1,AQP1,AQP8,AREG,BTG2,CA4,CCL20,CCNB1,CDH2,CDK1,CLDN4,COL7A1,CXCL8,DKK1,FLRT3,FN1,H2AC18/H2AC19,IGF1,IL11,IL1A,IL1RN,INHBA,ISG15,ITGA2,ITGA3,ITGB4,LGALS2,MAPK8IP1,MMP1,MMP12,MMP13,MMP9,NPHS1,NR0B2,NR3C2,PDGFD,PLEC,POSTN,PTGDS,PTGES,PTGS2,SELP,SHISAL2B,TRIB3,UCA1,VEGFA
MEIS1	transcription regulator		0.776	0.00508	DLK1,FLT3,HLF,HOXA10,IRX3,SST
nafenopin	chemical drug			0.00508	CDC20,CEL,CELA2A,CLPS,CTRB2,IGFBP1
imipramine blue	chemical drug	Activated	3.082	9.29e-07	AURKA,CCNA2,CCNB1,CENPA,CENPE,CENPF,EXO1,FOXM1,PLK1,PLK4
IL23	complex		1.302	0.00526	CCL20,CCR2,CCR6,CXCL8,REG3A,REG3G,RORC
CELA3B	peptidase			0.00526	ADAM8,FGFBP1,GDF7,IL11,MMP9,SOD3,TGFBI
2-bromoethylamine	chemical reagent		-1.937	0.00526	CAPN6,CLDN4,CLU,CP,IGFBP1,LAMC2,UPP1
SLC16A2	transporter		1.633	0.00526	HAPLN1,IER5,SEMA7A,SLC16A1,SLC16A3,SLC7A5,SLCO1B3
parthenolide	chemical drug		1.103	0.00526	ANKRD1,CERS4,CXCL8,MMP9,NR3C2,PDK4,PTGS2
ALKBH5	enzyme		-1.531	0.00532	CAV1,CLU,DKK1,GCK,KCNJ11,MKI67,PKMYT1,RACGAP1,SERPINA5,SOX6,UBE2C,UHRF1
plicamycin	chemical drug		0.222	0.00532	FOXM1,GJB2,GPD1,ID1,IER5,KCNA3,MET,MST1R,PLAUR,PMAIP1,PPP1R1B,SEMA7A
ATP	chemical - endogenous mammalian		-0.603	0.00537	ADM,BIRC5,CASR,CXCL8,ESM1,IL1RN,MMP1,MMP13,NOS1,P2RY2,PTGS2,SYT4,TUBB3
HNF4A	transcription regulator	Activated	3.108	1.8e-06	A1CF,ABCA6,ABCC6,ADH1B,ADPRHL1,ALB,ALDH1A1,ALDOB,AMBP,ANPEP,APOH,AQP1,AQP8,BAAT,BMP5,BRIP1,BTNL8,C6,CAV1,CBS/LOC102724560,CCL14,CCL20,CCNA2,CCNB1,CDC45,CDC6,CDCA5,CDK1,CDX2,CEACAM1,CHST9,CKS2,CLDN2,COQ8A,CP,CPA2,CRABP2,CXCL8,DTL,EPB41L4B,EPHA2,EPPK1,EREG,ERO1A,EVPL,EXO1,F11,FMO2,G0S2,GAPDH,GGT6,GIPC2,GJB1,GJB2,GRB14,GRIK3,H2AC18/H2AC19,H3C14,HNF1B,HPD,HPN,IER5,IGF1,IGFBP1,IL1RAP,IL22RA1,INHBA,IRF…
OVOL2	transcription regulator	Activated	3.115	5.24e-05	ALDOA,EFNA5,ENO1,FOXM1,HK2,LDHA,PGK1,PKM,RAD51,SLC2A1
eltanexor	chemical drug	Activated	3.138	9.29e-07	BRIP1,CCNA2,CDC6,CHEK1,E2F1,E2F8,FANCA,PKMYT1,RAD51,UBE2T
IL13RA2	transmembrane receptor		-1.131	0.00554	AREG,CLEC10A,MMP12,MMP9
MPT0B291	chemical reagent	Activated	3.155	4.82e-07	CHEK1,DLGAP5,EXO1,HMMR,MCM10,MELK,MKI67,POLQ,RAD51,RAD54L
mir-192	microRNA		0.747	0.00554	CXCL8,EREG,FN1,MAD2L1
ELF3-AS1	other	Activated	3.157	0.000167	H1-5,H2AC13,H2AC14,H2AC18/H2AC19,H2AC25,H2BC11,H2BC13,H2BC17,H2BC26,H3C14
COL6A1	other		-1.512	0.00554	ALDOA,TNC,TNNI2,TPI1
TOR1A	enzyme			0.00554	ALB,CA8,CALB2,SNCG
HELLS	enzyme			0.00554	CCNA2,CCNB1,CDC6,E2F1
Rb	group	Activated	3.193	3.36e-06	AURKB,BIRC5,BUB1,CCNA2,CCNB1,CDC6,CDCA3,CDK1,E2F1,ECT2,FOXM1,MAD2L1,PLK1,PTTG1,TOP2A
phenyl-N-tert-butylnitrone	chemical reagent		1.98	0.00554	CXCL8,FN1,HSPA1A/HSPA1B,PTGS2
Hif	complex			0.00554	ANGPTL4,CXCL8,L1CAM,LDHA
TAC1	other		-0.951	0.00557	CXCL8,FCER1A,FOXL1,IL1A,IL1RN,MME,NOS1,PTGS2,SELP,VTN
Convulxin	complex			0.0056	CXCL8,SELP
15-A2-cyclopentenone isoprostane	chemical reagent			0.0056	CXCL8,PTGS2
TY52156	chemical reagent			0.0056	CXCL8,PTGS2
gliquidone	chemical drug			0.0056	ADIPOQ,FABP4
SLC45A2	transporter			0.0056	LDHA,PKM
DPP10	peptidase			0.0056	DPP10,KCND3
SAPCD2	other			0.0056	CCNB1,CDK1
FREM2	other			0.0056	FREM1,FREM2
BCLAF3	other			0.0056	IL11,REG1A
RPS6KA	group			0.0056	CXCL8,FN1
ADAMTS9	peptidase			0.0056	MMP9,VEGFA
GPD1L	enzyme			0.0056	LDHA,SLC2A1
pycnogenols	chemical drug			0.0056	CXCL8,PTGS2
Hspg	group			0.0056	MMP1,VEGFA
COL3A1	other			0.0056	FN1,IL1RN
17alpha-hydroxyprogesterone caproate	chemical drug			0.0056	PTGS2,VEGFA
miR-376a-5p (miRNAs w/seed UAGAUUC)	mature microRNA			0.0056	SLC16A1,TTK
miR-224-5p (miRNAs w/seed AAGUCAC)	mature microRNA			0.0056	CXCL14,IL11
PCBD1	transcription regulator			0.0056	FXYD2,PAH
WWP1	enzyme			0.0056	KLF5,TP63
SLC2A5	transporter			0.0056	SLC2A5,SLC9A3
CHAT	enzyme			0.0056	GHRL,SST
ZNF350	transcription regulator			0.0056	HMGA2,MMP9
TXNDC5	enzyme			0.0056	MMP9,SELP
Ank2	other			0.0056	KCNJ11,L1CAM
PARD6A	other			0.0056	ECT2,MMP10
ERC1	other			0.0056	CXCL8,PTGS2
GBP2	enzyme			0.0056	FN1,MMP9
BUB1B	kinase			0.0056	CDC20,PTTG1
CNTFR	transmembrane receptor			0.0056	CXCL8,IL1A
NEAT1_2	other			0.0056	HK2,PKM
navtemadlin	chemical drug			0.0056	FOXJ1,SPDEF
sorbinil	chemical drug			0.0056	E2F1,IGF1
filipin	chemical - endogenous non-mammalian			0.0056	CXCL8,ENO2
methacholine	chemical drug			0.0056	FN1,SLPI
albendazole	chemical drug			0.0056	MMP12,VEGFA
amifostine	chemical drug			0.0056	PTGES,PTGS2
rocuronium	chemical drug			0.0056	MMP9,PTGS2
devazepide	chemical drug			0.0056	CTRB2,PRSS2
N-methylsulfonyl-12,12-dibromododec-11-enamide	chemical reagent			0.0056	FN1,MMP9
flosulide	chemical reagent			0.0056	PLA2G2A,PTGS2
CRTC1-MAML2	fusion gene/product			0.0056	AREG,IGF1
mitochondria-targeted paraquat	chemical reagent			0.0056	CXCL8,IL1A
REC2923	chemical reagent			0.0056	LDHA,SLC16A1
glutathione diethyl ester	chemical reagent			0.0056	PLAU,PLAUR
poly(C)RNA	chemical reagent			0.0056	PTGES,PTGS2
protamine zinc insulin	biologic drug			0.0056	IGF1,IGFBP1
Notch	group		0.976	0.00565	ADM,ANKRD1,BIRC5,CCL19,CLEC10A,FABP4,GATM,GFRA1,ID1,MET,PLAU,PROX1,TP63,VEGFA
BCAR4	other			0.00579	ABCB1,CDH2,HK2
FNDC3B	other			0.00579	CDH2,PROX1,VEGFA
UBE3D	enzyme			0.00579	FABP4,LPL,SLPI
ASCL2	transcription regulator			0.00579	ATG9B,CCNB1,DPEP1
TRG	other			0.00579	AREG,CAV1,NT5E
FGF3	growth factor			0.00579	KRT5,MMP9,PLAU
mir-335	microRNA			0.00579	ALDOA,HK2,PKM
HMMR	transmembrane receptor			0.00579	CDH2,FN1,MMP9
CD99	other			0.00579	CAV1,MMP9,TUBB3
MPL	transmembrane receptor			0.00579	ITGB3,SELP,SLC2A1
BRMS1	transcription regulator			0.00579	GJB1,GJB2,PLAU
ANXA6	ion channel			0.00579	MMP13,PGK1,SLC2A1
TMP778	chemical reagent			0.00579	CCL20,CCR6,RORC
CITCO	chemical reagent			0.00579	ALDH1A1,GSTA2,UGT1A1
RWJ 67657	chemical drug			0.00579	CXCL8,MMP13,PTGS2
racemic flurbiprofen	chemical drug			0.00579	CCNB1,MMP9,PTGS2
setanaxib	chemical drug			0.00579	HK2,LDHA,SLC2A1
BB-Cl-amidine	chemical reagent			0.00579	FN1,HMGA1,IGF1
somatostatin, trp(8)-	biologic drug			0.00579	CHGA,NEUROD1,SLC2A2
thyroid hormone receptor	group			0.0058	KRT17,MMP11,NR5A2,PTTG1,TK1
PADI2	enzyme		-1.067	0.0058	CXCL8,FN1,MKI67,PTGS2,SERPINA6
NDUFA13	enzyme		1.981	0.0058	CCNB1,CDH2,CDK1,MMP9,TK1
P2RY2	G-protein coupled receptor		-1.179	0.0058	CXCL8,ESM1,PTGS2,SCNN1A,VTN
UBE2I	enzyme		-1.109	0.00582	ALB,NR0B2,PDK4,PRDM16,SCNN1A,SLC2A1
nicotinic acid	chemical - endogenous mammalian		0.243	0.00582	ADIPOQ,ANGPT1,CEACAM1,GAPDH,MLXIPL,MMP9
MALAT1	other		-1.433	0.00588	ADIPOQ,BIRC5,CDH2,CFD,ISG15,KRT16,VEGFA
OLR1	transmembrane receptor		-1.633	0.00588	FN1,HAS3,MMP1,RXRG,SELP,SULT2B1,TGFBR3
KDM3B	enzyme	Activated	3.207	1.26e-08	ADRA2A,APOD,CDC20,CIT,DEGS2,DEPDC1,DLGAP5,FN1,GTSE1,HJURP,IGF1,KIF18B,KNL1,NCAPG,RACGAP1,SPAG5,TSPAN7
BMP6	growth factor		-1.874	0.00592	E2F1,FOSL1,ID1,IL1A,INHBA,MATN2,MMP13,PTGS2,SCEL,SLC20A1,VEGFA
1,25-dihydroxyvitamin D	chemical drug		0.05	0.00593	CXCL8,DLK1,FGFR4,GLS2,IAPP,IGF1,INS,LEP,SLC7A5
corticosteroid	chemical drug		0.555	0.00593	AQP1,CD2,CXCL8,GIMAP1,IL1RN,MMP1,NPY1R,POSTN,SLPI
ATM	kinase		-1.296	0.00593	CDC25C,CHEK1,CLU,CXCL8,FN1,LEP,PPP2R2C,RRM2,TGM2
levodopa	chemical - endogenous mammalian		1.071	0.006	ACKR1,AJAP1,AMIGO2,APLP1,ATP2A3,CNR1,CSRNP3,CXCL12,DLG2,DLK1,EFNA5,ENTREP2,FOSL1,GAPDH,GDF10,GNG7,GPC3,GPD1,GRIA2,KCNA5,MUSK,NT5E,NTRK3,PARM1,PCSK2,PDCD4,PFKP,PPP1R1B,PPP2R2C,PTPRT,RAP1GAP,RELN,RIMS1,ROBO2,SH3GL2,SLC1A2,SLC2A1,SYT12,SYT4,TNR,TRIB3,UNC13C,VTN,WNT7B
TRPS1	transcription regulator	Activated	3.207	2.54e-08	AURKB,BUB1,CCNA2,CDC20,CDC25C,CDK1,CENPF,DKK1,FN1,FOXM1,MMP13,PTTG1,TOP2A,TPX2
3-methyladenine	chemical toxicant		-0.326	0.00609	ADIPOQ,ALDH1A1,CCNA2,CCNB1,CXCL8,MMP13,PERP,PTGS2
vismodegib	chemical drug		0.926	0.00609	CDA,IGF1,IL1A,KLF5,MKI67,MMP1,MMP13,VEGFA
carbon monoxide	chemical - endogenous mammalian		0.832	0.00609	CAV1,CXCL12,FN1,LEP,PLAUR,PTGS2,SELP,VEGFA
maneb	chemical toxicant		0.707	0.00609	CCL19,INHBA,KCNA2,LAMC2,MBOAT2,MUC6,TRPM3,UNC13C
LMO2	transcription regulator		-0.626	0.00623	ANGPT1,CCR2,CD3E,CD3G,CERS4,CLDN2,CLDN4,CSTB,DLK1,EGLN3,ENO2,GTSE1,IGF2BP3,IL1RAP,LEFTY1,NDRG1,NT5E,P2RX1,PTTG1,SLC16A1,SLC43A1,SLC5A9,WNK2
PITX2	transcription regulator		-0.653	0.00635	ADH1C,CDH2,ENAM,EOMES,FMO2,IRF6,KCNJ11,KCNK2,KCNQ1,LDHA,PITX1,PLOD2,PPP1R1B,RRM2
curcumin	chemical drug	Activated	3.215	0.00227	A4GALT,ABCB1,ADIPOQ,AQP1,BIRC5,CAV1,CCNB1,CDK1,CHGA,CLDN4,CXCL8,E2F1,FOSL1,HSPA1A/HSPA1B,ITGB4,KLB,LEP,LPL,MMP1,MMP13,MMP9,MST1R,NPHS1,PLAU,PTGES,PTGS2,SNCG,TOP2A,TUBB3,VEGFA
POLR2A	enzyme			0.00646	ANKRD37,CAV1,CCNA2,GAPDH,LEFTY1,MET,MMP1,NEUROD1,TGM2
PIAS1	transcription regulator		0.563	0.00646	CDK1,CHRM3,CXCL8,KLF5,NR0B2,NRXN1,SNAP91,SV2B,UNC13C
ZNF217	transcription regulator		1.134	0.00646	ADM,EOMES,GPRC5A,HAPLN1,KCNK2,LMO3,MPZL2,NMU,PAK3
CITED2	transcription regulator	Activated	3.229	0.00549	ADM,ANGPTL4,C15orf48,CDX2,CLEC10A,CXCL8,EGLN3,HCAR2,IL1A,IL1RN,ISG15,LPL,MMP1,MMP13,PGK1,PLAU,TGM2,UPP1,VEGFA
CD40LG	cytokine		-0.948	0.00651	A4GALT,CCL17,CCL19,CCL20,CCR2,CD27,CD8A,CLU,CXCL8,FSCN1,G0S2,HK2,HSPA1A/HSPA1B,IL1A,IL1RAP,INHBA,ISG15,MMP10,MMP11,MT1G,PKMYT1,PLAU,PLAUR,PMAIP1,PTGS2,SELP,SLAMF1,TGM2,VEGFA
NOS3	enzyme		-0.785	0.00657	ADIPOQ,CXCL12,FN1,MMP13,PTGS2,SLC2A1,SOD3
CALR	transcription regulator		-1.15	0.00657	CDH2,CRABP2,FN1,IGFBP1,LPL,PTGS2,SCNN1A
cytochalasin D	chemical toxicant		0.143	0.00657	ANLN,CXCL8,HOXB6,MMP9,PTGS2,SLC9A3,SOX6
4-hydroxynonenal	chemical toxicant		-0.143	0.00657	CCNB1,CDC25C,CDK1,HSPA1A/HSPA1B,MME,MMP9,PTGS2
KDM5B	transcription regulator	Activated	3.292	6.76e-07	AURKA,BUB1B,CAV1,CCL14,CCNB1,CDC25C,CDCA3,CDK1,DLGAP5,E2F1,ECT2,GJB2,HMMR,ISG15,KIF2C,NCAPH,PBK,REEP1,SCNN1A,TOP2A,TTK,WNT7B
CDKN2A	transcription regulator	Activated	3.301	3.17e-13	AURKB,BIRC5,BTG2,BUB1B,CCL19,CCNA2,CCNB1,CCR6,CD79A,CDC25C,CDCA5,CDK1,CXCL14,E2F1,FANCA,FLT3,FN1,GLS2,GPRC5A,GPT2,GTSE1,HOXB9,ID1,IGF2BP3,IGLL1/IGLL5,IL11,IL1A,ITGA2,ITGB3,KIFC1,MAD2L1,MELK,MET,MKI67,MMP1,MMP9,MS4A1,PLK1,PMAIP1,POU2AF1,PRODH,PTGS2,RAD51AP1,RECQL4,RRM2,TGFBI,TGFBR3,TK1,TP63,VEGFA,ZBTB16
N-(3-(aminomethyl)benzyl)acetamidine	chemical reagent			0.00663	BIRC5,BLK,CHEK1,CXCL8,MMP9,TP63
aprepitant	chemical drug	Activated	3.357	2.33e-11	COL17A1,CXCL8,FLRT3,INHBA,L1CAM,LAMB3,PI3,S100A9,SEMA7A,SERPINB5,TNC,TP63,UNC13D,VTCN1,XDH
JUN/JUNB/JUND	group			0.00681	COL7A1,FOSL1,IGFBP1,MMP1,PDCD4
torkinib	chemical drug	Activated	3.388	4.16e-15	ACACB,ANKRD1,AURKA,AURKB,BIRC5,BRIP1,CCNB1,CDC45,CDC6,CDCA2,CLSPN,COQ8A,CXCL8,DTL,EXO1,FOSL1,GINS1,H2AC25,ID1,IL1RN,INHBA,ITGA2,KIF14,KIF18B,KLF5,KNL1,MCM10,NCAPG,ORC6,PTGS2,RAD51,SDC4,TK1,TMEM119,TOP2A,TROAP,UBE2T
LRPAP1	other		1.109	0.00681	CXCL8,LPL,PROX1,PTGES,PTGS2
FDX1	transporter		0.625	0.00681	FN1,HSPA1A/HSPA1B,ID1,SFN,VEGFA
NFIX	transcription regulator		0	0.00681	CLEC3B,CXCL14,CXCL8,FABP4,POSTN
MAP2K2	kinase			0.00681	AREG,E2F1,INS,ITGB3,VEGFA
ADA	enzyme		0.562	0.00681	ADORA1,CCL17,MMP12,MMP9,VEGFA
TFPI2	other		0.277	0.00681	ABCB1,ADCYAP1,AREG,BTG2,SYT4
RARRES2	transmembrane receptor		0.277	0.00681	ADIPOQ,CCNA2,CDH2,LEP,PLIN1
imatinib	chemical drug	Activated	3.44	0.00604	ATP1A2,AURKA,BIRC5,BLNK,CCNA2,CCNB1,CDC45,CDH2,CHEK1,CXCL12,ECT2,ESPL1,FN1,ID1,IGKC,IGLC1,MAD2L1,MME,MMP1,MT1G,PLK1,PRODH,PTTG1,RAD51,SLC20A1,VEGFA
ceruletide	biologic drug		-0.533	0.00683	BIRC5,CEACAM1,CLDN4,HMGA1,KRT19,MME,PDIA2,PPL,PTGS2,REG3A,SELP
picropodophyllin	chemical drug		-0.254	0.00688	CCNB1,CDK1,ELN,ZBTB16
niclosamide	chemical drug		1.949	0.00688	BIRC5,HK2,LDHA,SLC2A1
PDGF-AB	complex		-1.98	0.00688	ANGPT1,AREG,BIRC5,EREG
KLK4	peptidase			0.00688	CCNB1,CDKN3,CHEK1,MKI67
ALDH1A1	enzyme		0.849	0.00688	CNR1,FABP4,MLXIPL,TUBB3
p85 (pik3r)	group		-1.981	0.00688	BIRC5,NDRG1,PTGS2,VEGFA
Cyp2c23	enzyme		-0.422	0.00688	ASPA,CCNA2,CCR2,CX3CR1
PHB2	transcription regulator		0.762	0.00688	AREG,IGFBP1,IL11,RORC
HBP1	transcription regulator		-0.095	0.00688	IGFBP1,PDK4,PKM,PTGS2
AKR1B1	enzyme			0.00688	BIRC5,E2F1,FABP4,MKI67
THY1	other			0.00688	CLU,MMP10,MMP13,VEGFA
RHOB	enzyme		-1.969	0.00688	CXCL8,IGFBP1,ITGB3,PTGS2
zinc protoporphyrin IX	chemical - endogenous mammalian		0	0.00688	ANGPT1,IGF1,MET,PTGS2
protectin D1	chemical - endogenous mammalian		1.964	0.00688	ADIPOQ,BIK,CCL20,PTGS2
GCG	other	Activated	3.452	1.18e-07	ACADL,ADIPOQ,AQP8,BTG2,CBS/LOC102724560,CGNL1,ELN,FN1,GFRA1,IAPP,IGFBP1,INS,KIF26A,MME,NDRG2,NEUROD1,PDX1,PDZK1,PPP1R1B,RAP1GAP,SLC2A1,SLC9A3
SUZ12	enzyme		-1	0.00688	ANXA8/ANXA8L1,CALB2,CHRM3,CNR1,GAD2,HOXA10,IRX3,KIF2C,KRT17,LAMB3,LAMC2,PLAU,SLC7A5
cholecalciferol	chemical - endogenous mammalian		-0.132	0.00688	BIRC5,CDA,E2F1,GHRL,HK2,IGF1,NR0B2,PDK4,PIP5K1B,PTHLH,RORC,SLC20A1,TNNT1
salirasib	chemical drug	Activated	3.464	3.64e-06	ADM,ENO2,LDHA,P4HA1,PGK1,PKM,PLAU,PLOD2,SLC2A1,TGM2,TPI1,VEGFA
DICER1	enzyme		0.035	0.00694	ANGPTL4,ANPEP,APOD,CCR2,CXCL8,EOMES,FGF10,GAD2,GREB1L,IGF2BP2,IGF2BP3,ITGA2,LGR5,MMP9,NPHS1,PAX8,PDCD4,PLAU,PTPRN2,RTN1,SFRP5,SLC4A4,TNNT1,WNT7B
Smad2/3	group		0.152	0.00702	BIRC5,EOMES,ID1,MMP10,MMP9,PLEK2,RORC,TGM2,TNC
SETBP1	transcription regulator			0.00702	BUB1B,HOXA10,KCNJ5,KNL1,MUC16,NTRK3,SIX1,TNC,USP44
FST	other		1.325	0.00702	ADIPOQ,ATP1A2,CTRB2,FABP4,FN1,INS,LEFTY1,LTF,PRDM16
dactolisib	chemical drug	Activated	3.507	5.79e-06	DEPDC1,EGLN3,ENO1,ERO1A,GAPDH,LDHA,P4HA1,PGK1,PKM,PLOD2,PPFIA4,SLC16A3,TPI1
CISH	other		0.853	0.00702	CA4,EOMES,HCAR2,HILPDA,IL1A,PLAUR,PTGS2,RHOV,TGFBI
TET1	enzyme			0.00703	ANKRD1,CDX2,E2F1,FAT2,FOSL1,GJB2,ID1,PPP2R2C,SFN,WNT10A
SLC13A1	transporter		0	0.00703	ALDH1A1,AQP8,C6,G0S2,HK2,IGF1,REG3A,SLC16A1,SLC38A4,SLCO1B3
ERBB4	kinase		-0.381	0.00703	BTG2,CXCL12,ERBB4,GJB3,HMGA2,PGK1,PTGS2,SLC2A1,SLPI,TNC
IFNA2	cytokine		-1.626	0.0073	BIRC5,CAV1,CEACAM1,EGLN3,HSPA6,IFI27,ISG15,LY6E,MET,MMP9,MT1G,NT5E,PLA2G1B,PMAIP1,PPP2R2C,PTTG1,SH2D1A,TGM2,UGT1A6,VEGFA
pregnenolone carbonitrile	chemical drug			0.00731	ABCB1,CCR2,ITGB6,SLCO1B3,UGT1A1,UGT1A6,UGT1A9 (includes others)
ABCB4	transporter			0.00731	CCL20,CXCL14,FN1,MMP13,MMP9,NR5A2,NTRK2
GPX1	enzyme		-1.575	0.00731	GPX3,MMP9,REG1A,REG1B,REG3A,REG3G,REG4
2,3,4,7,8-pentachlorodibenzofuran	chemical toxicant		-1.195	0.00731	CACNA1D,EGF,HSPA1A/HSPA1B,NR0B2,PRKAR2B,SST,UGT1A6
carrageenan	chemical drug		-1.055	0.00731	CXCL8,FOSL1,PTGES,PTGS2,SELENOP,SELP,VEGFA
BCL2L1	other		-1.375	0.00735	CDC6,CXCL8,FN1,ITGA3,MMP9,NEUROD1,NOS1,TUBB3
GRIN1	ion channel		0	0.00735	CCKBR,FN1,LOXL2,PDX1,SOX11,TNC,WFDC2,XDH
CDK19	kinase		0.378	0.00739	ABAT,BTG2,CLU,CXCL8,EPHA2,IER5,IL1A,ITGB4,KLF5,SFN,TRIB3,UPP1
ZFP36	transcription regulator	Activated	3.518	3.08e-08	CDC6,CENPA,E2F1,E2F8,FOSL1,IL1A,KIF14,KIF18A,LTF,MMP1,NEK2,NUF2,PBK,PLAU,PLAUR,PTGS2,S100A9,SOX6,TOP2A
miR-17-5p (and other miRNAs w/seed AAAGUGC)	mature microRNA	Activated	3.523	2.66e-07	BIRC5,BLACAT1,BLNK,CCL20,CCNA2,CCNB1,CDH2,CDK1,CXCL8,E2F1,FN1,IRAK2,KRT17,MMP13,PAX8,RRM2,S100P,TBC1D2,TP63,VEGFA
CLEC10A	other		0.128	0.00751	CLEC10A,HSPA1A/HSPA1B,KRT17,MMP9,S100A9,ZBTB16
ENG	transmembrane receptor		-0.487	0.00751	ELN,FN1,ID1,ITGB3,MMP1,PLAU
ethionine	chemical toxicant		-1.698	0.00751	CLU,CP,IGFBP1,LAMC2,MAT1A,UPP1
EIF2AK3	kinase		0.395	0.00753	AMY2B,BTG2,CCL20,CPA1,DERL3,ERO1A,ERO1B,FOSL1,IGF1,KLHDC7B,NDRG1,PNLIP,TRIB3,VEGFA
IL25	cytokine		-1.154	0.00758	BTG2,CCL17,CCR2,CDC25C,CXCL8,E2F7,E2F8,KIF4A,RXRG,TGFBR3
dexmedetomidine	chemical drug	Activated	3.576	2.32e-06	AREG,CXCL8,EGF,EPHA2,FN1,ITGA2,ITGA3,ITGB3,ITGB4,LAMB3,LAMC2,PTGS2,TNC
IL1RN	cytokine	Activated	3.589	0.0023	CCL20,CXCL8,IFI27,IGF1,IL1A,INS,L1CAM,MMP1,MMP9,NR0B2,PMAIP1,PTGS2,S100A9,VEGFA
arachidonic acid	chemical - endogenous mammalian		-1.104	0.00783	CLU,FABP4,FOSL1,ITGB3,MMP13,PLA2G2A,PLAU,PTGES,PTGS2,PTHLH,SELP
SMTNL1	other		0.739	0.00794	GAPDH,HK2,OXTR,PTGS2,TNNI2
GATA3	transcription regulator	Activated	3.625	2.26e-06	ADM,ANGPTL4,BIK,CCR2,CD3D,CD3E,CDH2,CDX2,CRABP2,CST6,EOMES,EVPL,FN1,FSCN1,IRF6,ITK,KRT17,MMP11,NR5A2,OVOL1,PPL,PRODH,S100A9,SLC2A1,SLPI,TGM2,VEGFA,WNT11,ZBTB16
shikonin	chemical drug		1.342	0.00794	CXCL8,MMP13,PKM,SLC2A1,TGM2
UCP2	transporter		1	0.00794	ADIPOQ,CHEK1,HK2,LPL,PKM
HMGN1	transcription regulator			0.00794	AZGP1,G0S2,GP2,NEUROD1,TTR
Irgm1	enzyme	Activated	3.75	3.19e-07	AURKB,BUB1,CCNA2,CCNB1,CDCA3,DTL,GINS1,IL1A,ISG15,KIF20A,MKI67,NCAPG,NEK2,RRM2,SELP,SPAG5,TK1,UBE2C
EGLN	group	Activated	3.884	0.00209	ADM,ANKRD37,APLN,EGLN3,GAPDH,HK2,IGFBP1,LDHA,MMP13,PFKP,PGK1,PPFIA4,S100A9,SLC16A3,TPI1,VEGFA
silibinin	chemical drug	Activated	3.888	1.52e-07	BIRC5,CCNB1,CDC25C,CDH2,CDK1,CXCL8,FN1,HK2,LDHA,MMP9,PLAU,PLAUR,PTGS2,RAD51,SLC2A1,VEGFA
TCF3	transcription regulator	Activated	3.927	3.7e-28	ABCC8,ACACB,ADIPOQ,ANLN,AREG,ATOH8,AURKA,AZGP1,BHLHA15,BIK,BIRC5,BLNK,BUB1,CCNA2,CCNB1,CCR2,CD2,CD3D,CD3E,CD3G,CD79A,CD8B,CDC20,CDC45,CDCA3,CDK1,CDKN3,CEP55,CKS2,CPA1,CR2,CTRB2,CTSV,E2F8,ECT2,ESCO2,FLT3,HMMR,IGLL1/IGLL5,INS,INSM1,KCNN4,KIF2C,KIF4A,LDHA,LY6D,MAD2L1,MKI67,MUC16,NCAPG,NEK2,NEUROD1,NR0B2,NR5A2,NTRK2,NUF2,NUSAP1,PFKP,PGK1,PLK4,POU2AF1,PRSS3,RACGAP1,RORC,RRM2,SELENOP,SEMA3G,SEMA7A,SLC7…
buthionine sulfoximine	chemical drug		-0.484	0.00794	ABCB1,CCR2,MMP1,NR3C2,PTGS2
cholesterol	chemical - endogenous mammalian		-1.292	0.00794	ABCA6,AQP8,AREG,C15orf48,CAV1,CCR2,CXCL8,DDC,FN1,GNMT,IL1A,IL1RN,INHBA,KCNA5,LPL,MME,MMP1,NR0B2,PTGS2,SLC7A5
NQO2	enzyme			0.00801	CXCL12,MMP9,PTGS2
CDKN2AIP	transcription regulator			0.00801	GPX3,HSPA1A/HSPA1B,HSPA6
EHT-1864	chemical reagent			0.00801	CXCL12,FN1,NPHS1
WDR4	other			0.00801	CCNB1,CDH2,FN1
cercosporin	chemical - endogenous non-mammalian			0.00801	BIRC5,DKK1,FN1
MIR320	group			0.00801	E2F1,FN1,MMP9
SCRIB	other			0.00801	EREG,ITGB6,LGR5
UMOD	other			0.00801	EGF,HNF1B,UMOD
GPC1	transmembrane receptor			0.00801	ITGB3,PTGS2,VEGFA
HOXD9	transcription regulator			0.00801	CCNA2,CCNB1,CDK1
ANPEP	peptidase			0.00801	ANPEP,IL1RN,NDRG1
TOMM20	transporter			0.00801	ALDH1A1,CHGA,ENO2
butylhydroxybutylnitrosamine	chemical toxicant			0.00801	AREG,UGT1A1,UGT1A6
temsirolimus	chemical drug			0.00801	HK2,LDHA,SLC2A1
DNMT3B	enzyme		-0.277	0.00801	ADCY5,ADORA1,BEX5,BIK,CDC25C,CDK1,CNR1,IFI27,MUC4,NAP1L2,PPP1R14C,RAB39B,SFRP5,SH2D1A,SLC8A2,TNNT1
RARG	ligand-dependent nuclear receptor		1.526	0.00815	AREG,CCL20,CNR1,CRABP2,GJB4,HNF1B,HOXA10,HOXB7,KRT5,MMP11
ILF3	transcription regulator		1.021	0.00815	ABCA9,COL14A1,CXCL8,IL1RN,ISG15,LPL,PLAU,PLAUR,SEMA7A,TNC
diclofenac	chemical drug		-0.766	0.00815	AREG,CLDN4,IL1A,KCNA3,LDHA,PTGS2,SLC16A1,SLC2A1,TRIB3,VEGFA
L-glutamic acid	chemical - endogenous mammalian		1.485	0.00822	CDH2,CFD,DLK1,FMO2,GRIA2,LEP,MMP9,NOS1,PLP1,PTGDS,PTGS2,SELENOP,SLC1A2
FGF21	growth factor		-0.82	0.00827	ADIPOQ,FGFR4,IGF1,IGFBP1,KLB,LEP,MMP9,PDK4,SLC2A1
HNF1A	transcription regulator	Activated	3.976	2.14e-24	A1CF,ABCC6,ADH1B,ADH1C,ALB,ALDOB,AMBP,ANPEP,APOH,CBS/LOC102724560,CCDC198,CD302,CDC45,CDO1,CLDN2,DDC,DPEP1,DTL,F11,FGF10,FGFR4,FGL1,FUT9,FXYD3,G0S2,G6PC2,GATM,GC,GCK,GJB1,GLP1R,HABP2,HCAR2,HNF1A-AS1,HNF1B,HSPA1A/HSPA1B,IAPP,IGF1,IGFBP1,INS,ITIH4,KIF12,KIF20A,LY6E,MELTF,MGAM2,MLXIPL,MUC4,NDRG1,NEUROD1,NKX2-2,NKX6-1,NR0B2,NR1H4,NR5A2,NUF2,ONECUT1,PAH,PCSK1,PDX1,PFKP,PGK1,PKD1L2,PKHD1,RNF186,SERINC2…
SOX3	transcription regulator		0.333	0.00827	ANGPT1,CDX2,EOMES,EPHA2,IER5,INHBA,IRX3,VEGFA,ZBTB16
sphingosine-1-phosphate	chemical - endogenous mammalian		-1.507	0.0084	ANGPT1,ATOH8,CXCL8,FN1,IGF1,IRF6,KLF5,LEP,MMP9,NRP2,PLA2G2A,PLA2G2D,PTGS2,WNT11
Ctbp	group		0.152	0.00841	DKK1,JUP,PERP,PLAUR
SNHG11	other		-1.98	0.00841	CCNB1,CDH2,ENO1,HK2
PFKFB3	kinase		0.117	0.00841	ADIPOQ,CDC25C,CDK1,CXCL12
MIR101	group		1.131	0.00841	IGF1,MET,PTGS2,VEGFA
MXI1	transcription regulator		1.964	0.00841	CCNB1,FOXM1,ID1,MKI67
DDR1	kinase		-1.987	0.00841	CDH2,ELN,MMP1,MMP9
DDR2	kinase		-1.981	0.00841	LOXL2,MMP1,MMP13,POSTN
PTGIS	enzyme		-1.982	0.00841	NOS1,PTGES,PTGS2,VEGFA
BARX2	transcription regulator			0.00841	ANLN,HK2,L1CAM,MMP9
PDCD4	other		1.987	0.00841	PDCD4,PLAU,PLAUR,PTGS2
PCDH10	other		1	0.00841	CXCL8,EREG,LYPD3,MMP1
SKIC2	enzyme	Activated	3.988	3.27e-11	ALDOA,EGLN3,ENO1,GAPDH,HK2,KRT16,KRT6B,LDHA,P4HA1,PGK1,PLOD2,S100A9,SLC2A1,SLC7A5,TPI1,TRIB3
monensin	chemical - endogenous non-mammalian		-0.553	0.00841	CXCL8,LPL,MMP9,SLC4A4
EBF1	transcription regulator		0.344	0.00846	ACACB,ADIPOQ,CBLC,CCR2,CD3D,CD79A,CXCL12,HK2,IGKC,IGLL1/IGLL5,INS,ITK,PFKP,POSTN,PRKAR2B
ARVib-7	chemical reagent	Activated	4	9.96e-10	BIRC5,BUB1,BUB1B,CCNA2,CDC25C,CDCA5,CENPE,ESPL1,KIF15,KIF2C,MAD2L1,NUSAP1,PKMYT1,PLK1,TPX2,UBE2C
8-bromoguanosine 3',5'-cyclic monophosphate	chemical reagent		0.842	0.00848	CAV1,CD8A,MMP9,PLAUR,SOD3,VEGFA
KCNK9	ion channel		0.816	0.00848	KCNK3,LYPD3,SEZ6L,SLC16A3,SNCG,TM4SF4
CEACAM1	transporter		-0.896	0.00848	ALDH1A1,ANGPT1,CXCL8,LEP,ULBP2,VEGFA
ARVib-31	chemical reagent	Activated	4	9.96e-10	BIRC5,BUB1,BUB1B,CCNA2,CDC25C,CDCA5,CENPE,ESPL1,KIF15,KIF2C,MAD2L1,NUSAP1,PKMYT1,PLK1,TPX2,UBE2C
CL 316243	chemical drug		-0.271	0.00848	ACADL,HILPDA,PDK4,PRDM16,PTGS2,SLC2A1
SB203580	chemical drug	Activated	4.447	7.18e-11	ADAMTS8,ADIPOQ,APOL1,AQP1,AREG,BIRC5,CCL17,CCL20,CCNB1,CD109,CDH2,CDK1,CEACAM1,CX3CR1,CXCL8,DKK1,EGF,ENO1,EREG,FN1,HAPLN1,HAS3,HCAR3,HK2,IFI27,IL11,IL1A,IL1RN,ISG15,ITGB3,KRT23,MMP1,MMP10,MMP12,MMP13,MMP9,MUC4,NPHS1,P4HA1,PLAU,PLAUR,POSTN,PTGDS,PTGES,PTGS2,PTHLH,RFLNA/ZNF664-RFLNA,RGS7,SELP,SLC20A1,SLC2A1,SLPI,SOD3,TGM2,TP63,VEGFA,XDH
lithium chloride	chemical drug		-0.56	0.00871	CDC25C,CDC6,CDH2,CTNND2,DKK1,DLK1,ENAM,FSCN1,HAPLN1,MT1G,POSTN,PTGS2,REG3A
FGF8	growth factor		0.981	0.00876	DKK1,FGF10,FGFR4,LAMB3,MKI67,NDRG2,RTKN2,SLPI,TNXB,TUBB3
BMI1	transcription regulator			0.0088	AURKA,BTG2,HK2,HOXB9,MET,P4HA1,SERPINB5,SFN
TSC1	other		-0.118	0.00887	ACACB,ACSL6,ANO5,BEX1,CAV1,CTSV,KCNA3,KCNQ1,LGR5,MKI67,MLXIPL,PLAU,PPP1R1B,SCNN1A
PD98059	chemical - kinase inhibitor	Activated	4.528	8.16e-15	ADIPOQ,ALDOA,ANKRD1,ANPEP,AREG,BIRC5,CAV1,CCL19,CCL20,CCNA2,CCNB1,CCR2,CDC25C,CDH2,CDH3,CDX2,CLU,CXCL8,DCBLD2,E2F1,ELN,ENO1,ENO2,EREG,FABP4,FAM3B,FGFBP1,FN1,FOSL1,GHRL,HMGA2,IGF1,IGF2BP2,IGFBP1,IL1A,IL1RN,ITGA2,ITGB3,KCNH8,KLF15,KRT19,LAMA3,LDHA,LEP,LPL,MET,MKI67,MMP1,MMP10,MMP11,MMP12,MMP13,MMP9,NOS1,PHLDA2,PLAU,PLAUR,PLEC,POSTN,PRSS3,PTGES,PTGS2,PTHLH,PTTG1,RRM2,SCNN1A,SELENOP,SERPINB5,SH2D1A,S…
heparin	chemical - endogenous mammalian		0.951	0.00895	ACADL,AREG,FN1,LPL,MMP1,MMP9,SELP,SLC2A1,VEGFA
estradiol benzoate	chemical drug		-0.126	0.00895	ACACB,GJB1,NPY1R,OXTR,PLAU,PTGS2,RBP4,SST,VIP
nelfinavir	chemical drug		-0.029	0.00895	ADIPOQ,ATP2A3,FABP4,GPT2,MMP9,PLIN1,PLIN4,SYBU,TRIB3
IDH2	enzyme			0.00897	ADIPOQ,BTG2,CD27,FN1,LDHA,PKM,SLC2A1
OXT	other		-1.195	0.00897	FN1,LPL,OXTR,PDGFD,PTGS2,VTN,XDH
BAX	transporter		-0.152	0.00897	CCNB1,CDC25C,CDK1,ERO1A,MMP12,MMP9,TGM2
NFKBIB	transcription regulator		-1.36	0.00897	CASR,CTSV,CXCL8,FGF10,MMP9,PLAU,VEGFA
nitroprusside	chemical drug		0.404	0.00897	ADM,BIRC5,CAV1,IGF1,PTGS2,SST,VEGFA
FOXA1	transcription regulator	Activated	4.846	3.28e-12	ADH1C,ALDOA,AQP1,CDH2,CDX2,CFTR,CXCL8,DDC,ENO1,ENO2,ERO1A,GAPDH,HK2,HNF1B,IGFBP1,KRT16,LAMA3,LAMB3,LAMC2,LDHA,LEFTY1,MLXIPL,MUC4,MUC6,P4HA1,PFKP,PGK1,PPFIA4,PPP1R14C,RORC,S100A2,SDC4,SLC2A1,SLPI,SPDEF,SST,TTR,VEGFA,WNT7B
miR-133a-3p (and other miRNAs w/seed UUGGUCC)	mature microRNA		0.549	0.00919	FSCN1,KCNQ1,KLF15,KRT7,PKM
RACK1	enzyme		0.651	0.00919	FOXM1,ISG15,NR3C2,PSCA,TP63
TAF4B	transcription regulator			0.00919	FN1,INHBA,JCHAIN,MMP13,ZBTB16
pirfenidone	chemical drug		0.772	0.00919	CDH2,CX3CR1,FN1,NR3C2,POSTN
chrysotile asbestos	chemical toxicant		-1.944	0.00919	CDC20,CKS2,JCHAIN,MMP12,MMP13
carbohydrate	chemical - endogenous mammalian		1.109	0.00919	ACACB,GCK,GHRL,LEP,SLC2A2
methamphetamine	chemical drug		0.167	0.00936	ALDOB,DERL3,FOSL1,GRIK3,HOMER2,IL1A,KLKB1,MATN2,MMP9,NAT8L,NTRK2,RTKN2,SFN,SLC1A2
TAF4	transcription regulator		1.937	0.00941	AREG,CDH3,GAS2,GJB2,IL1RN,KLF5,KRT16,KRT6B,MMP13,PBK
LCN2	transporter		-0.637	0.00941	ANLN,CCL17,CCL20,CDH2,FN1,IL1A,IL1RN,KIF23,RBP4,TINAGL1
DYSF	other		0.857	0.00941	ANKRD1,CAV1,CFD,CTSV,FN1,HSPA1A/HSPA1B,ITGB3,MMP12,PLIN1,UGT1A6
Creb	group		-1.21	0.00951	ADCYAP1,ADIPOQ,ADM,AREG,CHGA,CTSV,CXCL8,DKK1,FOSL1,FSCN1,IGF1,IL11,KCNA5,LEP,MMP1,MUC4,NPHS1,PGK1,POU2AF1,PTGS2,PTHLH,RRM2,SLC2A1,SST,ULBP2,VEGFA
NSD2	enzyme		-0.898	0.00954	BTG2,GLS2,IGF1,IGF2BP2,TOP2A,VEGFA
MSX2	transcription regulator		-0.67	0.00954	CDH2,DKK1,IGFBP1,PROX1,TP63,WNT7B
CCL20	cytokine		0	0.00954	CCR2,CX3CR1,IL1A,IL1RN,PLA2G2D,POSTN
SAA1	transporter		-1.709	0.00954	CCL17,CXCL8,IL1RN,MMP13,MMP9,S100A9
PEBP1	other		1.166	0.00954	ADIPOQ,CCL20,CFD,HMGA2,PRKAR2B,RBP4
DACH1	transcription regulator		-0.64	0.00954	CXCL8,ID1,PAK3,PTGS2,RAD51,RELN
ibuprofen	chemical drug		0.739	0.00954	MMP1,MMP13,MMP9,PTGS2,SLC2A1,VEGFA
clodronic acid	chemical drug		0	0.00954	CR2,HOMER2,ITGB6,POSTN,SELP,TMEM119
SAHM1	chemical reagent		1.633	0.00954	ANKRD37,CR2,HK2,ID1,LY6E,P4HA1
let-7	microRNA	Activated	4.956	8.36e-12	AURKA,AURKB,BTG2,BUB1,BUB1B,CCNA2,CCNB1,CDC20,CDC45,CDC6,CDCA2,CDCA3,CDCA5,CDCA8,CDH2,CDK1,CHEK1,CXCL8,E2F8,ERO1A,FN1,FOSL1,HK2,HMGA1,HMGA2,IGF1,IGF2BP2,ITGB3,MAD2L1,MCM10,NR1H4,NUF2,ORC6,PKM,PLAUR,PTGS2,RRM2,STYK1
Gcg	other		1.463	0.0096	ADGRV1,ERO1B,GAS2,GHRL,GLS2,GNMT,MAT1A,SLC3A1
BMAL1	transcription regulator		0.707	0.00967	ANGPT1,CHEK1,EGLN3,GCK,HK2,HLF,LPL,MLXIPL,TTK
HMGA1	transcription regulator		-1.028	0.00972	CAV1,CCNA2,GNA15,IGF1,IGFBP1,KCNJ11,LY6E,MAPK8IP1,MMP9,MYEOV,NECTIN1,PHLDA2,PTGS2,SDC4,SOD3,SRPX
l-asparaginase	biologic drug	Activated	5.222	4.5e-21	AURKA,AURKB,BIRC5,BTG2,BUB1,BUB1B,CCNA2,CDC25C,CDC6,CDCA5,CDK1,CENPA,CENPF,CHEK1,CLSPN,E2F7,EXO1,KIF15,KIF18B,KIF2C,KIF4A,KIFC1,KNL1,MAD2L1,NCAPG,NCAPH,NUF2,PKMYT1,PLK1,PLK4,RAD51,RAD51AP1,SGO1,TOP2A,TRIB3,UBE2C
SOX10	transcription regulator		1.069	0.0099	CDH2,DEPDC1B,FN1,L1CAM,PLP1,SOD3,SOX8
ADRB2	G-protein coupled receptor		-0.816	0.0099	ADIPOQ,CCR2,HK2,LEP,MME,POU2AF1,SCNN1A
RGS4	enzyme		0.632	0.0101	CALN1,CPLX2,HJURP,IGF1,MUC6,PCDH9,POSTN,SCN7A,SIM1,SLIT3
sodium chloride	chemical - endogenous mammalian		0.775	0.0101	ADRA2A,AQP1,CXCL8,FN1,NOS1,NPY1R,PTGES,PTGS2,SCNN1A,TRPV6
adenine	chemical - endogenous mammalian		-1	0.0102	AREG,BIRC5,CXCL8,E2F1
8-pCPT-2-O-Me-cAMP	chemical reagent		-1.128	0.0102	ID1,IGFBP1,OXTR,PTGS2
YTHDC1	other		-1.944	0.0102	FN1,IGF2BP3,IL11,RAD51
anacardic acid	chemical - endogenous non-mammalian		1.964	0.0102	BIRC5,CXCL8,FN1,MMP9
AGPAT2	enzyme	Activated	2	0.0102	ADIPOQ,FABP4,LEP,PLIN1
SELENOS	other		-1	0.0102	ADIPOQ,CAV1,CFD,FABP4
mir-203	microRNA		1.974	0.0102	BIRC5,CXCL8,MMP9,TP63
WWOX	enzyme		1.964	0.0102	ITGA3,MMP9,TK1,VEGFA
CCND3	kinase			0.0102	CDC6,CDK1,E2F1,FABP4
PLIN1	other			0.0102	ACACB,ACADL,LEP,PLIN1
meloxicam	chemical drug		1.165	0.0102	ABCB1,ISG15,PTGES,PTGS2
TPCA-1	chemical drug		1.982	0.0102	CXCL8,FN1,IL1A,MMP9
propionic acid	chemical - endogenous mammalian		0.017	0.0102	ATP2A3,IL1A,LEP,RELN
MI-503	chemical reagent		-0.068	0.0102	ADM,CBS/LOC102724560,FLT3,FN1
MAP3K8	kinase		-0.451	0.0104	CCL20,CCR2,CXCL8,FSCN1,GPR171,IER5,IL1A,INHBA,MAD2L1,MMP9,PTGS2,SIX1,SLCO4A1,TSPAN33
GMNN	transcription regulator		1	0.0104	ANGPT1,CDX2,EOMES,EPHA2,FOXJ1,IER5,INHBA,IRX3,VEGFA
PRKCB	kinase		-1.39	0.0105	FN1,GCK,IGF1,INS,MMP9,NR0B2,NR3C2,PTGS2
COLQ	other		0.239	0.0105	COL11A1,COL7A1,DTNA,FBLN5,FN1,MMP9,MUSK,SDC4
RNF181	enzyme		1.387	0.0106	CDK1,CXCL12,ONECUT1,PDCD4,PDZK1
Focal adhesion kinase	group	Inhibited	-2	0.0106	CDH2,MMP13,MMP9,NEUROD1,NKX2-2
MAPK11	kinase		0.179	0.0106	CAV1,CHGA,INS,PTGS2,VIP
GABARAP	transporter	Inhibited	-2.236	0.0106	AHNAK2,CSTB,LAMB3,SERINC2,UPP1
STS	enzyme		0.577	0.0106	ADIPOQ,FABP4,HSPA1A/HSPA1B,IGF1,LTF
suramin	chemical drug		1.195	0.0106	ATP2A3,CDH2,CXCL8,KRT5,PTGS2
ramipril	chemical drug		1.109	0.0106	FN1,ITGA2,MMP9,PTGS2,VEGFA
8,9-epoxyeicosatrienoic acid	chemical - endogenous mammalian			0.0107	ADIPOQ,FABP4,MMP9
L-phenylalanine	chemical - endogenous mammalian			0.0107	ALB,IGFBP1,TTR
nitroglycerin	chemical drug			0.0107	CXCL8,NOS1,PLAUR
bazedoxifene	chemical drug			0.0107	AREG,BIRC5,MKI67
mGluR	group			0.0107	ERBB4,GJD2,NTRK2
INI-43	chemical reagent			0.0107	KCNH8,KCNMB2,PROX1
LTB4R2	G-protein coupled receptor			0.0107	CXCL8,MMP1,MMP9
TM4SF5	other			0.0107	KLRC4-KLRK1/KLRK1,LAMC2,SLAMF6
CTNND1	other			0.0107	CDH2,CDH3,CXCL8
HTR1A	G-protein coupled receptor			0.0107	CDH2,FN1,NOS1
AIMP2	other			0.0107	MKI67,SLC2A1,SLC2A2
ASF1A	other			0.0107	ANPEP,CCNA2,ITGB3
PANDAR	other			0.0107	BIK,CDH2,PMAIP1
ARID4A	transcription regulator			0.0107	E2F1,HOXB6,PTGDS
TBC1D1	other			0.0107	FABP4,PLIN4,PLIN5
LTBP2	other			0.0107	ADIPOQ,CCL20,FABP4
Ncoa6	transcription regulator			0.0107	AREG,FABP4,LPL
capsazepine	chemical toxicant			0.0107	CXCL8,IL11,PTGS2
4-coumaric acid	chemical - endogenous mammalian			0.0107	CCNA2,CCNB1,PTGS2
Trolox C	chemical drug			0.0107	CXCL8,MMP13,MMP9
carmustine	chemical drug			0.0107	DKK1,E2F1,ID1
hexamethoxyflavone	chemical toxicant			0.0107	CXCL8,MMP9,PTGS2
delphinidin	chemical - endogenous non-mammalian			0.0107	FCER1A,MMP1,SELP
puerarin	chemical drug			0.0107	ABCB1,LEP,PTGS2
JAK	group		0.485	0.0107	CDH2,IGF1,ISG15,MMP9,PTGS2,REG3A
HES3	transcription regulator		0.928	0.0107	CCKBR,NRSN1,PDX1,SST,UNC79,UNC80
HRH3	G-protein coupled receptor			0.0107	CFD,ITIH4,LEP,RBP4,S100A9,SLPI
Laminin (complex)	complex		-0.979	0.0107	FN1,MMP1,MMP9,PLAU,PTGS2,SDC4
ATF1	transcription regulator			0.0107	CD79A,FOSL1,INHBA,PCSK1,PTGS2,SST
Foxp1	transcription regulator		0	0.0107	ALDOA,CNR1,CNTNAP3,E2F1,HK2,PDK4
ALOX5	enzyme		-0.335	0.0107	AREG,COL22A1,CST6,EGLN3,EPPK1,GLP2R,H2BC11,HSPA1A/HSPA1B,ITGA2,ITGB3,LAMC2,LEMD1,LEP,MISP,MMP12,MMP9,MUC4,NOSTRIN,NTRK3,PTGS2,SLITRK6,SYT8,TMEM130,XKR4
bee venom	chemical - endogenous non-mammalian		0.678	0.0108	AREG,CCNB1,CXCL8,IL11,KIF23,KIFC1,MKI67,NUSAP1,PTGS2,TOP2A
IL4R	transmembrane receptor		1.342	0.0108	ADAM8,CCL17,CTTNBP2,CX3CR1,FLRT2,FXYD3,GP2,IL31RA,JCHAIN,SLC8A2
miR-98 inhibitor	chemical reagent			0.0109	ADAMTS8,FN1
8-chloro-cAMP	chemical drug			0.0109	PRKAR2B,PTGS2
LOC127814295	other			0.0109	FOXM1,VEGFA
nebivolol	chemical drug			0.0109	LEP,PTGS2
CHIA	enzyme			0.0109	CCL17,CXCL8
GSDMB	other			0.0109	ENO2,HK2
TSPAN33	other			0.0109	NOS1,PTGS2
Carlr	other			0.0109	IL1A,PTGS2
VRK2	kinase			0.0109	CXCL8,PTGS2
SLC6A12	transporter			0.0109	NEUROD1,TUBB3
NUP205	other			0.0109	ANKRD1,DIAPH3
GJB6	transporter			0.0109	GJB1,GJB2
NBR2	other			0.0109	CDH2,SLC2A1
SOX12	transcription regulator			0.0109	CD3E,TUBB3
abexinostat	chemical drug			0.0109	MUC4,RAD51
KCNIP1	ion channel			0.0109	DPP10,KCND3
DIO1	enzyme			0.0109	SLC16A1,SLC16A3
CHFR	enzyme			0.0109	AURKA,PLK1
KCND3	ion channel			0.0109	DPP10,KCND3
PKIA	other			0.0109	FN1,IGF1
CHMP2B	other			0.0109	GRIA2,GRIA4
mir-136	microRNA			0.0109	CXCL12,PDK4
mir-542	microRNA			0.0109	FOXM1,VEGFA
FH535	chemical reagent			0.0109	DKK1,MMP9
PPP1R3C	phosphatase			0.0109	LEP,SLC2A1
RAB11A	enzyme			0.0109	AREG,SLC2A5
SSTR5	G-protein coupled receptor			0.0109	LEP,MKI67
GIPC1	other			0.0109	PROX1,TGFBR3
ARSA	enzyme			0.0109	CCNB1,E2F1
CTNNAL1	other			0.0109	FN1,ITGB3
LSM1	other			0.0109	CDK1,NEK2
TBC1D4	other			0.0109	ADIPOQ,SCNN1A
YWHAE	other			0.0109	FOSL1,MMP1
S3I-1757	chemical reagent			0.0109	BIRC5,MMP9
RPS18	other			0.0109	HMGA2,PDCD4
GLUD1	enzyme			0.0109	LPL,SLC2A1
LRRC8C	ion channel			0.0109	FABP4,LPL
RPL35A	other			0.0109	HMGA2,PDCD4
SCT	other			0.0109	AQP1,VIP
RPL12	other			0.0109	HMGA2,PDCD4
AK4	kinase			0.0109	HK2,LDHA
PCCA-DT	other			0.0109	CDH2,ENO1
phenylacetate	chemical - endogenous mammalian			0.0109	CAV1,SERPINB5
NSC719239	chemical drug			0.0109	ITGA2,ITGA3
liarozole	chemical drug			0.0109	KRT16,PI3
betamethasone valerate	chemical drug			0.0109	MMP9,PTGS2
SGC-CBP30	chemical reagent			0.0109	CDCP1,UPP1
1-eicosapentaenoylglycerol	chemical reagent			0.0109	MMP9,PTGS2
atosibanum	biologic drug			0.0109	PTGS2,SLC1A2
SKF 100273	chemical reagent			0.0109	APLN,SST
duvoglustat	chemical drug			0.0109	ADIPOQ,SLC2A2
karenitecin	chemical drug			0.0109	CCNB1,CDK1
PLK1	kinase			0.0109	ANKRD1,CDH2,CLSPN,EPHA2,PLK1,SFN,TGFBI
alpha-ketoglutaramate	chemical - endogenous mammalian		1.134	0.0109	ADAM8,FGFBP1,GDF7,IL11,MMP9,SOD3,TGFBI
RPTOR	other		-1.937	0.011	ACADL,BIRC5,CXCL12,ENO1,HK2,IL22RA1,LDHA,NR3C2,PKM,PTGS2,SLC2A1,SLC2A2,SOX8,TPI1
ANXA7	ion channel	Activated	2.121	0.0114	CCNB1,CDH2,CRABP2,IGF1,ITGA2,NEUROD1,PDX1,SLC2A2
FLT3	kinase			0.0114	BIRC5,FLT3,FOXM1,ID1,IL31RA,MS4A1,RAD51,SLC2A1
benzo(a)pyrene	chemical toxicant		0.521	0.0115	ABCB1,BIRC5,BLK,ECT2,EREG,HK2,HSPA1A/HSPA1B,IGF1,IL1RAP,INHBA,MAD2L1,MMP1,PTGS2,RAP1GAP,SELP,SOD3,UGT1A6,VEGFA
DUSP1	phosphatase	Activated	2.262	0.0115	CCL20,CLEC10A,CXCL8,DKK1,FOSL1,GJB2,IL1A,IL1RN,ISG15,LTF,MMP1,PLAUR,PTGS2,S100A9
mir-146	microRNA	Activated	2.599	0.0115	ALDOA,CXCL8,ERBB4,GAPDH,HK2,IRAK2,ISG15,MMP9,PKM,PTGS2,SLPI
GRIN3A	ion channel	Inhibited	-2.111	0.0115	CNKSR2,ESRRG,HFM1,MAL2,PLCXD3,PTGS2,ROBO2,SLC4A10,SV2B,TRHDE,TRPM3
PXR/RXRA/pxr ligand/retinoic acid	complex		-0.022	0.0119	ABCB1,ALDH1A1,GSTA2,SLCO1B3,UGT1A1,UGT1A9 (includes others)
CYP27B1	enzyme		0.816	0.0119	CCL17,CCL20,CCR6,ITGB4,MKI67,TRPV6
rebemadlin	chemical reagent	Activated	2.11	0.012	BIRC5,BTG2,CCNB1,CDK1,FOXJ1,HSPA1A/HSPA1B,HSPA6,PLK1,PMAIP1,RRM2,SPDEF,UHRF1
fluocinolone acetonide	chemical drug		1.134	0.012	ANGPTL4,AQP1,CDCA3,KIF2C,KIF4A,KLF15,ZBTB16
tetrabromobisphenol A	chemical toxicant		-1.134	0.012	CCR2,EGF,ITGA2,ITGA3,ITGB3,ITGB6,VEGFA
CLEC4G	other		1.134	0.012	AREG,FGF10,FLT3,IL11,PDGFD,THBS4,VEGFA
hexachlorobenzene	chemical toxicant		-1.89	0.012	CLU,CP,IGFBP1,ITGB4,LAMC2,MMP9,UPP1
BIRC5	other			0.012	AURKB,BIRC5,DPT,FN1,JCHAIN,PTTG1,TP63
3-methylcholanthrene	chemical toxicant		-1.212	0.012	ABCB1,ADM,HNF1B,PTGES,PTGS2,UGT1A1,UGT1A6
collagenase	group		-0.447	0.0121	ADM,CXCL12,FOSL1,IL1A,SELP
Fc gamma receptor	group		0	0.0121	CCL17,CCL19,CCNA2,CXCL8,NOS1
mir-218	microRNA		1.312	0.0121	CDH2,NDRG1,NT5E,ROBO2,SLC2A1
XRCC5	enzyme		-0.152	0.0121	CD3E,PTGS2,RORC,TGM2,XDH
KNG1	other			0.0121	CXCL8,F11,IGF1,KLKB1,PTGS2
CCNE1	transcription regulator	Inhibited	-2.219	0.0121	CCNA2,CCNB1,CDC45,CDC6,E2F1
linsidomine	chemical drug		-1.49	0.0121	ALB,MMP1,MMP13,PTGS2,VEGFA
FBXO32	enzyme		1.744	0.0121	BHLHA15,CCL20,ITGA3,KLF5,KRT19,PDIA2,PTGES,PTGS2,REG3G
PTTG1	transcription regulator		0.798	0.0121	CCNA2,CCNB1,CDH2,CHEK1,CLU,EGF,IGF1,PTTG1,VEGFA
3,4,5,3',4'-pentachlorobiphenyl	chemical toxicant		-1.066	0.0121	CACNA1D,EGF,HSPA1A/HSPA1B,NR0B2,PRKAR2B,SLC9A4,SST,TNC,UGT1A6
NONO	transcription regulator	Inhibited	-3.093	0.0121	BRIP1,CDX2,CLEC4F,EREG,HCAR2,HK2,IFI27,ISG15,LDHA,LY6E,PGK1,PMAIP1,SLC2A1
SSTR2	G-protein coupled receptor		-0.378	0.0123	ADM,AREG,CDH2,G0S2,GCK,LPL,MMP9,SLPI,SST,VEGFA,VIP
mir-133	microRNA		1.58	0.0123	CCNB1,CDCA8,FN1,FSCN1,KCNQ1,KLF15,LAMB3,MET
SMARCA2	transcription regulator		-0.447	0.0123	COL11A1,COL7A1,CP,E2F1,LAMC2,MMP10,MYT1L,RRM2
IKZF3	transcription regulator		1.134	0.0123	BLNK,CAV1,DKK1,FN1,IFI27,IGLL1/IGLL5,IGSF11,S100A16
MKNK1	kinase		-1.245	0.0126	ADAMTSL3,ANGPTL4,CLU,CP,CPLX2,ISG15,MMP1,MMP10,MMP9,NRCAM,NRXN1,PDK4,SLITRK6,SNAP91,XDH
DDIT3	transcription regulator		-0.334	0.0127	ANKRD1,CXCL8,ERO1A,FN1,IRAK2,ITGA2,KLHDC7B,KRT6B,NDRG1,PLEC,TGM2,TRIB3
amphetamine	chemical drug			0.013	BUB1,CDH2,DDC,DSG3,FGF10,FOSL1,INHBA,JPT1,NOS1
SYK	kinase		-1.565	0.013	ATP8A1,CFTR,CXCL8,FOSL1,GIMAP7,ITGB3,ITGB4,PRKAR2B,SFRP5,TRHDE,VEGFA
4-phenylbutyric acid	chemical - endogenous mammalian		1.107	0.013	ASPA,ATP2A3,CXCL12,CXCL8,FABP4,MMP9,PEX5L,PLP1,PTGS2,SELENOP,TRIB3
CUL3	enzyme		0.894	0.0131	ACADL,ACSS1,HAPLN1,MFAP4,MMP1,S100A9,TCEA3
SPHK1	kinase	Inhibited	-2	0.0131	CCL17,CXCL8,FN1,PTGES,PTGS2,SELP,SLC2A1
MNT	transcription regulator		1.134	0.0131	ALDH1A1,ALDOA,COQ8A,ID1,LDHA,LOXL2,PGK1
9,10-dimethyl-1,2-benzanthracene	chemical toxicant		-1.452	0.0131	AREG,BIRC5,EGF,EPHA2,MMP9,PTGS2,S100A9
TCOF1	transcription regulator			0.0132	ADM,ALDH1A1,ARL4D,DLGAP5,EGLN3,IGF2BP3,MBOAT2,NDRG1,S100A16,SLC2A1
miR-29b-3p (and other miRNAs w/seed AGCACCA)	mature microRNA		1.258	0.0132	ADAMTS14,ANGPTL4,CDH2,EOMES,FGFR4,LEP,LOXL2,PLEC,PLOD2,VEGFA
MAZ	transcription regulator			0.0133	CAV1,IL1RN,INS,MMP1,MMP9,NKX6-1
adenosine	chemical - endogenous mammalian		-1.755	0.0133	CX3CR1,CXCL8,GAPDH,KLRC4-KLRK1/KLRK1,MKI67,PMAIP1,PTGS2,VEGFA
CIP2A	other	Activated	2.138	0.0133	ELAPOR1,HK2,PDK4,PDLIM7,PKM,PLAUR,S100A16,SLC16A3
MMP2	peptidase		0.017	0.0133	CXCL12,FN1,IL1RN,ITGA3,MLXIPL,MMP1,PDK4,SLC2A2
napabucasin	chemical drug		1.414	0.0133	ALDH1A1,BIRC5,CHEK1,CXCL8,EGF,ID1,ITGA2,PLAUR
simvastatin	chemical drug		1.656	0.0135	ADIPOQ,BIRC5,CCL20,CXCL8,DKK1,E2F1,ITGB4,LPL,MKI67,MMP1,MMP9,NTRK2,PROX1,PTGS2,RORC,SDC4,SELP,VEGFA
GRHL2	transcription regulator		-1.412	0.0137	CLDN4,LYPD3,MMP1,NRP2,TP63
HLX	transcription regulator		1.109	0.0137	ANKRD1,AREG,CCNB1,CXCL8,SEMA3G
UPF2	other		-0.277	0.0137	BMP5,CACNA1D,CLU,PTGS2,SERPINB5
PAX2	transcription regulator		-1.387	0.0137	GRIK3,ITGB3,LGR5,PAX8,SOX8
PLAGL1	transcription regulator		-0.927	0.0137	ANGPTL4,CCL20,FABP4,LDHA,PRODH
NRXN1	transmembrane receptor			0.0137	CXCL12,FBLN5,FLRT2,NKX6-1,TNC
octreotide	biologic drug		-0.216	0.0137	CHGA,IGF1,IGFBP1,NEUROD1,SLC2A2
kynurenine	chemical - endogenous mammalian			0.0137	CCNB1,MKI67,MMP1
PF-573228	chemical drug			0.0137	CDH2,ID1,TP63
gossypin	chemical - endogenous non-mammalian			0.0137	BIRC5,MMP9,PTGS2
MEDAG	other			0.0137	CDH2,LPL,PLIN1
Il8r	group			0.0137	CR2,CXCL8,MMP9
PIEZO1	ion channel			0.0137	CDH2,FN1,MMP9
HRH1	G-protein coupled receptor			0.0137	LEP,PTGS2,SELP
ARV1	transporter			0.0137	LEP,NR0B2,NR1H4
quizartinib	chemical drug			0.0137	ADM,CBS/LOC102724560,FLT3
ALOX12	enzyme			0.0137	FN1,FOSL1,VEGFA
MED14	transcription regulator			0.0137	FABP4,IGFBP1,ISG15
HOXB3	transcription regulator			0.0137	CDCA3,HOXB6,HOXB7
PRDM8	transcription regulator			0.0137	CALB2,GJD2,NRP2
DDB2	transcription regulator			0.0137	E2F1,MMP9,VEGFA
[truncated: 1,363 more rows]

## Sheet: CFPAC-1
Table S1. Predicted regulators using transcriptome datasets of PDAC tumors and CFPAC-1 cells. Predicted regulators in CFPAC-1 cells with ADRA2A transgene expression.
Upstream Regulator	Molecule Type	Predicted Activation State	Activation z-score	p-value of overlap	Target Molecules in Dataset
dexamethasone	chemical drug		0.301	1.96e-42	ABCA1,ABCC2,ABCC6,ACKR4,ACY3,ADAM28,ADAMTS15,ADRA2A,AGT,AKAP12,AKR1C1/AKR1C2,ALPL,AMY2B,ANGPTL4,ANK2,ANKRD1,ANO1,ANOS1,ANXA3,APLN,APOE,AQP7,AREG,AXIN2,B2M,BATF,BDKRB2,BEST1,BHLHE41,BMP2,BNIP3,BTG2,C3,C5AR1,CA2,CA8,CALB1,CALD1,CASP1,CAV1,CCDC74B,CCK,CCN1,CCR1,CCR10,CD22,CD274,CD38,CD55,CD74,CD83,CDC42EP3,CDH16,CDH4,CDKN1C,CDKN2B,CDKN2C,CEACAM1,CEACAM5,CEACAM7,CEP70,CFB,CIDEC,CMPK2,CNN3,COL1A1,COL1…
TNF	cytokine		0.389	1.89e-40	ABCA1,ABCC2,ABCG2,ABTB2,ACP5,ADCY5,ADGRB1,ADORA1,ADORA2A,AGT,AGTR1,AKAP12,ALDH1A3,ALDH3A1,ANGPTL4,ANKRD1,APLN,APOBEC3B,APOE,AQP7,ARHGAP22,ARHGEF10L,ARHGEF4,ARHGEF40,ASS1,AXIN2,B2M,BAMBI,BDKRB2,BDNF-AS,BHLHE41,BMP2,BMP3,BST2,BTG2,C2CD4A,C3,C4A/C4B,C5AR1,CA12,CA2,CASP1,CAV1,CCK,CCN1,CCR1,CD163L1,CD274,CD38,CD55,CD74,CD82,CD83,CDKN2C,CEMIP,CERS4,CFB,CGB3 (includes others),CHST11,CHST4,CHSY3,CIDEC,CL…
IRGM	enzyme	Inhibited	-4.805	4.37e-17	B2M,BST2,CMPK2,DDX60,DHX58,GBP4,HLA-B,HLA-F,IFI16,IFI44L,IFIT1,IFIT2,IFIT3,IFITM1,IFITM3,IFNE,IL23A,ISG15,MAP3K7CL,MAPK11,MX1,MX2,OAS1,OAS2,OAS3,RSAD2,SAMD9L,TNFAIP3,TNFSF10,TRIM22,UBA7,XAF1,ZBP1
SMARCA4	transcription regulator		-0.376	9.85e-34	ABCA1,ACE2,AGT,AIM2,ALDH1A3,ANGPTL2,ANO1,AREG,ATP6V1B1,AXIN2,AZGP1,BAMBI,BATF,BEX5,BNIP3,CALB2,CASP1,CCDC153,CCDC169,CCR1,CD163L1,CD74,CDH16,CDKN2B,CEACAM1,COL1A1,COL7A1,COTL1,CP,CPS1,CSF2RA,CTSS,CXCR4,CYB5R2,CYP4B1,EFNB1,EPHA1,EREG,ESPNL,EVA1A,FBP1,FCGR2A,FGFBP1,FGFR2,FGG,FN1,FOLR1,FOS,GIMAP2,GJB5,GPR158,HCN1,HEPH,HLA-B,HLA-DRA,HLA-E,HLA-F,HLA-L,HNF4A,IFI16,IFIT1,IFITM1,IFITM2,IFITM3,IGFBP3,IGFB…
beta-estradiol	chemical - endogenous mammalian		0.23	1.1e-33	ABCA1,ABCA3,ABCA5,ABCG2,ACP3,ACP5,ADAMTSL4,ADCY1,ADCY4,ADGRF5,ADGRL3,ADH1C,ADIRF,ADORA1,ADORA2A,AGR3,AGT,AGTR1,AKAP12,ALDH1A2,ALPL,ALPP,ANO1,ANTXR1,ANXA3,ANXA4,APOE,AREG,ARSG,ASS1,BAMBI,BATF,BLNK,BMP2,BMPR1B,BTG2,C1orf226,C3,C4A/C4B,CA12,CA2,CACNA1D,CALB1,CALML4,CAPN12,CAV1,CCDC170,CCN1,CCR1,CD274,CD55,CD74,CDKN1C,CDKN2B,CDX2,CFB,CIMAP1B,CKMT1A/CKMT1B,CLDN2,CLDN23,CLIC3,CLIC5,CLTRN,CLYBL,CNR1,COL…
STAT3	transcription regulator		0.109	3.27e-32	AGT,ALDH1A3,ALPL,ANGPTL2,ANGPTL4,APLN,AREG,BATF,BMP2,BST2,C3,C5AR1,CASP1,CCR1,CD274,CD38,CD74,CD83,CDKN2B,CDX2,CEACAM1,CEP70,CFB,CFH,CLIC5,CMPK2,COL1A1,COL1A2,COL5A1,CP,CSF2,CXCL14,CXCR4,DANCR,DLEC1,DMBT1,DUSP1,EGR3,FGA,FGB,FGG,FLI1,FN1,FOS,FST,GBP2,GBP6,GBX2,GFAP,GJA1,GLIPR1,GRB10,HAS2,HEG1,HLA-DMA,HLA-DRB5,HNF4A,IFI16,IFI6,IFIT1,IFIT2,IFIT3,IFITM1,IFITM2,IFITM3,IGF2,IGFBP1,IGFBP5,IKZF3,IL11,IL1…
IL1B	cytokine		0.543	4.06e-32	ABCC2,ABCG2,ACP3,AGTR1,ALPL,ANGPTL2,ANGPTL4,ANTXR1,ANXA4,APOE,ASIC3,ASS1,B2M,BAMBI,BCL2L10,BDNF-AS,BMP2,BTG2,C3,C4A/C4B,CA12,CALB1,CCR1,CD274,CD55,CD74,CD82,CD83,CEMIP,CFB,CFI,CHRFAM7A,CMPK2,COL1A1,COL1A2,CP,CRISPLD2,CSF2,CTSS,CXCR4,CYP24A1,CYP2C19,CYP2C9,CYP3A5,DANCR,DUSP1,EBI3,ELF3,ELN,ELOVL4,ENG,EPHA6,EPSTI1,FGB,FGF18,FGFR2,FGFR3,FGG,FN1,FOS,FOXJ1,FST,G0S2,G6PD,GAS6,GBP2,GBP4,GBP6,GDF15,GJA1,G…
ETV3	transcription regulator	Inhibited	-4.487	6.18e-15	BST2,CIMAP1B,DDX60,DHX58,IFI16,IFI44L,IFI6,IFIT1,IFIT2,IFIT3,MMP1,MX1,MX2,MYB,OAS1,OAS2,OAS3,PARP9,PLSCR1,RSAD2,SAMD9L,SPP1,TRIM22,TYMP,XAF1
lipopolysaccharide	chemical drug		0.518	4.41e-31	ABCA1,ABCA3,ABCC2,ABCC6,ABCG2,ACE2,ACP5,ADORA1,ADORA2A,ADRA2A,AGT,AGTR1,AIM2,ALDH1A2,ALDH3A1,ALOXE3,ALPP,ANGPTL2,ANGPTL4,ANK2,ANKRD1,ANXA3,APOBEC3B,APOC1,APOE,AQP7,AREG,ARL15,ASAP1,ASAP3,ASS1,AXIN2,AZGP1,B2M,BAMBI,BANK1,BATF,BLNK,BMP2,C3,C5AR1,CACNA1D,CALCRL,CASP1,CAV1,CCDC170,CCN1,CCPG1,CCR1,CD163L1,CD22,CD274,CD38,CD55,CD74,CD82,CD83,CDC42EP3,CEACAM1,CEMIP,CFB,CFH,CHRFAM7A,CLIC3,CLIC5,CMPK2,COL…
ETV6	transcription regulator	Inhibited	-4.359	6.76e-12	CIMAP1B,CMPK2,DDX60,DHX58,DPEP1,FLI1,IFI16,IFI44L,IFIT1,IFIT3,IFITM1,ISG15,MX1,MX2,OAS1,OAS2,OAS3,PARP9,RSAD2,SAMD9L,TRANK1,TRIM22,TYMP,XAF1
TREX1	enzyme	Inhibited	-4.158	1.98e-15	B2M,BANK1,BST2,CASP1,CD274,CFB,CFH,CMPK2,DDX60,DHX58,EPSTI1,GBP4,HLA-DRB1,IFI16,IFI44L,IFIT1,IFIT2,IFIT3,IFITM1,IFITM3,IL6,ISG15,MX1,MX2,OAS1,OAS2,OAS3,PARP9,PLA2G4A,PLPP3,PML,RSAD2,RTP4,SAMD9L,TLR4,TNFAIP3,TNFSF10,UBA7,VCAM1,XAF1,ZBP1
ARID1A	transcription regulator		-0.903	4.76e-25	ABCG2,ALDH1A2,ALPL,APLN,AXIN2,BAMBI,BCL2L14,BDKRB2,BMP2,C3,C4A/C4B,CD274,CD55,CD83,CDKN1C,CDKN2B,CDKN2C,CEACAM1,CHST11,CLIC3,COL12A1,COL16A1,COL1A1,COL1A2,COL4A1,COL4A6,COL5A1,COL7A1,DTX4,ENG,ERBB3,EREG,FBLN2,FBN2,FGFBP1,FLI1,FN1,FOLR1,FOS,FOXJ1,GDF15,HDAC9,HTRA3,IFI16,IGF2,IGFBP3,IGFBP7,IKZF3,IL11,IL17RD,INHBA,ITGA5,ITGA7,ITPR2,KCNT2,KRT17,KRT5,KRT6A,LGR6,LOX,LOXL2,MEST,MIA,MKKS,MSLN,NKAIN3,NNMT…
AGT	growth factor		-1.978	1.57e-23	ACE2,ADAM23,ADH1C,AGT,AGTR1,ALDH1A3,AMBP,AMY2B,ANGPTL2,ANO1,ANXA3,APLN,AREG,ARID3A,BDKRB2,BMP2,C3,C4A/C4B,C5AR1,CAV1,CCBE1,CDKN1C,CFI,CNR1,COL12A1,COL16A1,COL1A1,COL1A2,COL4A1,COL4A6,COL5A1,COL8A1,CP,CRISPLD2,CTHRC1,CTSS,CYP2C9,DIO2,DMBT1,DUSP1,DYNC1I1,EFNA5,ELN,ENG,ENPEP,EREG,FGA,FGF13,FHOD3,FN1,FOS,GAA,GAS6,GDF15,GFI1,GFOD1,GFPT1,GJA1,GPC6,HABP2,HAS2,HBEGF,HLF,IFI16,IGFBP3,IGFBP5,IGFBP7,IL23A,I…
UBAP1	other	Inhibited	-3.729	7.94e-11	BST2,DEPTOR,IFIT1,IFIT2,IFIT3,IFITM1,ISG15,MX1,MX2,OAS1,OAS2,OAS3,RSAD2,XAF1
RC3H1	enzyme	Inhibited	-3.71	9.31e-11	APOBEC3B,BST2,HLA-F,IFI16,IFI44L,IFI6,IFIT1,IFIT2,IFIT3,IFITM1,IFITM3,ISG15,MX1,OAS1,OAS2,OAS3,PARP9,PLSCR1,RSAD2,SPP1,STING1,TNFAIP3,TNFRSF1B
BANF1	other	Inhibited	-3.585	4.98e-11	BST2,CASP1,CAV1,DDX60,HLA-E,IFI16,IFI6,IFIT1,IFIT2,IFIT3,IFITM1,IFITM2,IFITM3,IL6,IRF5,ISG15,MX2,OAS1,OAS2,PML,PTX3,RSAD2,TNFSF10
CG	complex		-0.106	2.37e-21	ABTB2,ACP3,ADAMTS9,ANGPTL2,ANGPTL4,ANK2,APLN,AREG,ARHGAP22,AXIN2,B2M,BAMBI,BEST1,BMP2,BMPR1B,BTG2,C4A/C4B,CFB,CRISPLD2,CXCR4,DMD,DNAH11,DUOX2,DUSP1,EDN2,ELAVL2,EPHA3,EPHA7,EPHB6,EPSTI1,EREG,FILIP1L,FLRT2,FOS,FST,FYN,G0S2,GASK1B,GBP6,GJA1,HAS2,HLA-E,HLA-F,HSD17B2,IFI16,IFIT3,IGFBP3,IL11,IL1R2,IL1RL1,IL6,IL7,INHBA,ITGA2,ITGA4,ITGB3,ITPR1,JUNB,KCNT2,LRP1B,MEGF10,MMP1,MMP9,NPR1,NR5A2,NTRK2,OXTR,PAPPA…
IL6	cytokine		0.733	5.23e-21	ABCA1,ABCC2,ABCG2,ADAMTS13,ADGRB1,AGT,AIM2,ANG,APOE,AREG,AXIN2,BAMBI,BATF,BMP2,BST2,BTG2,C3,C5AR1,CASP1,CCK,CCR1,CD163L1,CD274,CD38,CD74,CD82,CD83,CDKN2B,CDX2,CEACAM1,CEMIP,CFH,CLDN2,COL1A1,CP,CPS1,CSF2,CXCR4,CYP2C9,CYP3A5,DANCR,DUSP1,EREG,FGA,FGB,FGG,FGL1,FLI1,FN1,FOS,FRRS1,GBP2,GFAP,GSTA4,HAS2,HLA-DMA,HLA-DRB5,IFI16,IFIT1,IFIT2,IFITM3,IGF2,IGFBP1,IGFBP3,IGFBP5,IL11,IL1R1,IL1RL1,IL23A,IL2RG,IL6,…
IL13	cytokine		-1.131	1.27e-20	ABCA1,ACE2,ADAM28,ADORA1,ADORA2A,ALDH1A2,BATF,C3,CA2,CASP1,CD163L1,CFI,CIDEB,CLDN2,COL1A1,COL1A2,CP,CSF2RA,CTNNAL1,CTSS,CXCR4,DMBT1,ERBB4,FCGR2A,FGD2,FGFR3,FGG,FN1,FOXJ1,G0S2,G6PD,GAS6,GAS7,GJB1,GRM5,HBEGF,HLA-DRB5,IL11,IL1R1,IL1R2,IL1RL1,IL23A,IL31RA,IL6,IVL,JAKMIP2,KCNH2,KCNJ15,KITLG,KLK11,KRT5,LTBP1,MAP2K6,MAP3K7CL,MMP1,MMP9,MUC5B,NFE2,NTN1,PCDH1,PCDHB10,PID1,PLA2G4A,PPARG,PPARGC1A,PTGES,PTGS2…
progesterone	chemical - endogenous mammalian		-0.546	1.42e-19	ABCG2,ACP3,ACP5,ADRA2A,AGTR1,ALDH1A2,ALPL,APOE,AREG,BMP2,BMP2K,C3,C5AR1,CA12,CA2,CA3,CAV1,CD82,CDH16,CDKN2B,CFB,CIDEC,CKMT1A/CKMT1B,CNR1,COL12A1,CP,CXCR4,CYP3A5,DLC1,ENG,ENPEP,ERBB3,FGFR2,FN1,FOS,FST,G6PD,GAS6,GFAP,GJA1,GRB10,HBEGF,HOPX,HSD17B2,IGFBP1,IGFBP3,IGFBP5,IL17RE,IL6,INHBA,INSR,ITGA2,ITGA5,ITGB3,KCNH2,KDR,KRT5,LCN2,LGALS1,MDK,ME1,MICOS10-NBL1/NBL1,MME,MMP1,MMP9,MUC1,MX1,MYB,NDRG2,NOTCH3,…
TP63	transcription regulator		-0.904	2.86e-19	ADAMTS9,ALDH1A3,ALDH3A1,ALOXE3,ANOS1,APOBEC3B,AREG,BDKRB2,BMP3,BST2,CAPN12,CASP1,CAV1,CCN1,CCR1,CD82,CDKN1C,CDKN2B,CEACAM1,COL4A1,COL5A1,COL8A1,CXCR4,CYGB,EDN2,ELN,ENG,ERBB3,FGF13,FGFR2,FGFR3,FN1,FOS,FST,FUCA1,G6PD,GCNT3,GFI1,GRHL3,HAS3,HBEGF,HLA-DMA,HLA-DPA1,HLA-DRA,HLA-DRB1,HLA-DRB5,HOXC4,IGFBP3,IGFBP7,IL6,INHBA,INSR,IRF5,ISG15,ITGA2,ITGA4,ITGA7,IVL,JUNB,KRT17,KRT20,KRT5,KRT6A,LCN2,MMP9,MYB,NFE…
IL4	cytokine		-0.829	1.43e-18	ABCA1,ACP5,ADCY1,ADORA2A,ALDH1A2,ANO1,ANXA4,APOE,AREG,ASS1,BATF,BNIP3,BST2,C3,C5AR1,CA2,CAMK1D,CCR1,CD163L1,CD22,CD274,CD38,CD55,CD6,CD74,CD83,CIMAP1B,CLDN2,CMPK2,COL1A1,COL1A2,CRIP1,CRISPLD2,CSF2,CXCR4,DDX60,DGAT2,DHX58,DNAJC12,DUOX2,EBI3,FCGR2A,FGB,FGG,FLRT2,FN1,FOS,FOXJ1,GBP2,GBP6,GFI1,GIPC2,GJA1,GJB1,GNB4,HBEGF,HLA-DMA,HLA-DPA1,HLA-DRA,HLA-DRB1,HLA-DRB5,HLX,HOPX,IFI16,IFI44L,IFI6,IFIT1,IFIT2,…
TWIST1	transcription regulator		0.711	1.56e-18	ABCG2,BST2,C3,CCK,COL1A1,COL4A1,DNM1,FBN2,FCGBP,FGFR2,FGFR3,FN1,FOS,FREM2,GBP2,HEG1,HLA-F,IFI6,IFIT2,IFITM1,IGFBP1,IGFBP5,IL6,IRF5,ISG15,ITGB3,LRG1,MEIS1,MME,MMP1,MMP9,MX1,MX2,MXRA8,OAS1,OAS2,OAS3,PDZD2,PIWIL1,PPARGC1A,PRKD1,PRRX2,RSAD2,RUNX3,SHH,SLC28A3,SNAI2,SPHK1,SPP1,THBS2,UNC5B,VCAN,XAF1,ZEB1
SORL1	transporter		-0.866	2.73e-18	ABCA1,AGT,APOE,AZGP1,B2M,BMP2,C3,CAV1,COL13A1,COL1A1,COL1A2,COL4A1,COL5A1,CTHRC1,EFNA5,ENG,EPHA1,EPHA5,FGF19,FGFR2,FGFR3,FGG,FN1,FOS,HLA-E,HLA-F,IFITM1,INHBA,ITGA2,ITGA4,ITGA5,KCND1,MDK,MIA,MMP1,NID2,NPR1,NPY5R,PDGFRB,PGF,PLSCR4,PLXND1,RARRES2,SFRP1,TGFBR3,TLR4,TNC,VEGFC
ISG15	other	Inhibited	-3.428	2.08e-10	BCHE,COL12A1,COL1A1,COL1A2,COL7A1,CTSS,FBLN2,GPX7,HLA-B,IFI6,IFIT1,IFIT2,IFITM3,LTBP1,MMP1,MX1,OAS1,VCAN
MAPK1	kinase	Inhibited	-3.421	5.74e-18	ADH1C,AKAP12,ANGPTL4,APOE,BST2,CAV1,CFB,COL7A1,DEPTOR,DNAH7,DSE,DUSP1,ENDOD1,FBXO32,FCMR,FN1,FOS,GBP2,GDPD3,GFOD1,GNG2,GRAMD1B,HLA-B,HLA-DMA,HLA-E,HSD17B2,IFI16,IFI6,IFIT1,IFIT2,IFIT3,IFITM1,IFITM3,IGFBP7,IL1RL1,IL6,ISG15,ITGA5,ITGB3,ITPR2,JUNB,KRT17,LAMP3,LGALS1,LOX,MMP1,MMP9,MX2,NRN1,OAS1,OAS2,OAS3,PAQR6,PITX2,PLA2G4A,PLSCR1,PLXDC1,PML,POU2F2,PROS1,PTGER2,PTGS2,S1PR3,SECTM1,SERPINE1,SLITRK6,SOC…
SB203580	chemical drug		0.096	4.51e-18	ABCA3,ADAMTS9,AGT,AIM2,ALPL,ANXA3,APOBEC3B,AREG,BMP2,BST2,C3,C4A/C4B,CCK,CD274,CD55,CD83,CEACAM1,COL1A1,COL1A2,CSF2,DUOX2,DUSP1,EBI3,EREG,EXOC3L4,FN1,FOS,FYB1,GBP2,GBP4,GJA1,GLIPR1,GSTA4,HAS2,HAS3,IFIT1,IFIT2,IFIT3,IGFBP3,IL11,IL23A,IL6,ISG15,ITGA4,ITGB3,IVL,JUNB,KDR,MAP2K6,MFSD4B,MMP1,MMP9,MUC5B,MX1,NPR1,PALLD,PDGFRB,PHLDB2,PLA1A,PLB1,PPARG,PPARGC1A,PTGES,PTGS2,PTHLH,RGS7,S1PR5,SECTM1,SERPINE1,S…
RNASEH2B	other	Inhibited	-3.417	5.15e-16	B2M,BST2,CASP1,CFB,CFH,CMPK2,DDX60,DHX58,EPSTI1,GBP6,IFI44L,IFIT1,IFIT2,IFIT3,IFITM1,IFITM3,IL11,IL23A,IL6,IL7,ISG15,MX1,MX2,OAS1,OAS2,OAS3,PARP9,PTGS2,RSAD2,RTP4,SAMD9L,TLR4,TNFAIP3,UBA7,VCAM1,XAF1
EGF	growth factor	Inhibited	-3.361	1.32e-29	ABCA1,ABCG2,ADAMTS6,AGTR1,ANGPTL4,ANO1,APLN,AREG,ARHGAP22,ARTN,BTG2,CALB2,CASP1,CAV1,CCN1,CD274,CDH4,CDX2,CEACAM7,CGB3 (includes others),CLDN2,CNIH3,COL17A1,COL1A1,COL1A2,COL5A1,CXCL14,CXCR4,CYP21A2,DIO2,DLC1,DNAI1,DOCK4,DUSP1,EGR3,ELF3,ERBB3,EREG,FLI1,FN1,FOS,FOXJ1,FST,FUT2,GBX2,GDF15,GFAP,GFPT1,GGT5,GJA1,GPER1,GSTA4,HAS2,HAS3,HBEGF,HDAC9,HNF4A,IFITM2,IGF2,IGFBP1,IGFBP3,IGFBP5,IL11,IL1R1,IL1R2,I…
HNRNPA2B1	other			2.07e-17	ABCC6,CA12,CEACAM7,CEMIP,CIDEC,CP,CPS1,CRIP1,DNER,DSE,EDAR,ERBB3,FN1,GDF15,GJA1,GPRC5B,IL6,KCTD12,MEST,MUC13,NRCAM,OAS1,PAPPA,PKIB,PPARGC1A,RASSF8,S1PR3,SERPINA1,SLC1A1,SNAI2,ST8SIA4,STK32B,STOM,SULT1A1,SULT1A3/SULT1A4,SVEP1,SYT1,TM4SF18,TRIM31,USH1C,VCAN,VIL1,WNT4
PD98059	chemical - kinase inhibitor		0.631	3.83e-17	ABCA1,ABCC2,AGT,AGTR1,AKAP12,ANKRD1,APOBEC3B,AREG,ATP6V1B1,BMP2,BNIP3,C3,CA2,CAV1,CCK,CCR1,CD55,CD74,CD83,CDKN2B,CDX2,CHN1,COL1A1,COL1A2,COL4A1,CSF2,CXCR4,CYP24A1,DIO2,DUSP1,EGR3,ELN,ENG,EREG,FAM171A1,FGFBP1,FN1,FOS,GAS7,GFPT1,GJA1,HAS2,HBEGF,HNF4A,IGF2,IGFBP1,IGFBP3,IL6,INSR,ITGA2,ITGA4,ITGB3,JUNB,LIPG,MB,MMP1,MMP11,MMP9,MT1M,MUC1,MUC5B,PCSK6,PIM1,PLA1A,PLA2G4A,PPARG,PTGES,PTGS2,PTHLH,PTX3,RNASE…
IFN Beta	group		1.798	3.97e-17	ACE2,APOBEC3B,AREG,BST2,BTG2,CAV1,CD22,CD274,CD74,CD83,CMPK2,CXCL14,CYP2C9,DDX60,DHX58,DUSP1,ENPEP,EREG,FN1,GAS6,GBP2,GBP4,HLA-B,IFI16,IFI6,IFIT1,IFIT2,IFIT3,IFITM1,IFITM3,IL11,IL6,ISG15,MMP1,MMP9,MX1,MX2,OAS1,OAS2,OAS3,PML,QPRT,RAB30,RNASEL,RSAD2,SERPINE1,SNAPC1,SOX5,SPHK1,SPP1,SPRY2,STING1,THBS1,TLR4,TNFSF10,TNFSF18,TSLP,XAF1,ZBP1
Ttc39aos1	other	Inhibited	-3.342	5.79e-08	DDX60,DHX58,GBP2,HEG1,IFI16,IFIT1,IFIT2,IFIT3,IFITM3,ISG15,OAS2,OAS3,PARP9,RSAD2,RTP4,SERPINE1,TNFSF10,XAF1
FGF2	growth factor		-1.038	5.73e-17	ANG,ANGPTL4,AREG,AXIN2,B2M,BAMBI,BMP2,BNIP3,BTG2,CALB1,CAV1,CCK,CCN1,CD274,CDX2,CIDEC,COL1A1,COL1A2,CXCR4,CYGB,DKK2,ELN,EREG,FGFR2,FGFR3,FGFR4,FN1,FOS,FRRS1,FUT2,GBX2,GFAP,GJA1,GRIN2A,HAS2,HBEGF,IFITM2,IFNE,IGF2,IGFBP3,IGFBP5,IL6,INHBA,ITGA4,ITGA5,JUNB,KDR,LEF1,LOX,MMP1,MMP9,NES,NOG,NOTCH4,NR5A2,PDGFRB,PECAM1,PGF,PITX2,PLXDC1,PPARG,PTGS2,SEMA6D,SERPINA1,SERPINE1,SESN3,SFRP1,SHH,SLC41A2,SNAI2,SPAR…
TMPRSS2-ERG	fusion gene/product		-0.182	8.55e-17	ADAMTS12,AREG,CALB2,COL27A1,COL5A1,CREB3L1,CSAG1,DUSP8,EREG,FHOD3,FRY,GDF15,GNB4,GNG11,GPRC5B,INHBA,LFNG,LOXL2,MAGEA12,MAPK11,MME,MMP9,MSLN,MYEOV,OSBPL6,PIM1,PPARG,PRSS23,PSG8,RAB39B,SAMD9L,SFRP1,STC2,TCEA3,THBS1,TNNC1,TRIB3,VEGFC,ZEB1
TAFAZZIN	enzyme	Inhibited	-3.273	2.79e-09	ALDH1A2,ANGPTL4,ANKRD1,AXIN2,BANK1,BASP1,CAV1,CCN1,CD22,COL1A1,COL5A1,CXCR4,DUSP1,FBLN2,FN1,G6PD,IFI16,IFIT1,IFIT2,IGFBP5,IL6,KRT5,LCP1,LOX,LOXL2,LY75,MKX,NAV3,NCF4,NEXN,NOG,PDE3B,PECAM1,PRSS23,PTGS2,PTX3,RGS4,S1PR1,S1PR3,SAMD4A,SCG5,SERPINE1,SLC40A1,SNAPC1,ST6GALNAC5,TAGLN,THBS1,TRIM31,UCHL1,UPP1,VCAM1,ZFPM2
tetradecanoylphorbol acetate	chemical drug		-0.082	1.35e-16	ABCA1,ADAM28,ADORA2A,AGT,AGTR1,ALDH1A3,ALOXE3,ANGPTL4,APOBEC3B,AREG,ARID3B,BMP2,BTG2,C3,C5AR1,CA11,CA2,CA8,CALCRL,CASP1,CAV1,CCN1,CD55,CDKN2B,CEMIP,CIDEC,CMPK1,CSF2,CSF2RA,CXCR4,CYP21A2,CYP24A1,CYTH4,DIO2,DMBT1,DUSP1,DUSP8,DYNC1I1,EBI3,EGR3,ERBB4,EREG,FCGBP,FGFBP1,FOS,FST,GABRP,GDF15,GJA1,GNAZ,GPC2,GPR35,GRIN2A,GSDMB,H4C14,HAS2,HBEGF,HLA-DRA,HNF4A,HOPX,HSD17B2,HTR7,IFI16,IGF2,IGFBP1,IGFBP3,IGFBP5…
PGR	ligand-dependent nuclear receptor		0.242	1.58e-16	ABCG2,ACP5,ADRA2A,ALDH1A3,AREG,ARTN,CA12,CALD1,CDH4,CDKN1C,COL12A1,COL1A1,COL1A2,COL4A6,COL5A1,COL7A1,DDX60,ELN,EPHA1,EPS8L3,FLRT2,FN1,FOS,GAS6,GPER1,GRB10,HAS3,HBEGF,IFI16,IFI44L,IFIT1,IFIT2,IFIT3,IGFBP1,IGFBP5,IL1R1,ISG15,ITGA10,ITGA2,ITGA4,ITGB3,KCNH2,KCNQ1,KRT5,LCP1,LOX,LOXL2,MMP11,MMP9,MUC1,MX1,MX2,NDC80,NTN1,OAS1,OAS2,OAS3,P2RX4,PACSIN1,PCDH1,PDGFRB,PNMT,PPARG,PTGES,PTGS2,RASSF2,RND2,ROBO1,…
AHR	ligand-dependent nuclear receptor		0.791	2.42e-16	ABCG2,ACP5,AHRR,AKR1C1/AKR1C2,ALDH1A3,ALDH3A1,AREG,BAMBI,BASP1,BDKRB2,BTG2,CAMK2N2,CAPN5,CD274,CD38,CDKN2B,CDKN2C,CERS1,CERS4,COL12A1,COL13A1,COL16A1,COL1A1,COL1A2,COL27A1,COL4A1,COL5A1,CTNNAL1,CYP24A1,DUOX2,ELF3,ELN,ENPEP,EPHX2,EREG,EVI2B,FBLN2,FBN2,FGFR2,FN1,FOS,GAS6,GDF15,HDAC9,IGFBP1,IKZF3,IL1R1,IL1R2,IL6,ITGA5,ITGA7,ITIH4,JUNB,KLF2,LRIG1,LRP1,LTBP1,MATN2,MMP1,NID2,NMT2,NNMT,NOTCH3,OXTR,PDE5A…
SMAD3	transcription regulator	Inhibited	-3.269	7.19e-13	ABCG2,ADAM23,ADORA1,ALPL,ANKRD1,AREG,ARHGAP22,ARID3A,AXIN2,BMP2,C3,CDKN2B,COL1A1,COL1A2,COL4A1,COL7A1,CRISPLD2,CYP21A2,DEPTOR,DGAT2,DOCK4,ELN,ENG,EREG,FBN2,FN1,FOS,FST,HAS2,HBEGF,HNF4A,IL11,IL23A,IL6,JUNB,LINC00842,LOX,MMP1,MMP9,PCOLCE2,PCSK5,PNMT,PPARGC1A,PTGS2,PTHLH,PTX3,S1PR1,S1PR3,SERPINE1,SERPINE2,SNAI2,SPARC,SPHK1,SPP1,TAGLN,THBS1,THBS2,TNC,VCAN,VEGFC
D-glucose	chemical - endogenous mammalian	Inhibited	-3.222	5.75e-09	ABCA1,ACE2,ADCY5,AGT,AGTR1,ANO1,ANXA3,APLN,AQP7,ASS1,B3GNT6,BMP2,BVES,C3,CACNA1D,CALB1,CALD1,CASP1,CAV1,CCPG1,CD55,CNR1,COL1A1,COL1A2,COL4A1,CXCR4,CYP24A1,DMD,DTNA,DUSP1,ELF3,EVA1A,FBP1,FBXO32,FN1,FOS,FST,G6PD,GCNT4,GDF15,GFAP,GFPT1,GIPR,GJA1,GLP1R,H6PD,HBEGF,HNF4A,IGF2,IL6,INHBA,INSR,ITGA5,ITPR1,ITPR2,JUNB,KDR,LCP1,LGALS1,LRP1,MAP2K6,MMP1,MMP9,NEXN,NPY1R,PDGFRB,PPARG,PPARGC1A,PPP1R14A,PPP2R2B,PT…
STAG2	other	Inhibited	-3.185	2.05e-08	CD274,CMPK2,DDX60,DHX58,GBP2,IFI44L,IFIT2,IFIT3,IFITM1,ISG15,OAS1,PARP9,PLSCR1,RSAD2,SAMD9L
NPM1	transcription regulator		-1.985	7.5e-16	AKR1C1/AKR1C2,ANG,BAMBI,BMP2,CAMK1D,CCN1,CEACAM1,COL12A1,COL16A1,COL4A1,COL5A1,COL7A1,EBI3,EGFL7,EGR3,FN1,FRK,GJA1,HBEGF,HDAC9,IGF2,IGFBP3,IGFBP5,IL31RA,IL6,IL7,INHBA,JUNB,LOX,LOXL2,MMP9,MYO16,NAV3,NTRK2,PCOLCE2,PGF,PIK3CD,PTHLH,SEMA6A,SERPINE2,SOD2,TNFAIP3,VEGFC
RRAS2	enzyme		1.441	1.08e-15	ADAMTS12,BVES,C5AR1,CAV1,CD74,CFH,CLDN14,EGR3,FERMT1,FGB,HLA-DMA,IFI44L,IFITM1,IFITM2,IFITM3,ITGA5,ITGA7,MDK,MSLN,NEXN,PCDH1,PDGFRB,PGF,PLSCR1,PTGER2,RSAD2,RTP4,SCN1B,SELPLG,SERPINE1,SKAP1,SLAMF7,SLC2A3,STRC,TMT1B,TNFAIP3,VAV3,VCAN,VEGFC
FOXA2	transcription regulator		0.403	1.17e-15	ABCA3,ABCG2,ADCY5,ADH1C,AKR1C1/AKR1C2,ALDH1A2,ALDH1A3,AMY2B,ANGPTL4,APOE,AQP7,ASS1,C3,CA3,CD55,CDX2,CFAP126,CIMAP3,COL17A1,COL1A1,COL1A2,CREB3L1,CTHRC1,CXCR4,CYP2C9,DGAT2,ERBB4,FBP1,FGB,FGF18,FGF19,FOXJ1,GIPR,GLI3,GLP1R,HNF4A,IGFBP1,IGFBP5,IL1RL1,IL6,KDR,LYZ,MUC5B,MUC6,NR5A2,OAS1,ONECUT3,PDGFRB,PECR,PIK3CG,PIM1,PPARG,PPP1R14A,PRKAG2,PROS1,RORC,SEMA7A,SERPINA1,SERPINE1,SFRP1,SHH,SMOC1,SPINK1,TAGLN…
VCAN	other		0.335	1.21e-15	ADAMTS9,ANG,ANGPTL4,APOE,ASS1,C3,C4A/C4B,CASP1,CRISPLD2,EBI3,ELN,FN1,FST,GPC6,HAS2,HAS3,IFI44L,IFI6,IFIT1,IFIT2,IFITM1,IL6,IRF8,ITGA5,LCN2,MMP9,MSLN,MX1,MX2,NOTCH3,OAS2,OAS3,PCSK5,RBP1,RNASE4,SERPING1,SMOC1,SOD2,TRIM22,VCAM1,VCAN,WNT4,XAF1
GAPDH	enzyme	Inhibited	-3.162	0.000239	C8orf44,DUSP1,IFI6,IFIT2,IFITM1,IFITM2,OAS1,OAS2,OAS3,SPP1
mifepristone	chemical drug		-0.111	1.31e-15	ABCC2,ALPL,APOE,AREG,B2M,C3,CA2,CASP1,CAV1,CD274,CD74,CEACAM1,CKMT1A/CKMT1B,CSF2,CYP2C19,CYP3A5,DIO2,DLC1,DUSP1,EPHB3,FBLN2,FN1,FOS,FST,GAS6,GJA1,H6PD,HAS2,HBEGF,IGF2,IGFBP3,IL6,ITGA2,ITGA4,ITGB3,JUNB,LOX,LRP1,MME,MMP1,MMP9,MUC1,MYB,NPY1R,OXTR,PADI2,PLA2G4A,PTGER2,PTGS2,PTN,PTX3,RAP1GAP,ROBO1,SERPINE1,SERPING1,SFRP1,SNAI2,SPEG,SPINK1,SPP1,TENM3,THBS2,TMPRSS2,UCN2,VCAN
CREBBP	transcription regulator		-0.921	1.34e-15	ACOXL,ADORA2A,AGT,AKAP12,AQP11,ARHGEF10L,B2M,BANK1,BDKRB2,CA2,CCN1,CD74,CDC42EP3,CNN3,COL1A2,CRISPLD2,CXCR4,CYP24A1,DUSP1,EGR3,EPSTI1,EVI2A,FGFR3,FGL1,FOS,FRMD4B,GFI1,GNG2,GRIN2A,HAS2,HLA-B,HLA-DRA,HVCN1,IL17RE,IL6,ISG15,KCNIP3,KLF2,MIA,MMP11,MMP9,MST1,NTN1,OAS3,PDE10A,PDE3B,PDGFRB,PIM1,PPARGC1A,PPM1E,PTGS2,RAPGEF3,RCSD1,RNASEL,RSAD2,RTP4,SERPINA3,SERPINE2,SLC43A1,SMOC1,SMPD3,SOD2,STOM,TAGLN,TH,T…
ESR2	ligand-dependent nuclear receptor		-0.581	1.59e-15	ABCA1,ADORA1,AGT,AKAP12,ALDH1A3,ANGPTL2,ANXA4,APOE,AREG,BAMBI,BMP2,BTG2,C3,CA12,CA2,CACNA1D,CAV1,CCN1,CDKN1C,CDKN2C,CLIC5,COL13A1,COL16A1,COL1A1,COL1A2,COL7A1,CSF2,CTHRC1,CYTH4,DNAH11,EGR3,ELAVL2,EPHA3,EPHA5,EREG,FBLN2,FGF19,FN1,FOS,FST,GBP2,GFAP,GJA1,GJB1,GRPR,HOXC6,IFIT2,IFIT3,IFITM1,IGFBP3,IGFBP5,IL1R1,IL23A,IL6,INSR,ITGA2,IVL,JUNB,KCNK15,KCNT2,KDR,KITLG,KRT17,KRT20,LOX,LRP1B,LTBP1,MAP2K6,MDK,…
decitabine	chemical drug		-1.479	1.87e-15	ABCC2,ADAM23,ADCY5,ADGRB1,AIM2,AKAP12,ALDH1A2,ALPL,ANGPTL4,ANKRD1,APOE,B2M,B3GALT5,BNIP3,CA12,CAV1,CDH16,CDH4,CDKN1C,CDKN2B,CEACAM1,COL1A1,COL1A2,COL7A1,CXCR4,CYP21A2,CYP24A1,CYP3A5,CYP4B1,DDX60,DKK2,DLC1,DLEC1,DMBT1,DOK4,DUSP1,EFNB1,EGR3,ELOVL4,EPHA3,EPHA5,EPHB3,EPHB6,FBN2,FGFR3,FILIP1L,FN1,FOXF2,GABRE,GDF15,GFI1,GJB1,GLI3,GPAT2,GRIN2A,HBEGF,HLA-B,HLA-E,HLA-F,HNF4A,HS3ST2,HTR1B,HTRA3,IFI16,IFIT2…
ACKR2	G-protein coupled receptor	Inhibited	-3.162	0.000889	DDX60,DHX58,IFI16,IFIT2,IFIT3,ISG15,OAS1,OAS2,OAS3,RSAD2
TGFB2	growth factor	Inhibited	-3.121	1.09e-12	ABCA1,ABCG2,ACY3,ANGPTL4,CA2,CD38,COL1A1,COL1A2,COL4A1,CYP24A1,DEPTOR,DOCK4,FGF19,FN1,FOS,HAS2,HBEGF,HSD17B2,ID4,INHBA,KDR,LCN2,LIPG,MIA,MMP9,NOTCH3,OSR1,PDGFRB,PECAM1,PFKFB4,PLCH1,PTHLH,RAMP1,SEMA6B,SERPINE1,SNAI2,SPHK1,SPP1,TAGLN,TGFBR3,THBS1,TRIB3,TUBB2A,VCAN
IgG	complex		-0.399	2.45e-15	ALDH3B2,AOC1,APOE,AREG,B2M,BANK1,C3,CD274,CD83,CDKN2B,COL1A1,CSF2,CYP27A1,DUSP1,EBI3,EGR3,FCGR2A,FGFBP1,FN1,FST,GFAP,HLA-E,IFIT2,IFITM1,IFITM3,IL12RB2,IL1R2,IL2RG,IL6,INHBA,ISG15,IVL,JUNB,KLF2,KLK11,LCN2,LGALS1,MMP9,NOTCH3,PALD1,PDCD1LG2,PDE3B,PIM1,PPARG,PPARGC1A,PTGS2,RND2,S1PR1,SERPINE1,SLAMF7,SLC2A3,SLC40A1,SOD2,STING1,THBS1,TLR4,TNC,TNFAIP3,TNFRSF13C,TNFRSF1B,TNFSF14,TRIM16,TRIM29,TSLP,TUBB2A…
SMAD4	transcription regulator	Inhibited	-3.082	1.69e-08	ABCG2,AIM2,ALPL,ANGPTL4,AREG,BMP2,CDC42EP3,CDKN2B,CDX2,COL1A1,COL1A2,COL7A1,DNAH2,DOCK4,ENG,EREG,FGFR3,FN1,FOS,FST,GJA1,HAS2,HNF4A,IL11,INHBA,KITLG,KLK11,LEF1,LINC00842,MMP1,NOTCH3,NPR2,PAK3,PDGFRB,PTGER2,PTGS2,PTHLH,PTX3,RGCC,RUNX3,SELPLG,SERPINE1,SERPINE2,SHH,SNAI2,SPHK1,THBS1,TNC
Tnf (family)	group		-1.925	4.67e-15	BST2,CASP1,CCR1,CD22,CD274,CIMAP1B,CLDN2,CMPK2,CYP3A5,DDX60,DHX58,FBXO32,FST,GFAP,GFI1,GJA1,HLA-DRB1,IFI16,IFI44L,IFI6,IFIT1,IFIT2,IFIT3,IFITM1,IL12RB2,IL1R1,IL1R2,IL2RG,IL6,INHBA,ISG15,KDR,LCN2,MMP9,MX1,MX2,OAS1,OAS2,OAS3,PARP9,PLSCR1,PPARG,PTGS2,RSAD2,SAMD9L,SERPINE1,SLPI,SPINK1,TNFAIP3,TNFRSF14,TNFRSF1B,TRANK1,TRIM22,TYMP,VCAM1,XAF1
MSTN	growth factor		0.141	5.04e-15	ADAMTS6,ADRA2A,ALPL,ANGPTL4,ANOS1,ARHGAP22,BMP2,CALB2,COL7A1,DIO2,DSE,FBXO32,FN1,FOS,HAS2,IFIT2,IGF2,IGFBP3,IGFBP5,IL6,INHBA,ITGB3,LOX,NPY1R,PCDH19,PLCXD3,PPARG,PPARGC1A,PTGES,PTHLH,RASSF2,SECTM1,SERPINE1,SERPINE2,SFRP1,SLC22A23,SLC8A1,SMAD9,SPP1,TNC,TNXB,ZSWIM5
ESR1	ligand-dependent nuclear receptor		-1.484	5.87e-15	ABCA3,ABCG2,ACVR1B,ADAMTS13,ADCY1,ADH1C,ADORA1,AGT,ANGPTL2,ANXA3,ANXA4,APOE,AREG,ARSG,ASS1,AXIN2,BMP2,C3,CA12,CA2,CACNA1D,CALB1,CALD1,CALML4,CAV1,CCN1,CCPG1,CD55,CD74,CD83,CDC42EP3,CDKN1C,CDKN2B,CEACAM5,CEP250,CEP70,CERS1,CIMAP1B,CLDN2,CLIC3,COL13A1,COL16A1,COL8A1,COTL1,CP,CPLX1,CPNE1,CSAD,CSF2,CTSS,CYFIP2,DOCK4,DTNA,EGFL7,EGR3,ELN,EML1,ERBB3,ERBB4,EREG,FGD5,FGFR2,FOLR1,FOS,FST,G6PD,GAS7,GDF15,GF…
WNT3A	cytokine	Inhibited	-3.048	1.42e-09	ALDH1A3,ALPL,AXIN2,BMP2,CAVIN4,CCN1,CD274,CDK15,COL1A1,COL1A2,CPT1C,CYP24A1,DKK2,EFNB1,ENG,EPHA5,ERBB3,FCMR,FGF18,FHOD3,FN1,GGT5,HAS2,HAS3,IGFBP5,IL6,IL7,KCTD12,KDR,KITLG,KRT86,LCN2,LEF1,NDNF,NR5A2,PITX2,PIWIL1,PMP22,PPARG,PTGS2,RFLNB,SHH,SLC1A3,SLPI,SPARC,STRA6,TCF7,THBS1,TMEM158,TNC,TNFRSF19,TNNT2,TNXB,TRIB3,VCAM1
CSF1	cytokine		0.039	8.69e-15	ABCA1,ACP5,APOE,BST2,C5AR1,CCR1,CD163L1,CD274,CD74,CD83,CIMAP1B,CMPK2,DDX60,DHX58,DUSP1,EGR3,FCGR2A,FN1,FOS,GAS7,GDF15,IFI16,IFI44L,IFI6,IFIT1,IFIT2,IFIT3,IFITM1,IL1RL1,IL23A,IL6,IRF5,IRF8,ISG15,ITGA4,ITGA5,ITGB3,JUNB,KLF2,MMP9,MX1,MX2,OAS1,OAS2,OAS3,PARP9,PLSCR1,PPARG,RSAD2,SAMD9L,SERPINE2,SFRP1,SLC37A2,SOCS2,SPARC,SPP1,SYNGR1,THBS1,TNFAIP3,TNFRSF11A,TNFRSF1B,TRANK1,TRIM22,TYMP,VCAM1,XAF1
CTNNB1	transcription regulator		0.585	1.02e-14	ABCA3,ALDH1A2,ALDH1A3,ASRGL1,ATP6V0A1,AXIN2,BAMBI,BCL2L10,BMP2,C6,CA3,CCN1,CD274,CDH16,CDKN2B,CDX2,CEACAM1,CIDEC,CLDN2,CNR1,COL1A1,COL27A1,COL4A1,COL4A5,COL4A6,CRIP1,CTHRC1,CXCL14,CYFIP2,CYP24A1,CYP4F12,CYP4F3,DGAT2,DIO2,DKK2,DPEP1,EDA,EDAR,EPHA5,EPHB3,ERBB3,EREG,FBLN2,FGD2,FGF18,FGFBP1,FLI1,FN1,FOS,FST,FUT2,GDF15,GFAP,GJA1,GJB1,GLI3,GPAT3,HBEGF,HNF4A,HSD17B2,ID4,IFI16,IFIT1,IFITM1,IGF2,IGFBP5,IL…
SP600125	chemical drug		1.45	1.71e-14	ABCA1,ADAMTS9,APOBEC3B,APOE,AREG,BTG2,CCN1,CD83,CIDEC,COL1A1,COL4A1,COL7A1,COL8A1,CRYM,CSF2,CTHRC1,CXCR4,CYGB,DDIT4L,DUSP1,FBXO32,FN1,FOS,GBP2,GRB10,HNF4A,IL11,IL1R1,IL23A,IL6,INHBA,ISG15,ITGA2,JUNB,LGALS2,MMP1,MMP9,MTHFR,MUC5B,OSBPL6,PDGFRB,PECAM1,PIK3CD,PLA2G4A,PLSCR1,PPARG,PTGES,PTGS2,PTX3,RGS4,SERPINE1,SNAI2,SOD2,SPARC,SPHK1,SPP1,SSBP2,THBS1,THBS2,TLR4,TNFAIP3,TNFSF14,TNNT2,TRIB3,VCAM1
NTRK1	kinase		0.528	1.86e-14	ABI3BP,ABTB2,ADGRL3,ALDH1L2,APOE,BAMBI,BEST1,CCN1,CDKN1C,COL12A1,COL16A1,COL1A1,COL1A2,COL27A1,COL5A1,EPHA6,FAT3,FGFR2,FILIP1L,FOLR1,FOS,GDF15,GNB4,HSPA6,ID4,IGF2,IL17RD,JSRP1,KIAA1549L,LGALS1,LRRTM1,LTBP1,MATN2,MMP1,MMP9,MXRA8,MYB,NPR1,PHLDB2,PTPRR,PTX3,RAMP1,SCG5,SEMA3D,SFRP1,SLC8A1,SOD2,SYT5,TEX15,THBS1,TLE2,TMEM151A,TNFRSF11A,TRIB3,USH1C,VCAN,VSTM2L,WIPI1,ZNF469
EZH2	transcription regulator		-0.305	2.12e-14	ALPL,AREG,AXIN2,BMP2,BMPR1B,C3,CA2,CD55,CD82,CDKN1C,CDKN2B,CEMIP,CGB3 (includes others),CGB7,CNR1,COL1A1,COL1A2,COL4A1,COL5A1,COL7A1,CRISPLD2,CSF2,CTNNAL1,CXCR4,CYB5R2,DENND2A,DNAH2,EPHA1,ERBB4,EREG,FGF13,FHOD3,FN1,FOXF2,FOXJ1,FUCA1,GBX2,GDF15,GPR132,IGFBP1,IGFBP3,IL11,IL12RB2,IL23A,IL6,IL7,KITLG,KLF2,KRT81,LCN2,MAPK15,MMP9,MYEOV,NES,OXTR,PARP9,PCDH20,PER2,PGF,PITX2,PLA2G4A,PPARG,PPP2R2B,PTGES,PT…
PNPT1	enzyme	Inhibited	-3.048	1.31e-05	CMPK2,GBP2,GBP4,GBP6,IFI16,IFIT3,IL6,ISG15,OAS1,PARP9,RTP4,SAMD9L,XAF1
ADRB	group	Inhibited	-3.03	0.00957	ADCY4,ANGPTL4,ANKRD1,BNIP3,DIO2,ENDOD1,FOS,GDF15,IFIT3,JUNB,LTBP1,MMP9,PPARGC1A,PTGS2,RSAD2,SLC40A1,SLC8A1
IL17A	cytokine		-0.964	9.79e-14	AREG,B2M,C3,CCK,CCN1,CD274,CD83,CFB,COL1A1,COTL1,CP,CSF2,CXCR4,DUOX2,ELF3,EREG,FN1,FOS,GBP2,HBEGF,IL12RB2,IL23A,IL6,ISG15,ITPR1,ITPR2,IVL,KLF2,KLK11,KRT17,LCN2,LOX,MME,MMP1,MMP9,MT1A,MT1M,MUC5B,NFKBIZ,NTN1,PECAM1,PGF,PPARG,PTGS2,RORC,S1PR1,S1PR3,SERPINE1,SNAI2,SPP1,STEAP4,TLR4,TNC,TNFAIP3,TNFRSF11A,TNFRSF14,TNFRSF1B,TNNC1,TSLP,TYMP,VCAM1,VEGFC,VWF
thioacetamide	chemical toxicant		0.522	1.09e-13	ABCC2,ACP5,AKAP12,ANXA4,AOC1,C4A/C4B,CD55,CDH17,CIDEC,COL1A1,COL1A2,CP,CPQ,CYGB,ELF3,ELN,FCGR2A,FGA,FGB,FGFR3,FOS,GFAP,GNG11,IFITM2,IGFBP1,IGFBP3,IL6,ITGA7,KDR,LCN2,LGALS1,LOX,LRAT,LTBP1,PCSK6,PECAM1,PLA1A,PLPP3,PMP22,PTGS2,RGCC,SCN1B,SLC34A2,SPARC,SPP1,STING1,TAGLN,TAGLN3,TMC5,TMEM45A,TSPAN8,UPP1
HRAS	enzyme		-0.158	1.31e-13	ADRA2A,AFAP1L1,ALDH1A3,ALDH3A1,ANKRD1,ANTXR1,ANXA3,AREG,ASAP1,B2M,BNIP3,BTG2,CALCRL,CALD1,CAV1,CCN1,CD274,CDKN2B,CDX2,CFB,CFH,CHST11,COL1A1,COL1A2,COL4A1,CSF2,CTSS,CYP24A1,DNER,DUSP1,ELN,EREG,FBLN2,FGFBP1,FLRT2,FN1,FOS,FRMD6,GAS6,GJA1,HAS2,HLA-B,IFITM2,IGF2,IGFBP3,IGFBP5,IL17RD,IL1RL1,IL6,IL7,IRAG2,ITGA4,ITGA5,IVL,JAZF1,JUNB,LIPG,LYZ,MAN1A1,MMP1,MMP9,MUC13,NEXN,NID2,OAF,PDGFRB,PER2,PGF,PKP1,PLA2G…
TP73	transcription regulator		1.271	1.43e-13	ADAM23,ADGRB1,AIF1L,ANGPTL4,ARHGAP22,B2M,BDKRB2,BTG2,C3,CASP1,CCN1,CD55,CD82,CD83,CDKN1C,CNN3,COL1A1,CYP21A2,EDA,ENG,EREG,FGFR2,FGFR3,FN1,FOXJ1,FST,G0S2,G6PD,GJA1,GPR176,HBEGF,IGFBP3,IGFBP5,IGSF3,IL6,IL7,IRF5,ITGA5,IVL,KCNQ1,LCP1,LRG1,LTBP1,LYZ,MDK,MICOS10-NBL1/NBL1,NEXN,NOTCH3,P2RX4,PALLD,PDGFRB,PECAM1,PIK3R3,PML,PMP22,PRKAG2,PTGES,RAB7B,RIPOR3,S100A2,SERPINA1,SERPINA3,SERPINE1,SERPINE2,SERPING1…
TLR2	transmembrane receptor	Inhibited	-3.028	0.000394	BMP2,CCR1,CSF2,CSF2RA,DUSP1,EBI3,FBXO32,FN1,FOS,GJA1,GRIN2A,HLA-DRB5,IL23A,IL6,ITGA4,KLF2,MMP1,MMP9,MX1,OXTR,PTGS2,PTX3,SLC40A1,TLR4,TNFSF10,VWF
halofuginone	chemical drug		1.734	2.3e-13	ACP5,AKAP12,ANXA4,AOC1,C4A/C4B,CD55,CDH17,COL1A1,COL1A2,CP,CPQ,CTHRC1,CTSS,CYGB,ELN,FGFR3,FN1,GNG11,IFITM2,IGFBP1,IGFBP3,ITGA7,LGALS1,LOX,LRAT,LTBP1,MMP1,MMP9,PCSK6,PLPP3,PMP22,RGCC,SCN1B,SPARC,SPP1,TAGLN,TAGLN3,VCAM1
streptozocin	chemical drug	Inhibited	-3.028	0.00568	ABCG2,ADORA2A,ALPL,APLN,AQP7,CALB1,CIDEC,COL12A1,COL1A1,COL4A1,FBP1,FBXO32,FGFR4,FN1,FOS,GFAP,HNF4A,IGFBP1,IL6,INSR,MMP9,NEXN,PPARG,PPARGC1A,PTGS2,SERPINE1,SLC1A1,SLC1A3,SLC2A3,SOD2,SPP1,VCAM1
SP1	transcription regulator		-0.916	2.52e-13	ABCA1,ADCY4,AFAP1L1,AGTR1,AHRR,AKAP12,ALPL,APOE,ASS1,CAV1,CD55,CDKN2B,CDKN2C,CEACAM1,CGB3 (includes others),COL1A1,COL1A2,COL7A1,COL8A1,CPLX1,CXCR4,CYP21A1P,CYP21A2,DLC1,DMD,DNM1,EDA,ENG,EREG,FGFBP1,FGFR4,FN1,FOS,FOXF2,FYN,GDF15,GJA1,GPER1,H4C14,HAS2,HBEGF,HNF4A,ID4,IFITM3,IGF2,IGFBP1,IGFBP3,IL12RB2,INSR,ITGA2,ITGB3,ITPR1,KDR,KRT81,MMP1,MMP11,MMP9,MUC5B,NES,NPR1,NR5A2,PDGFRB,PIM1,PLA2G4A,PNMT,PRK…
JUN	transcription regulator		-1.624	3.02e-13	ACP5,AKAP12,ALPP,ANGPTL2,ANKRD1,ANKRD2,APOE,ARTN,C3,C5AR1,CA3,CAV1,CCN1,CD274,CHST4,CLDN2,COL1A1,COL1A2,CSF2,CYGB,DIO2,DUSP1,EPHX2,EREG,FN1,FOS,GAS6,GJA1,HLA-B,IFI16,IGFBP1,IGFBP3,IGFBP7,IL1RL1,IL23A,IL6,IVL,JUNB,KDR,LTBP1,MMP1,MMP9,MTHFR,MYB,NFKBIZ,NOTCH4,NR5A2,NRCAM,OXTR,PAK3,PIM1,PKIB,PLA2G4A,PTGES,PTGS2,PTHLH,PTX3,SERPINE1,SHH,SLC2A3,SLC8A1,SNAI2,SOD2,SOX6,SPARC,SPHK1,SPP1,SVIL,SYK,TH,THBS1,T…
TEAD	group	Inhibited	-3.015	2.64e-09	ANKRD1,CALD1,CCN1,FN1,FUCA1,HLA-DMA,HLA-DPA1,HLA-DRA,HLA-DRB1,HLA-DRB5,ISG15,KRT5,KRT6A,SPEG,TRIM22
dihydrotestosterone	chemical - endogenous mammalian		1.346	3.52e-13	ABCA1,ACP3,ADH1C,AGT,AGTR1,ALDH1A3,ANO1,APOE,AREG,AXIN2,AZGP1,B2M,BASP1,BMPR1B,BTG2,C4A/C4B,CA3,CASP1,CD274,CD74,COL4A1,CST6,CYP4B1,DIO2,ELN,FBXO32,FN1,FOS,FRK,FST,G0S2,GAS6,GFAP,GPER1,GRB10,HOXC4,HOXC5,HOXC6,IGFBP3,IGFBP5,IGFBP7,IL1RL1,IL6,INSR,ITGA2,KCNH2,KITLG,KRT5,LEF1,LGALS1,LOX,LTBP1,LYZ,MAP2K6,ME1,MME,MMP1,MMP9,MUC1,MYB,NAT1,NID2,OXTR,PER2,PPARG,PPP1R1B,PROS1,PRUNE2,PTGS2,PTHLH,RAB3B,RARRE…
Irgm1	enzyme	Inhibited	-2.986	4.2e-06	APOBEC3B,B2M,DDX60,DHX58,GBP2,GBP4,GBP6,IFI16,IFIT2,IFIT3,IFITM3,IL6,ISG15,MX2,OAS1,OAS2,OAS3,RSAD2,XAF1,ZBP1
BMP10	growth factor		-0.68	5.68e-13	ALDH1A3,ANGPTL4,APLN,CCR1,CD274,CD55,CD74,CD83,CFI,CMPK2,COL12A1,COL1A1,COL1A2,ENG,FCGR2A,FGFR2,FN1,FOS,IGFBP7,LCN2,PTN,RSAD2,SERPINA3,SERPINE2,SMAD9,THBS1,VCAM1,VCAN,WT1
MRTFA	transcription regulator	Inhibited	-2.962	1.1e-09	ANKRD1,CCN1,CDC42EP3,COL1A1,COL4A5,CXCR4,CYFIP2,EFNA5,EGR3,EPHA7,FLI1,FLRT2,FN1,FOS,G0S2,GFI1,ITGA2,ITGA5,IVL,LCN2,LOX,LOXL2,LOXL3,MAP2,MMP9,NEO1,OSCP1,PTGS2,RAMP1,S1PR1,SELENOP,SEMA3D,SERPINE1,SLPI,SPOCK3,SULT1E1,SYNPO2,TAGLN,THBS1,TNC,VCAM1
PTEN	phosphatase		1.456	6.96e-13	ADAMTS9,AGBL3,ALDH1A2,ALDH1A3,ATL1,BTG2,C3,CA12,CA2,CA3,CA8,CALCRL,CD274,CDKN2B,CLDN23,CNN3,COL16A1,COL1A1,COL27A1,COL4A1,COL5A1,COL8A1,CST6,CXCR4,CYP27A1,DUSP1,ERBB3,FBP1,FGF19,FGFR2,FGFR3,FGFR4,FN1,FOS,G0S2,GNG2,GPR176,GPR19,GPR27,GRB10,HLA-DMA,ID4,IGF2,IGFBP3,IGFBP5,IL23A,IL6,ISG15,ITGB3,KDR,LAMP3,LGR6,LOXL2,LOXL3,LRAT,ME1,MME,MMP9,NOTCH4,NPFFR2,NR5A2,PAPPA,PDGFRB,PECAM1,PECR,PIM1,PPARG,PPARGC…
Akt	group	Inhibited	-2.93	2.07e-09	ANKRD1,ANKRD2,BMP2,BTG2,CD274,CDKN1C,CP,CSF2,CXCR4,ERBB3,FBXO32,FN1,FOS,GALNT18,GCNT4,GGT5,IGF2,IL1R1,IL6,INSR,LCN2,LEF1,MAP2,MME,MMP9,MSLN,MUC1,MYB,NES,PCDH1,PLA2G4A,PPARG,PPARGC1A,PPP1R1B,PTGER2,PTGS2,PTN,PTX3,SEMA6D,SERPINE1,SHH,SLC8A1,SNAI2,SOD2,SPP1,STEAP4,SUSD5,SYT1,THBS1,THBS2,TNC,TNFRSF11A,TNFSF10,TNFSF14,TYMS,VCAM1,VCAN,VTCN1,WT1,ZEB1
USP8	peptidase	Inhibited	-2.885	1.64e-06	B2M,BST2,CASP1,CD274,ERBB3,HLA-B,IFI16,IFIT1,IFIT2,IFIT3,IFITM1,IFITM3,IL6,ISG15,OAS1,OAS2,OAS3
EDN1	cytokine	Inhibited	-2.874	5.24e-10	ANKRD1,ANXA4,APLN,AREG,CALCRL,CCN1,COL1A2,COL4A1,COL5A1,COL7A1,CXCR4,EREG,FN1,FOS,FST,GJA1,HBEGF,IL6,INHBA,INSR,ITGA2,ITGA5,ITGB3,ITPR2,IVL,JUNB,MMP1,MMP9,PTGER2,PTGS2,SERPINE1,SLC8A1,SOX5,THBS1,TNC,VCAM1,VCAN,VEGFC,VWF,ZEB1
resiquimod	chemical drug		-1.05	1.19e-12	AIM2,ANXA4,APOBEC3B,BATF,BLNK,BNIP3,BST2,C3,C4A/C4B,CCR1,CD22,CD55,CD83,CHST9,CSF2,CYP4F11,DDX60,DHX58,EBI3,ELF3,FBXO32,FCGR2A,FOS,GDF15,GNG2,HDAC9,IFI16,IFI44L,IFIT1,IFIT2,IFIT3,IFITM1,IFITM3,IL23A,IL6,IL7,INHBA,ISG15,LGALS1,MX1,MX2,NAPSB,NFAM1,NFKBIZ,OAS1,OAS2,OAS3,PIK3CD,PIK3CG,PIM1,PLSCR1,PML,POU2F2,PTGS2,PTX3,RFTN1,RGCC,S1PR3,SELPLG,SEMA7A,SOD2,SPP1,TLR4,TMPRSS2,TNFAIP3,TNFRSF11A,TNFRSF13C,T…
YAP1	transcription regulator	Inhibited	-2.848	5.69e-07	ALDH1A2,ANKRD1,AREG,BMP2,BMPR1B,BST2,CCN1,CD274,CDC42EP3,CDKN1C,CDKN2B,CDX2,CGB3 (includes others),CGB7,CLDN2,COL1A1,COL4A1,COL5A1,COL7A1,CSF2,CXCR4,FBXO32,FN1,FOS,FST,GDF15,GNG2,HBEGF,HLA-B,HLA-E,HLA-F,IFI6,IFIT1,IFIT2,IGF2,IL6,INHBA,ITGA5,ITPR1,KCNH2,KITLG,LOX,LOXL2,LRP1,LY75,MAPK11,MSLN,PDE3B,PDZK1,PECAM1,PTGS2,S1PR3,SCIN,SERPINE1,SHH,SLC2A3,SNAI2,SULT1E1,SYK,TAGLN,TCF7,THBS1,TP73,TRANK1,TYMS,…
PTPN3	phosphatase	Inhibited	-2.795	3.78e-05	ANGPTL4,CDKN2B,COL1A1,FN1,IL11,MMP9,SERPINE1,TAGLN
HGF	growth factor		-0.229	2.74e-12	ABCC6,ABCG2,ACKR4,ADGRF5,ADORA2A,AKAP12,ANGPTL2,ANGPTL4,BMP2,BMP2K,CALCRL,CASP1,CAV1,CCN1,CDKN2B,CDKN2C,COL1A1,COL1A2,COL4A1,CSF2,CXCR4,DOK4,DOK5,DUSP1,EDA,ELF3,FN1,FOS,GRB10,HBEGF,HLX,HTR7,IGFBP3,IL11,IL6,INHBA,IRF8,ISG15,ITGA2,ITPR1,JUNB,KITLG,KRT17,LCN2,LY75,MMP1,MMP9,NDC80,NES,NFKBIZ,NID2,NR5A2,NRCAM,PGF,PIM1,PLA2R1,PLPP3,PMP22,PTGS2,PTHLH,PTPRR,RARRES2,RGS20,RNF103,SERPINE1,SFRP1,SOCS2,SOD2,…
ziritaxestat	chemical drug		-1.091	2.96e-12	ABCA3,AKR1C1/AKR1C2,ALDH1A3,CEMIP,CREBRF,FST,FYB1,GBP2,IFIT1,IFIT2,IFIT3,MX1,MX2,MYO15B,OAS1,OAS2,OAS3,S1PR3,STAC,TAGLN,TNFSF10
TGFB1	growth factor	Inhibited	-2.782	3.9e-35	ABCA1,ABCC2,ABCG2,ACP3,ADAMTS10,ADAMTS12,ADAMTS6,ADGRB1,ADORA1,ADRA2A,AIF1L,AIM2,AKR1C1/AKR1C2,ALPP,AMY2B,ANGPTL4,ANKRD1,APLN,APOE,AQP11,AREG,ARHGAP22,ASS1,AXIN2,B2M,BAMBI,BDKRB2,BMP2,C3,C4BPA,C5AR1,CALB2,CALD1,CALML4,CASP1,CAV1,CCN1,CCR1,CCR10,CD274,CD55,CD74,CD83,CDC42EP3,CDH4,CDHR2,CDKN1C,CDKN2B,CDKN2C,CEACAM1,CEACAM5,CEMIP,CFB,CFH,CFI,CGB3 (includes others),CHST11,CIDEC,CNN3,COL12A1,COL16A1,C…
IL1	group		0.126	3.7e-12	ABCG2,AKR1C1/AKR1C2,ALDH3A1,APOE,AREG,BMP2,C3,CASP1,CD55,CEACAM1,CFB,COL1A1,CP,CSF2,CYP27A1,DUSP1,ELF3,FN1,FOS,FST,GDF15,GFAP,GJA1,IGFBP1,IL11,IL17RD,IL1R1,IL1R2,IL1RL1,IL6,IL7,INHBA,KITLG,LOX,LRAT,LRP1,LYZ,MAP2K6,MMP1,MMP9,PDGFRB,PIGR,PLA2G4A,PPARG,PPARGC1A,PTGS2,RORC,SERPINE1,SLC2A3,SOD2,SPARC,SPHK1,TLR4,TNC,TNFAIP3,TNFRSF1B,TNFSF10,TYMP,VCAM1,VCAN
DNASE2	enzyme	Inhibited	-2.779	1.74e-06	ACKR4,CP,DHX58,IFIT3,ISG15,OAS1,OAS3,RSAD2,RTP4,TNFSF10,ZBP1
EP300	transcription regulator		-0.643	4.95e-12	ACOXL,ADORA2A,AGT,AKAP12,AQP11,ARHGEF10L,AXIN2,B2M,BANK1,BDKRB2,CA12,CA2,CD274,CDC42EP3,CDKN2B,CNN3,COL1A2,CRISPLD2,CXCR4,DUSP1,EPSTI1,EVI2A,FN1,FOS,FRMD4B,GFI1,GNG2,H6PD,HLA-B,HVCN1,IL17RE,IL1R1,IL6,KCNIP3,KDR,MIA,MME,MMP1,MMP11,NPR1,NTN1,OAS3,PDCD1LG2,PDE10A,PDGFRB,PIM1,PLA2G4A,PPARGC1A,PPM1E,PTGS2,RAPGEF3,RBP1,RCSD1,RNASEL,RORC,RSAD2,RTP4,SLC15A1,SLC27A1,SLC2A3,SLC43A1,SMOC1,SMPD3,SOD2,SPHK1,S…
SN-011	chemical reagent	Inhibited	-2.778	4.7e-08	CD274,DDX60,GBP4,IFIT2,IFIT3,IFITM3,IL6,ISG15,OAS1,OAS2,OAS3,PML,RSAD2,RTP4,TNFAIP3,TNFSF10,UBA7,XAF1,ZBP1
EPAS1	transcription regulator	Inhibited	-2.746	1.01e-10	ABCG2,ACP5,AKAP12,ANGPTL4,APLN,AREG,BNIP3,CA12,CAV1,CCN1,CD274,CEMIP,CKMT1A/CKMT1B,CXCR4,DGAT2,FBLN2,FN1,FOS,GJA1,IGFBP3,IGFBP5,IL6,ITGB3,ITIH5,ITPR1,KDR,LOX,LOXL2,MB,NRARP,NRN1,PFKFB4,PGF,PKIB,PPARG,RGS4,SEMA6A,SERPINE1,SLC16A4,SLC2A3,SLC40A1,SOD2,SPHK1,STC2,TMEM45A,TNFAIP3,VCAM1
OSM	cytokine		1.71	7.23e-12	ABCA1,AKR1C1/AKR1C2,ANGPTL4,ANXA3,AQP7,ARTN,B2M,BAMBI,C4A/C4B,C4BPA,CALB2,CFB,CGB3 (includes others),COL1A1,COL1A2,COL8A1,CSF2,CST6,CYP3A5,CYP4F3,DNASE1L2,EPHA1,EPHB6,ERBB3,FAM171A1,FGA,FGB,FN1,FOS,GAS7,GBP2,GFPT1,GJB5,GRIN2A,HBEGF,HLA-B,HLA-F,IGFBP3,IL1R2,IL6,IL7,JUNB,KRT17,LCN2,LGALS4,LRG1,MAP2,MAP2K6,MMP1,MMP9,MX1,NMT2,NOTCH3,OAS1,PDZK1IP1,PGF,PIGR,PITX2,PLA2G4A,PPARG,PTGES,RASL11A,RNASE4,RSC1…
FGFR1	kinase	Inhibited	-2.737	0.000809	COL1A1,COL4A1,CRISPLD2,EBI3,ELN,ENG,FGFR3,FGFR4,FOS,HAS2,IL11,IL6,ITGA10,ITPR1,LOX,MMP1,POU2F2,PTGS2,SPARC,TH,TNC,ZEB1
Scd2	enzyme	Inhibited	-2.708	1.27e-06	BCL2L14,CMPK2,DDX60,GBP6,IFIT3,ISG15,OAS2,OAS3,PPARG,RSAD2,XAF1,ZBP1
PRDM1	transcription regulator		-1.402	9.16e-12	AIM2,ALPL,ANGPTL4,AXIN2,CD22,CD74,CFH,CRISPLD2,CSF2,CXCR4,CYTH4,EVA1A,F5,FGA,FGB,FGG,FOS,GPAT3,HLA-B,HLA-DMA,HLA-DRA,IFIT1,IFIT2,IFIT3,IL6,IRF8,ITGA4,ITPR1,KHDRBS3,KRT81,LGALS1,MAPK11,ME1,OAS1,OAS2,OAS3,PCSK6,PIK3AP1,PLA2G4A,RAPGEF3,RASSF2,RSAD2,SERPINA3,SERPINB3,SERPINB4,SOCS2,SULT1A3/SULT1A4,TMT1A,TNFRSF14,TNFRSF1B,TNFSF10,TNFSF9,TSPAN10
PDGF-BB	complex		0.446	1.01e-11	ABCA1,AKAP12,AREG,BDKRB2,BMP3,C3,CALD1,CCN1,COL12A1,COL1A1,COL1A2,COL5A1,CP,CSF2,DUSP1,EGR3,EREG,FN1,FOS,GBP2,GDF15,GJA1,HBEGF,HLA-E,IGF2,IL1RL1,IL6,INHBA,ITGA5,JUNB,MAP2,MICOS10-NBL1/NBL1,MMP1,MMP9,NEXN,PDGFRB,PIM1,PPARG,PRRX2,PTGS2,RBP1,SERPINA3,SERPINE1,SHH,SLC1A1,SLC2A3,SOD2,SPHK1,SPRY2,SYK,TAGLN,TH,THBS1,TNC,TNFAIP3,TRIB3,UNC5B,VCAM1,VCAN
bucladesine	chemical toxicant		0.744	1.16e-11	ABCA1,ABCA3,ALDH3A1,APOE,ASS1,ATP7B,AXIN2,BAMBI,BDKRB2,C5AR1,CD38,CXCR4,CYP21A2,CYP2C9,CYP3A5,DIO2,DMD,DUSP1,FCGR2A,FN1,FOS,FRRS1,FST,GDF15,GFAP,GJA1,HAS2,HS3ST2,ID4,IGF2,IGFBP1,IGFBP3,IGFBP5,IL23A,IL6,IRF8,JUNB,KCNAB2,KITLG,MME,MMP1,MMP9,PCDH1,PDE10A,PDE5A,PDE8B,PTGS2,SEMA6D,SERPINE1,SLC15A1,SLC41A2,SOD2,STOM,SULT1E1,SYP,TGFBR3,TH,WHRN,WNT4,XAF1,ZEB1
filgrastim	biologic drug		-1.575	1.19e-11	ADAM28,ALPL,ANXA3,B2M,BATF,BTG2,CD55,CD74,CD83,CDC42EP3,CEACAM1,COL27A1,CXCR4,CYP27A1,DLC1,EGR3,EPSTI1,ETV7,F5,FBP1,FCMR,G0S2,GLIPR1,GNG11,GPR141,HLA-DPA1,HLA-DRA,HLA-DRB1,HLA-DRB5,IFI6,IFIT1,IFIT2,IFIT3,IL1R1,IL1R2,IL31RA,ISG15,ITGA4,LEF1,LGALS2,LY75,MAP2K6,MME,MMP9,MX1,MYB,NDC80,NMNAT2,OAS3,PECR,PEX11G,PLB1,PRKAG2,PRKAR2B,PTGER2,PTGS2,RNF43,RSAD2,S1PR1,SERPING1,SLC1A3,SPP1,TAGAP,TLR4,TMEM140,TM…
aspirin	chemical drug		1.444	1.34e-11	ABCA1,AFAP1L1,AKAP12,APLN,CALCRL,CAV1,CD38,CDKN2B,CSF2,CXCR4,DLC1,ENG,FBP1,FGF18,GDF15,GRIN2A,HBEGF,IGFBP3,IL17RD,IL6,ITGA2,KDR,KITLG,MMP1,MMP11,MMP9,NPR1,PDGFRB,PECAM1,PLA2G4A,PMP22,PPARGC1A,PTGS2,RASGRF2,TFEB,THBS1,TNFSF10,TYMP,VCAM1
cyclosporin A	biologic drug		0.567	1.48e-11	ABCC2,ACP3,ADORA1,ADORA2A,AGT,AGTR1,ANG,APOE,BATF,BMP2,C4A/C4B,CALB1,CASP1,CAV1,CD55,CD6,CD83,COL1A1,CP,CXCR4,CYP27A1,CYP2C9,CYP3A5,ELF3,F5,FCGR2A,FGA,FGB,FN1,FOS,FREM2,FST,FYN,GFAP,GJA1,HNF4A,IGFBP1,IL12RB2,IL31RA,IL6,ITPR1,ITPR2,KDR,LCN2,LYPD3,MMP1,MMP9,NFE2,NRCAM,PDE3B,PTGS2,PTHLH,RFTN1,RNF103,RORC,SERPINE1,SHH,SLC34A2,SLC8A1,SPHK1,SPP1,TAGLN,TNFSF10,TNFSF14,TSPAN8,TSPAN9,UPP1,VCAM1,XAF1
trametinib	chemical drug		0.924	1.53e-11	ACP7,ADAMTS6,ANKRD2,ATG9B,BCL2L14,BLNK,CD22,CD274,ENTPD2,EPHA3,GCNT3,IFIT1,IL23A,ISG15,KLHDC7A,LDLRAD1,LEMD1,MEIS1,MX1,MYH16,PAG1,SAMD9L,SNAI2,TNFAIP3,TNFSF10,TRIM29
ITGB1	transmembrane receptor		0.133	1.55e-11	ADAMTS12,APOE,BMPR1B,COL1A1,COL1A2,COL27A1,COL7A1,FBN2,FGFR3,FN1,FOS,GBP2,GFAP,HAS3,HLA-E,IGF2,IL6,ITGA5,ITGA7,ITGB3,JUNB,KLF2,LOX,MATN2,MMP1,MMP24,MMP9,PAPPA,PTGS2,ROBO1,RORC,SERPINE1,SHH,SIDT1,THBS1,TNFAIP3,TNXB
nitrofurantoin	chemical drug	Inhibited	-2.708	2.09e-06	ABCC2,AMBP,APOE,ASS1,BTG2,C3,C4A/C4B,C4BPA,CFI,CP,CPS1,CTSS,FGA,FGB,GJB1,HNF4A,IGFBP1,IGFBP3,IL6,ITIH4,LOX,SELENBP1,SELENOP,SERPINA1,SLC34A2,SPP1,TYMS,VCAM1
MRTFB	transcription regulator	Inhibited	-2.638	1.83e-10	ANKRD1,CALD1,CCN1,CDC42EP3,COL1A1,COL4A5,CXCR4,EFNA5,EGR3,EPHA7,FILIP1L,FLI1,FLRT2,FN1,G0S2,GFI1,IGFBP5,INHBA,ITGA2,ITGA5,KAZN,LCN2,LOX,LOXL2,LOXL3,MAP2,NEO1,NFKBIZ,OSCP1,PTGS2,RAMP1,S1PR1,SELENOP,SEMA3D,SERPINE1,SLPI,SULT1E1,SYNPO2,TAGLN,THBS1
IKZF1	transcription regulator		-0.334	2.31e-11	ANOS1,ANTXR1,B2M,BLNK,CAV1,CCR1,CD38,CRACDL,CSF2,DNM1,DOCK4,DOK4,EIF4E3,EPSTI1,FGF13,FGFR4,FLI1,FN1,FOS,G6PD,GAS6,IFI16,IFI6,IFIT3,IKZF3,IL23A,IL6,INSR,KITLG,LRP1,MAP2,NFE2,NFKBIZ,NOTCH3,NRARP,P2RX4,POU2F2,PROS1,RORC,RTP4,RUNX3,SELENOM,SH3BP5,SLAMF7,SLC2A3,SLPI,TENM3,TLR4,TNNT2,TSHZ1,VWF,YPEL2
PKA	complex	Inhibited	-2.617	4.24e-06	ANTXR1,APOE,AREG,CAV1,CCK,DUSP1,FOS,GJA1,HAS2,HNF4A,IFI6,IL23A,IL6,JUNB,MEST,OXTR,PNMT,PPARGC1A,PPP1R1B,PTGS2,PTHLH,SHH,SLC1A3,TSLP,XAF1
CEBPA	transcription regulator		0.081	2.46e-11	ABCA3,ADH1C,ADH6,AGT,AKAP12,AKR1C1/AKR1C2,APLN,ASS1,BTG2,C3,CA2,CCR1,COL1A1,COL1A2,CPS1,CSF2RA,CXCR4,CYP2C9,CYP3A5,DGAT2,EPHA7,FOS,G0S2,GBX2,GJA1,GLIPR1,GRHL3,HAS2,HDAC9,HLA-B,IFI6,IGFBP3,IKZF3,IL6,INSR,ISG15,IVL,JUNB,KLF2,KRT17,LCN2,LGALS1,NR5A2,OAS2,OXTR,PCSK6,PIK3CD,PLXND1,PPARG,PPARGC1A,PPP1R14A,PPP1R3C,PTGS2,PTX3,RARRES2,RUNX3,SECTM1,SERPINE1,SOD2,SPP1,STEAP4,SULT1A3/SULT1A4,TAGLN,THBS1,TNFR…
GATA4	transcription regulator		-0.176	2.63e-11	ACE2,ADORA1,AGTR1,ANKRD1,ASS1,CA12,CCBE1,CCK,CDC42EP3,CDKN2B,CDX2,CLDN2,COL1A1,COL1A2,CTHRC1,CXCR4,CYP21A2,CYP2C19,DIO2,ESPN,FOS,GBX2,GJA1,GRHL3,IFI16,IGFBP5,IL11,IL6,INHBA,IRF8,KCNJ2,KRT17,LCN2,LRG1,NOTCH4,NR5A2,PLIN4,PML,PTGS2,RYR2,SCN5A,SERPINA3,SLC8A1,SPP1,TAGLN,TNNC1,TNNT2,VCAM1,ZIC2
calcitriol	chemical drug		0.284	2.68e-11	ACKR4,AKAP12,ALDH1A2,ALPL,ANKRD2,AREG,B3GALT5,BATF,C3,CA11,CA2,CACNA1D,CALB1,CCN1,CD38,CFH,COL12A1,COL1A2,COL4A1,COL8A1,CSF2,CYP24A1,CYP2C9,DIO2,DOK5,DUSP1,ELN,ENPEP,ERBB3,FBN2,FGFBP1,FGFR3,FGG,FN1,FOS,G6PD,GNG11,GSDMB,HBEGF,HSD17B2,IFI44L,IFITM1,IFITM3,IGFBP3,IGFBP5,IGFBP7,IL11,IL2RG,IL6,ISG15,ITGA4,IVL,JUNB,KCTD12,KRT6A,KSR2,LCN2,LGALS1,LTBP1,MEGF10,MIA,MMP1,MX1,PACSIN1,PADI2,PCOLCE2,PECAM1,PGF…
LINC00624	other	Inhibited	-2.605	5.1e-06	B2M,HLA-B,IFIT1,IFIT2,IFIT3,ISG15,TNFSF10
CCN4	other	Inhibited	-2.592	0.000553	AXIN2,COL1A1,COL4A1,FN1,MMP1,MMP9,SNAI2
TLR3	transmembrane receptor		1.113	3.02e-11	ABCA1,AIM2,C3,CD274,CD38,CFB,CMPK2,CSF2,DHX58,DUSP1,FOS,GBP2,GBP4,IFI16,IFI44L,IFI6,IFIT1,IFIT2,IFIT3,IFNE,IL1R2,IL23A,IL6,ISG15,JUNB,LCN2,LIPG,MMP1,MX1,MX2,NFE2L3,NFKBIZ,NOTCH3,OAS1,PECAM1,PIK3CD,PIK3R3,PTGER2,PTGES,PTGS2,PTX3,RSAD2,SERPINE1,SLPI,TLR4,TNC,TNFRSF1B,TNFSF10,TSLP
F2RL1	G-protein coupled receptor		-0.894	3.17e-11	ABCG2,ANGPTL2,AREG,CAV1,CCN1,CSF2,FOS,FST,GBP2,GBP4,GBP6,HBEGF,IL31RA,IL6,IRF8,ITGA7,KITLG,LRAT,MMP9,NPY1R,PAPPA,PKIB,PTGS2,SERPINA3,STING1,STK32A,TSLP,VEGFC
IL2	cytokine		-1.437	3.6e-11	ABCA1,ACVR1B,AREG,BATF,BMP2,C3,CAPN5,CASP1,CCR1,CD274,CD38,CD74,CD83,CDKN1C,CDKN2C,CEACAM1,CORO2A,CSF2,CSF2RA,CXCR4,CYP27A1,CYP2C9,CYTH4,DUSP1,FCMR,FGF13,FGFR2,FOS,FYN,GBP2,GDF15,GFAP,GFI1,HBEGF,HLA-DPA1,HLA-DRA,HLA-DRB1,HLA-DRB5,HOPX,HVCN1,IFI16,IFI6,IKZF3,IL12RB2,IL1R1,IL1R2,IL1RL1,IL2RG,IL6,IRAG2,ISG15,ITGA2,ITGA4,ITM2B,JUNB,MAP2K6,ME1,MME,MMP9,MX1,MYB,PDE3B,PECAM1,PIK3R3,PIM1,PPARG,PPP2R2B,PR…
cigarette smoke	chemical toxicant		-0.991	3.89e-11	ABCA1,ABCA3,AIM2,ALDH3A1,AREG,AXIN2,BASP1,C3,CCN1,CD274,CSF2,CYP3A5,EBI3,ELN,FBXO32,FN1,FOS,G6PD,HAS3,HLA-DRA,IFITM1,IL6,KDR,LCN2,LRAT,LRP1,MMP1,MMP9,MUC1,MX1,OAS1,OAS2,OAS3,P2RX4,PGF,PTGES,PTGS2,RAPGEF3,RUNX3,SERPINA3,SERPINE1,SOD2,TLR4,TSLP
IGF2BP1	translation regulator	Inhibited	-2.586	0.0011	AXIN2,COL1A1,COL1A2,COL5A1,CYFIP2,IGF2,LGALS1,S1PR3,TNC
TGFB2-AS1	other		1.225	4.64e-11	ANGPTL2,AREG,BATF,CCR1,CDKN2B,CP,EREG,FOS,IL20RB,INHBA,LOX,MIR503HG,MMP1,NTNG1,PDP1,PLPP3,RAMP1,RUNX3,SELENOP,SEMA7A,SMAD9,SPOCD1,TAGLN,TRIM36
P38 MAPK	group	Inhibited	-2.578	9.91e-09	ABCA1,ASS1,BMP2,BNIP3,CAV1,CCK,CD55,CD82,CD83,CDX2,CSF2,CXCR4,CYP4F3,DIO2,DUOX2,DUSP1,FBXO32,FN1,FOS,FST,GJA1,HAS2,IGFBP5,IL11,IL1RL1,IL23A,IL6,INHBA,ITGA4,ITGB3,IVL,JUNB,MMP1,MMP9,MUC5B,NOTCH3,NPR1,PLA2G4A,PML,PPARG,PPARGC1A,PTGS2,RAB7B,RBP1,RGS4,RRAD,SERPINE1,SLC8A1,SPP1,TH,THBS1,TNFSF10,TNNC1,TSLP,VCAM1,VEGFC
SNAI2	transcription regulator	Inhibited	-2.575	0.00587	ANKRD1,CCN1,COL1A1,CXCR4,ELF3,FN1,ID4,LUCAT1,MMP9,MUC1,MYOM3,NES,SNAI2,TAGLN,TNNC1,TNNT2
TGFB3	growth factor		-1.467	5.02e-11	CCN1,CDKN2B,COL1A1,COL1A2,COL5A1,ELN,ENG,FN1,FOS,GCM1,GJA1,HOXA2,IL11,ITGB3,LEF1,MAPK11,MMP1,MMP9,PALLD,PPARGC1A,PTHLH,S1PR3,SERPINE1,SERPINE2,SNAI2,TAGLN,TGFBR3,THBS1,TNC,TNS1
IMMT	other		-1.625	5.67e-11	ANG,AREG,CD55,IFIT1,IFIT2,IGFBP3,IL6,INHBA,ISG15,KITLG,MX1,MX2,OAS2,OAS3,SERPINE1,VEGFC,XAF1
MAPK14	kinase		-1.132	5.74e-11	ABCA1,ABCA3,ACP5,ANKRD1,AREG,AXIN2,BMP2,BTG2,CD74,CD83,COL1A1,DUSP1,EREG,FGFBP1,FN1,FOS,GJA1,GRIN2A,HAS2,HTR7,IGF2,IL6,IVL,JUNB,KDR,KITLG,LEF1,MAP2K6,MAPK11,MMP1,MMP9,MUC5B,PECAM1,PPARGC1A,PTGES,PTGS2,SLC8A1,SOD2,SPHK1,SPP1,TAGLN,VCAM1,VEGFC
IL1A	cytokine		-1.222	5.83e-11	ABCC2,ADORA2A,ALDH1A3,ASIC3,C3,C4A/C4B,CA2,CCN1,CD274,CD83,CSF2,CYP3A5,FOS,GNB4,IGFBP5,IL11,IL1R2,IL6,INHBA,ITGA5,ITGB3,JUNB,KITLG,LCN2,LOX,MMP1,MMP9,NFKBIZ,PDCD1LG2,PDZK1IP1,PLA2G4A,PPARG,PTGES,PTGS2,PTX3,RHCG,SERPINA1,SERPINA3,SERPINB4,SERPINE1,SOD2,SPARC,SPP1,TNFAIP3,TSLP,VCAM1,VEGFC
prostaglandin E2	chemical - endogenous mammalian		-1.41	5.91e-11	ANGPTL4,AREG,B3GALT5,BMP2,C5AR1,CALCRL,CASP1,CCR1,CD274,CD55,CD74,CD83,COL1A1,CP,CXCR4,DUSP1,EFNA2,EREG,FN1,FOS,FST,GBP6,GFAP,GJA1,HAS2,HEG1,HLA-DMA,HLA-DRB5,IGFBP1,IGFBP5,IGFBP7,IL1R1,IL1R2,IL23A,IL2RG,IL6,ITGA5,LIPG,LOX,LRP1,MMP1,MMP9,MR1,NFKBIZ,NR5A2,PGF,PIK3CG,PLA2G4A,PPARG,PTGER2,PTGES,PTGS2,RORC,SNAI2,SOCS2,SPHK1,SPP1,TAGAP,TGFBR3,THBS1,TNFSF14,TRAM1,VEGFC,ZEB1
IL1RN	cytokine	Inhibited	-2.569	4.89e-09	C3,CTSS,CYP3A5,GJA1,H6PD,HDAC9,IFI44L,IFI6,IFIT3,IGFBP5,IL23A,IL6,LAMP3,MMP1,MMP9,MX1,MX2,OAS1,OAS2,OAS3,PML,PTGS2,RSAD2,RTP4,SERPINE1,SPP1,TNFSF10,TRIM22,VEGFC
MAP2K1	kinase		-0.603	8.15e-11	ANKRD1,APOE,AREG,AXIN2,BMP2,CAPN3,CCN1,CD274,CDKN2B,CLDN2,COL1A1,COL1A2,CSF2,DUSP1,FOS,GPRC5B,IL11,IL6,ITGA5,ITGB3,ITPR1,IVL,LEF1,LUCAT1,MMP1,MMP9,MUC5B,PECAM1,PIM1,PLA2G4A,PTGS2,RAP1GAP,SEMA7A,SERPINA1,SERPINE2,SIRPA,SNAI2,SULT1E1,THBS1,TNC,TNFRSF11A,TNFSF10,TRIB3,UNC5B
E. coli serotype 0127B8 lipopolysaccharide	chemical - endogenous non-mammalian		-0.389	9.19e-11	ADORA1,ADRA2A,AIF1L,AQP11,CALB2,CAV1,CHST11,CXCR4,DIO2,ELN,GJA1,GNB4,GNG2,GPER1,GPR158,GPR19,GPRC5B,HAS2,IL11,IL23A,IL6,IL7,IRF5,KLF2,LCN2,LOX,NOTCH3,NTRK2,PPP1R1B,PTGES,PTGS2,PTX3,RSAD2,S1PR3,SEMA7A,SOD2,TGFBR3,TLR4
TP53	transcription regulator		1.308	9.29e-11	ABCA1,ABCC2,ABCG2,ADAMTSL4,ADGRB1,AGTR1,AKAP12,ALDH1A2,ALDH1A3,ANKRD1,ANTXR1,ANXA3,ANXA4,APOE,AREG,ARHGEF4,ASS1,AXIN2,BDKRB2,BHLHE41,BNIP3,BTG2,CALCRL,CASP1,CAV1,CCN1,CD274,CD82,CDC42EP3,CGB7,CKMT1A/CKMT1B,CNN3,COL13A1,COL1A1,COL1A2,COL4A1,COL7A1,CP,CPT1C,CSF2,CSF2RA,CYFIP2,CYP24A1,DDIT4L,DLC1,DNAI3,DNAJC12,DNM1,DPEP1,DUSP1,EGR3,ENG,EREG,F5,FBLN2,FGF13,FGFBP1,FLRT2,FN1,FOS,FUCA1,FYN,G0S2,G6PD,GAS…
AREG	growth factor	Inhibited	-2.537	0.000446	AREG,C3,CXCR4,ELF3,EREG,FOS,HAS2,IFI6,IFIT2,IFIT3,IL6,MMP1,MMP9,OSCP1,PTGS2,PTX3
Tgf beta	group		-1.8	9.47e-11	ABCA1,ADH1C,ANGPTL4,ARID3A,ARID3B,BAMBI,BASP1,BHLHE41,BNIP3,C4orf19,CASP1,CCN1,CD274,CDKN2B,CHST11,COL12A1,COL1A1,COL1A2,COL4A1,COL5A1,COL7A1,CSF2,CXCR4,ENG,FBLN2,FGG,FN1,FOS,FST,GRID2,GRID2IP,HES2,ID4,IGFBP3,IGFBP5,IL6,ITGA2,ITGA5,ITGB3,JUNB,LOX,LOXL2,MMP1,MMP11,MMP9,MUC1,NID2,PFKFB4,PLIN5,PLPP3,PPARGC1A,PTGER2,PTGS2,PTHLH,RORC,RUNX3,RYR2,SERPINE1,SMAD9,SNAI2,SPARC,SPP1,TAGLN,TFEB,THBS1,TNFRSF11…
Alpha catenin	group		1.441	9.8e-11	ADAMTS12,AREG,AXIN2,COL1A1,COL1A2,COL5A1,ELN,ENG,EPHA3,EREG,IGF2,IGFBP1,IGFBP7,IL2RG,IL6,ITGA5,LEF1,LYZ,MMP11,MMP9,NFKBIZ,PTGS2,PTX3,SP5,STEAP4,THBS2,TNC,TNFAIP3,TSPAN8,VCAM1
SMAD2/3/SMAD4	complex	Inhibited	-2.537	0.000525	AREG,CDKN2B,COL1A1,COL1A2,CXCR4,IGFBP3,IGFBP5,IL11,SERPINE1,SNAI2
PDLIM2	other		0	1.04e-10	C4orf19,CEMIP,CRISPLD2,CSF2,FBP1,GNG2,HACD4,HBEGF,IFIT3,IGFBP3,IL7,KCTD12,MME,MYEOV,NUDT11,OAS3,PPP1R14A,PRR16,PRUNE2,RNF128,SLC40A1,SMOC1,SPOCD1,STC2,TAGLN,TNS1
PI3K (complex)	complex		-1.563	1.09e-10	ABCA1,ADAM28,APLN,AQP7,CCR1,CD274,CD55,CDKN2B,COL1A1,CXCR4,DUSP1,FBXO32,FLI1,FN1,FOS,FRY,G6PD,GJA1,HAS3,HBEGF,IFIT1,IGF2,IGFBP1,IL23A,IL6,KDR,KLF2,LCN2,LEF1,MAP2,MMP1,MMP9,PIK3CG,PIM1,PLA2G4A,PLB1,PPP1R1B,PRKAR2B,PTGS2,SEMA6D,SERPINE1,SPP1,TAGLN,THBS1,TLR4,TNFAIP3,TNFRSF11A,TNFSF10,TYMP,VCAM1,WT1
CBX5	transcription regulator		-1.095	1.11e-10	ALDH3A1,AXIN2,CDH17,CEACAM1,CEMIP,FGFBP1,GASK1B,GCNT3,GDPD3,GRHL3,HOXA13,IFIT2,IGFL2-AS1,ITGA7,KRT20,LCN2,LEF1,MUC13,OAS1,PODXL2,PPARG,PRR15L,PRSS23,QPRT,SCG5,SELENBP1,SERP2,SERPINA3,SLC2A3,TRIM31,TSPAN8
BRD4	kinase	Inhibited	-2.53	1.43e-05	ANKRD37,BTG2,CCR1,CD274,CDKN2B,COL1A1,COL1A2,COL4A1,COL5A1,CXCR4,FN1,FOS,GFI1,HAS2,IL6,IRF8,ITGA4,ITGA5,LOX,LOXL2,MMP1,MYB,PDGFRB,PIM1,SERPINE1,SPP1,STC2,THBS1,THBS2
dimethyl n-oxalyl-glycine	chemical reagent		-0.268	1.4e-10	AKAP12,ANG,ANGPTL4,ANKRD37,ARK2C,BNIP3,CAV1,CCN1,CEACAM5,CEMIP,COL1A1,ERBB4,FOS,FYN,GDF15,GJA1,HLA-B,HLA-DRB1,HOXA13,IGFBP3,IGFBP5,IQCN,ITGA5,ITPR1,KDR,LOX,LOXL2,PDE5A,PECAM1,PFKFB4,PIM1,PPFIA4,PPP1R3C,RGS4,RNASE4,SERPINE1,SLC27A1,SLC2A3,SMAD9,STC2,TMEM45A,VCAM1,VPS37D
FOS	transcription regulator		-1.483	1.75e-10	AGT,AGTR1,ALDH1A3,ALPP,ANKRD2,ANXA4,APLN,ARID3A,ASAP1,C3,CA2,CD38,CERS4,CLDN2,COL16A1,COL1A1,DIO2,EPHX2,EREG,FGA,FLRT2,FN1,FOS,GJA1,GPER1,HAS2,HLA-B,IFI16,IGFBP1,IGFBP5,IKZF3,IL11,IL1RL1,IL23A,IL6,ITGA2,IVL,JUNB,KITLG,KLHL41,LGALS4,LOX,LTBP1,LYPD6,MMP1,MMP9,MSLN,MT1A,NOTCH4,NR5A2,OXTR,PCDH19,PIM1,PKIB,PTGS2,RAP1GAP,RAPGEF3,RBP1,RGS4,RUNX3,SELENBP1,SEMA6D,SERPINE1,SERPINE2,SIRPA,SLAMF7,SLPI,SNAI2,…
Ifnar	group		1.943	1.76e-10	AIM2,APOBEC3B,B2M,C3,CASP1,CD274,CD74,GBP2,HLA-E,IFI16,IFIT2,IFIT3,IFITM3,IL6,IRF8,ISG15,ITGA4,MMP9,OAS1,OAS2,PDCD1LG2,RSAD2,SPP1,TNFSF10,VCAM1,XAF1,ZBP1
molybdenum disulfide	chemical reagent		0.354	1.81e-10	ABCA3,AKR1C1/AKR1C2,APLP1,CDKN2B,CFB,CLIC3,COL12A1,COL16A1,COL1A1,COL4A1,COL5A1,ELN,FN1,IFIT1,IGFBP5,ITGA7,MAP3K7CL,NID2,PDGFRB,PFKFB4,PLA2G4A,PPP1R14A,RFX8,SCD5,SCG5,SIRPA,SPARC,SPP1,SYNPO2,THBS1,TNS1,TSLP
dimethylnitrosamine	chemical toxicant	Inhibited	-2.53	0.00075	BMP3,COL1A1,COL1A2,COL4A1,FGFR4,IGF2,IGFBP5,IL6,MMP9,SOD2
troglitazone	chemical drug		1.247	1.93e-10	ABCA1,ABCG2,AGT,AGTR1,ANGPTL4,AQP7,AXIN2,C3,CAV1,CCDC74B,CCK,CDKN2C,CEACAM5,CEACAM7,CEP70,CIDEC,COL1A1,COL1A2,COL4A1,CSF2,CTNNAL1,CYP2C9,CYP3A5,DGAT2,EPHA1,FN1,FOS,G0S2,GBP2,GDF15,HLA-DRA,IFI16,IL6,KRT20,ME1,MME,MMP9,MUC1,MYB,NNMT,NOTCH3,PADI2,PDE3B,PLIN4,PPARG,PPARGC1A,PTGES,PTGS2,SERPINE1,SLC27A1,SPOCD1,SPP1,SULT2B1,TRIB3,TRIM31,UGT1A9 (includes others),UPK1B,UPK2,VCAM1,WT1
PTGER4	G-protein coupled receptor	Inhibited	-2.528	5.75e-05	CMPK2,CP,CXCR4,GBP2,GBP4,GBP6,HAS2,IFI16,IFIT2,IL23A,IL6,MMP9,PTGS2,RASSF2,RNASEL,RSAD2,RTP4,S1PR1,SPP1,ST8SIA4,TAGAP,TBC1D4,TNFSF10,XAF1
HOTAIR	other	Inhibited	-2.527	0.00488	COL1A1,GDF15,IFITM1,IL6,MMP9,MX1,OAS1,PDGFRB,PPARG,ZEB1
CHUK	kinase		1.256	2.28e-10	BMP2,C3,CCR1,CHST4,CLDN23,CP,CSF2,EN2,EREG,FOS,FOXF2,GBP2,GBP4,GRIN2A,IFI16,IFIT2,IL11,IL23A,IL6,ISG15,ITGB3,ITM2B,JUNB,KCNH2,LCN2,MMP9,NOCT,PLA2G4A,PLSCR1,PTGS2,PTX3,RBP1,SERPINE2,SFRP1,SMOC2,SPP1,TMEM176B,TNFAIP3,TNFRSF1B,VCAM1,VEGFC
BMP4	growth factor		-1.637	2.31e-10	ABCG2,ALDH1A2,AXIN2,BAMBI,BHLHE41,BMP2,CCN1,CDX2,COL1A1,DIO2,EFNA5,ELF3,ENG,EPHB3,FGFR2,GABRP,GCM1,GJA1,GPER1,HOPX,ID4,IL6,INHBA,ITGA4,JUNB,KDR,LCP1,LEF1,LRGUK,MYB,NES,NOG,PGF,PITX2,PPARG,PRKD1,PSG4,RAPGEF3,RUNX3,S1PR1,SERPINE1,SHH,SLC40A1,SMAD9,SNAI2,SPARC,TAGLN,TLE2,TLR4,TNNT2,VGLL1,VTCN1,ZIC2
E. coli B4 lipopolysaccharide	chemical toxicant		-0.874	2.43e-10	CALML4,CD274,CD38,CD83,CSF2,CYP27A1,CYP3A5,CYTH4,EVI2B,F5,FOLR1,GBP2,GBP4,GLIPR1,IFI16,IFIT3,IFITM3,IL1R1,IL23A,IL6,LCN2,LCP1,PARP9,PDE3A,PIM1,PLA2G4A,PPP1R1B,PROS1,PTGES,PTGS2,RAB7B,RSAD2,RTP4,SARM1,SEH1L,SLC14A1,SNCA,SOD2,STC2,TEX15,TH,TLR4,TMPRSS2,TNFAIP3,TNFRSF1B,TNFSF10,TRAF5,VCAM1,ZBP1
TREM1	transmembrane receptor		-0.816	2.69e-10	AREG,CD274,CD83,CDKN2B,CFB,CSF2,CXCR4,EBI3,EGR3,GIPR,HBEGF,IFIT2,IL1R1,IL1RL1,IL23A,IL6,INHBA,ISG15,KANK1,KCNJ2,LAMP3,MMP1,MT1M,PLPP3,PPARG,PTGS2,RRAD,S1PR3,SCG5,SLAMF7,SLC1A3,SNAPC1,SPINK1,SPP1,SPRY2,THBS1,TLR4,TMEM158,TNFSF14
cycloheximide	chemical reagent		0.03	2.92e-10	ADCY1,AGTR1,AREG,ASS1,B2M,BTG2,CAV1,CCK,CCN1,CCR1,CD38,CD55,COL1A1,COL1A2,COL5A1,CSF2,CXCR4,CYP21A2,CYP24A1,CYP3A5,DIO2,DUSP1,FN1,FOS,FST,GAS7,GJA1,HBEGF,HNF4A,IFIT1,IGF2,IGFBP1,IGFBP5,IL1R2,IL1RL1,IL6,ITGB3,JUNB,KSR2,LCN2,MME,MMP1,MMP11,PDGFRB,PIGR,PNMT,PPARG,PRKAR2B,PTGS2,PTHLH,PTX3,RSAD2,SERPINE1,SPP1,SULT2B1,THBS1,TNFAIP3,TNFSF10,TYMS,VCAM1
LDB1	transcription regulator		-0.05	3.25e-10	ACVR1B,ADAMTS9,AIM2,ARID3A,AXIN2,CASP1,CDKN2C,CERS4,CLDN2,CLIC3,CSF2RA,CYFIP2,DHX58,ENG,FBP1,FGFR3,GJA1,GOLM1,GPRC5B,GRB10,HLX,KITLG,KLF12,LEF1,LGALS1,MDK,NFE2,NLRP1,NOTCH3,PAG1,PDZD2,PIK3CD,PLA2G4A,PLSCR1,PYGO1,RRAD,SEMA6A,SERPINE2,SFRP1,SIRPA,SLC15A1,SLC40A1,SLC43A1,SLC5A9,SMOX,SOD2,SPARC,SPRY2,TLE6,TNFAIP3,TNFRSF1B,VNN1,ZEB1
cisplatin	chemical drug		0.026	3.5e-10	ABCC2,AKR1C1/AKR1C2,ALDH1A3,ANKRD1,ANXA4,APOBEC3B,ARHGEF10L,ASRGL1,BCL2L10,BHLHE41,BTG2,C3,C4A/C4B,CABYR,CASP1,CAV1,CCR1,CD274,CDKN1C,CDKN2B,COL17A1,COL1A1,CP,CXCL14,DUSP1,ELF3,ERBB3,ERBB4,FAXDC2,FCGR2A,FGA,FGB,FN1,FOS,FST,FYN,G0S2,G6PD,GDF15,GRIN2A,H4C14,HDAC9,IFI6,IFITM1,IGFBP1,IGFBP3,IL6,INHBA,IRAG2,ITGA7,KCNK5,KLF12,LCN2,LRIG1,LYZ,MEGF10,MMP9,MX1,NAV3,NEO1,NES,NOTCH3,NPY5R,PCDH20,PDE3B,PLA1A,…
IGF1	growth factor		1.675	3.6e-10	ABCA1,AKR1C1/AKR1C2,APLF,BATF,BMP2,BTG2,C4A/C4B,CCN1,CD74,COL16A1,COL1A1,COL1A2,COL8A1,CP,CYFIP2,DMD,DUSP1,EDN2,ELN,FBLN2,FBXO32,FHOD3,FN1,FOS,GAS6,GFAP,GPER1,HOPX,HOXA13,IFITM3,IGF2,IGFBP1,IGFBP3,IGFBP5,IL1R1,IL2RG,IL6,INSR,ITGA5,JUNB,LCN2,LOXL2,LOXL3,MDK,MMP1,MUC5B,MYB,NFE2,NNMT,NOG,NTN1,NTRK2,PAPPA,PDE3A,PDGFRB,PHLDB2,PIK3C2G,PIM1,PPARG,PPP1R14A,PPP1R1B,PTGS2,PTHLH,RYR2,SERPINE1,SLPI,SNAI2,SPA…
KDM1A	enzyme		-0.504	3.86e-10	ADCY5,AGT,AZGP1,BMP2,C3,C4A/C4B,CD22,CD274,CD74,CDH4,CFAP126,CHN1,COL1A1,COL1A2,CRYM,CTSS,DDX60,DNAI3,EPSTI1,FN1,FRRS1,GBP2,GBP4,GFAP,HAS3,HLA-DRB5,IFI16,IFIT3,IFITM3,IKZF3,ISG15,KCNAB2,KHDRBS3,KLF2,LCP1,LYZ,MAP2,NES,NFE2L3,OAS1,PDE3A,PHLDB2,PLIN4,PTX3,RARRES2,RCOR2,SELENOP,SERPINE1,SFRP1,SFRP5,SLC37A2,SNHG7,SOCS2,THBS1,TJP3,TOX2,VCAM1,ZBP1
NGEF	other	Inhibited	-2.524	1.52e-06	CA2,CAMK1D,CXCR4,FGFR3,GRM5,HPN,HTR7,IFI44L,IL12RB2,MX1,NPY4R/NPY4R2,PECAM1,PROC,RRAD,SERPING1,TAGLN,TM4SF4,TMT1A,TNFSF10
SSTR2	G-protein coupled receptor		-0.298	5.24e-10	AREG,BEST1,BMP2,BST2,CALD1,CCN1,COL12A1,CSF2,FOS,G0S2,HBEGF,KLF2,LAMP3,MMP9,NNMT,P2RX4,PMP22,SERPINA3,SERPINE1,SERPINE2,SHH,SLC2A3,SLPI,THBS1,THBS2,TMEM176A,TMEM176B,XAF1
tetrachlorodibenzodioxin	chemical toxicant	Inhibited	-2.516	3.31e-07	ABCC2,ABCG2,ADCY4,AHRR,ALDH1A3,ALDH3A1,ATG9B,BLNK,CA3,CACNA1D,CALB1,CASP1,CCK,CCN1,CD274,CDKN1C,COL13A1,COL4A5,CUBN,CYP2C18,CYP4B1,ELN,ENPEP,ERBB3,EREG,F5,FOS,GDF15,GNG11,HDAC9,HLA-DMA,IGF2,IGFBP1,IL1R1,IL6,ITGA5,ITGA7,KLF2,MEGF10,MICOS10-NBL1/NBL1,MMP1,MYB,NCF4,NMT2,PRKAR2B,PTGS2,S1PR1,SERPINE1,SLC16A10,SLC2A3,SLC40A1,SOCS2,SOD2,SPP1,STC2,STEAP4,TH,THBS1,TNC,TNFRSF19,TP73,TYMS,UGT1A9 (includes o…
BMP2	growth factor		-0.487	5.59e-10	ACP5,ALDH1A2,ALPL,ALPP,AOC1,ATP2C2,BMP2,BMP2K,CALB1,COL1A1,COL1A2,CREB3L1,CRYM,EPHX2,FGFR2,FN1,FOS,FST,GFAP,HAS2,ID4,IFI16,IGFBP3,IGFBP5,INHBA,JUNB,MMP9,NKX3-2,NOG,PCSK6,PITX2,PPARG,PTGS2,PTX3,RUNX3,SOX6,SPARC,SPP1,TAGLN,TH,VCAN,WNT4
NKX2-3	transcription regulator	Inhibited	-2.515	1.82e-13	AIF1L,ALPL,ANGPTL4,ANKRD37,BCHE,BMP2,CASP1,CD38,CMPK2,DANCR,DDX60,DHX58,FBN2,FLRT2,GASK1B,GBP2,GDF15,HES2,HLA-B,HLA-F,HOXD1,HSD17B2,KLF2,KRT81,LYPD1,MAP2,MT1M,NT5DC2,PARP9,PLA1A,PLSCR1,PTGS2,REEP1,RTP4,SAMD9L,SERPINE2,SLC40A1,TMEM158,TNFSF18,TRIM22,TYMP,UBA7,UNC5A,VCAM1,XAF1,YPEL2,ZNF704
TGFBR2	kinase		-1.865	7.89e-10	ADCY1,ADORA2A,ANGPTL4,AREG,ASS1,BATF,C5AR1,CASP1,CD83,CDKN2B,COL1A1,COL1A2,COL4A6,CRISPLD2,CSF2,DGAT2,DNAJC12,EBI3,FGB,FGFBP1,FGG,FN1,FST,GFAP,GIPC2,GJA1,IL1R2,IL6,IRF8,KDR,LRIG1,MMP9,NFKBIZ,PDCD1LG2,PITX2,PLSCR1,PPARG,PTGER2,PTGES,PTGS2,PTHLH,REEP6,ROBO1,RRAD,SCTR,SEMA7A,SERPINE1,SLC2A3,SPARC,SPP1,STC2,SVEP1,TAGLN,THBS1,TMEM158,TMPRSS2,TOX2,TTC22,UPP1,ZNF219,ZNF365
CREB1	transcription regulator		-0.218	7.96e-10	ABCA1,ADORA2A,ALOXE3,ANGPTL2,APOE,AQP11,ARL15,BNIP3,BTG2,CA10,CALB2,CAMK1D,CAPN5,CCK,CCN1,CDK14,CIART,CRYM,CXCR4,CYFIP2,DIO2,DKK2,DMBT1,DOK4,DUSP1,EBI3,FGF13,FGF19,FGFR2,FN1,FOS,FRMD6,GAA,GPR19,GRM5,HAS2,HLA-DRA,IGSF10,IL6,INHBA,JUNB,KIAA1549L,LCN2,LYPD6,MEST,MMP1,MUC5B,NEO1,NKAIN2,PCDH19,PCDH20,PDE1C,PDE3A,PDE3B,PER2,PLA2G4A,PNMT,PPARG,PPARGC1A,PTGS2,PTPRR,ROBO1,S1PR3,SEMA7A,SERINC5,SLC2A3,SMPD3…
mir-96	microRNA		1.845	8.5e-10	CMPK2,DDX60,FN1,FOXF2,IFI44L,IFI6,IFIT1,IFITM1,IGFBP1,ISG15,OAS2,RSAD2,RTP4,SYTL4,TRANK1,XAF1,ZEB1
EGR1	transcription regulator		-1.234	8.5e-10	AREG,CACNA1H,CAV1,CCR1,COL1A1,COL1A2,ENPEP,EREG,FN1,FYN,GDF15,HBEGF,HNF1A-AS1,IGF2,JUNB,LYZ,ME1,MMP9,MTNR1A,MYB,PNMT,PPARG,PTGES,PTGS2,RRAD,SERPINE1,SHH,SNAI2,SOD2,SPP1,TH,THBS1,TLR4,TNFSF10,TP73,UFSP1,VCAM1,WNT4
NFkB (complex)	complex		-0.657	8.57e-10	ADAMTS9,ADRA2A,AGT,ALDH1A3,ANKRD1,ANXA13,APOE,BAMBI,BATF,BMP2,C3,CALB1,CASP1,CCK,CCN1,CD274,CD74,CD82,CD83,CDX2,CFB,COL1A2,CSF2,CXCR4,CYP3A5,DMBT1,DOK5,ELF3,EREG,FGG,FN1,FOS,FST,FUCA1,G0S2,GAS6,GBP2,GDF15,GFAP,HAS2,HDAC9,HLA-F,HNF4A,IFNE,IL23A,IL6,ISG15,ITPR1,JUNB,KDR,KRT17,LCN2,MMP1,MMP9,MUC5B,NFKBIZ,PECAM1,PKP1,POU2F2,PPARG,PTGES,PTGS2,PTX3,RFTN1,RSAD2,SELPLG,SERPINA3,SERPINE1,SHH,SLC2A12,SLPI,…
NEDD9	other		-1.674	9.58e-10	ACSS3,ALOXE3,ANKRD37,BMP2,BMPR1B,BNIP3,DNAAF11,ELF3,FHAD1,FOS,FOXJ1,GDF15,ITGA2,KCNRG,LRP1,LRRTM1,LYPD1,MMP9,NRN1,PPP2R2C,SERPINE1,SLC14A1,SLC1A1,TPPP3
palmitic acid	chemical - endogenous mammalian		-1.794	9.63e-10	ABCA1,ACSS3,AGT,AGTR1,AQP7,CNIH3,CNR1,COL17A1,COL1A1,COL5A1,CYB5R2,CYP27A1,CYP4F12,CYP4F2,DGAT2,DLC1,DUSP1,DUSP8,ELF3,EPHX2,FBXO32,FN1,FOS,G6PD,GDF15,GLP1R,GPAT3,HBEGF,HDAC9,HNF4A,HTR7,IGFBP1,IL11,IL23A,IL6,INHBA,INSR,JUNB,LCN2,LOX,LTBP1,NCF4,NTN1,PIK3CD,PIK3R3,PLIN4,PPARG,PPARGC1A,PPP2R2B,PSTPIP2,PTGS2,RARRES2,RORC,SERPINE1,SLC40A1,SPARC,SPHK1,STC2,STING1,TLR4,TNFAIP3,TNFRSF1B,TNFSF10,TNXB,TRIB3…
NCOR1	transcription regulator	Inhibited	-2.515	1.47e-07	CD82,CYP3A5,DDX60,DUSP1,HAS2,HOXC6,IFIT2,IFIT3,IGFBP1,ISG15,LYZ,MB,ME1,MMP9,OAS1,OAS2,OAS3,PIM1,PPARG,PTGS2,SPINK1,TSLP,ZBP1
sotorasib	chemical drug		0.471	9.93e-10	ACP7,ADAMTS6,ANKRD2,ATG9B,BCL2L14,BLNK,CD22,ENTPD2,EPHA3,GCNT3,KLHDC7A,LDLRAD1,LEMD1,MEIS1,MYH16,PAG1,SAMD9L,TRIM29
YAP/TAZ	group	Inhibited	-2.504	1.54e-08	AREG,CCN1,CD274,FUCA1,HLA-DMA,HLA-DPA1,HLA-DRA,HLA-DRB1,HLA-DRB5,IL6,ISG15,KRT5,KRT6A,PTGS2,SPEG,TRIM22
cytokine	group	Inhibited	-2.499	5.29e-06	ADORA2A,ANG,C5AR1,CCN1,CSF2,DUSP1,FOS,GFAP,IGFBP1,IL6,LIPG,MMP1,MMP9,PDCD1LG2,PTGS2,PTHLH,SERPINE1,SOCS2,SOD2,SPARC,TLR4,TNFRSF1B,TYMP,UPP1,VCAM1,VWF
FGFR2	kinase		0.174	1.16e-09	CA2,CD274,COL1A1,COL4A1,CUBN,ENPEP,FGFR2,FN1,FST,GASK1B,GJA1,GLIPR1,GPR27,GRB10,IGF2,ITGA2,ITGA5,LGALS2,MEST,NOG,NR5A2,PITX2,PTHLH,SFRP1,SPINK1,SPP1,TENM3,TSPAN8,VCAM1,VEGFC,ZEB1
forskolin	chemical toxicant		-0.362	1.2e-09	ABCA1,ACP3,ACP5,ADAMTS16,ADORA2A,AGTR1,AKAP12,ALDH3A1,ALPL,AREG,AXIN2,BAMBI,BTG2,CCK,CD55,CDK14,CDKN1C,CDKN2B,CGB3 (includes others),CIDEC,COL1A1,COL1A2,CRISPLD2,CXCR4,CYFIP2,CYP21A2,CYP2C9,CYP3A5,DIO2,DUOX2,DUSP1,EBI3,EPHA5,EREG,FGFR2,FN1,FOS,FRRS1,FST,GFAP,GJA1,GPRC5B,GRIP1,HAS2,HAS3,HLA-DRA,IGF2,IGFBP1,IGFBP3,IGFBP5,IL11,IL23A,IL6,INHBA,ITPR1,ITPR2,JUNB,KITLG,MGAT3,MMP9,NPY1R,NTRK2,OXTR,PIK3CD…
Histone h3	group			1.25e-09	ACOT4,ADCY5,ADGRB1,AKAP12,ARSG,B2M,CAV1,CDK14,CDKN2B,CDKN2C,CDX2,CEACAM1,COL1A2,COL4A6,CRIP2,CSF2,CYP3A5,EPHB3,FGFR2,FOS,FOXJ1,G6PD,GBX2,GCNT4,GFI1,HNF4A,IFI6,IFITM3,IGFBP3,IL6,ITGA5,KDR,KLF2,LRAT,MEIS1,MIR29B2CHG,MKX,MMP9,MX1,NDUFA6-DT,NDUFAF5,NOG,NRARP,PALLD,PCDHA8,PITX2,PPARG,PPARGC1A,PPP2R2B,PROS1,PTGES,PTGS2,RGS4,RNASE4,RSAD2,SEMA6A,SFRP1,SHH,SOD2,SPHK1,SPP1,STOM,TAGLN,TM4SF18,TMPRSS2,TNFAIP…
immethridine	chemical reagent	Inhibited	-2.496	1.28e-09	C3,C4A/C4B,C5AR1,CFI,CNR1,CTSS,FGA,IFI16,IL6,LCN2,SERPINA3,SPP1,VCAM1
NOTCH1	transcription regulator	Inhibited	-2.496	2.23e-08	AKR1C1/AKR1C2,ANKRD1,AREG,BMP2,CCN1,CD22,CD82,CDKN1C,COL1A1,COL1A2,CXCR4,ERBB3,FCGR2A,FOS,GAA,GFAP,IFI16,IGFBP3,IL23A,IL6,IRF8,IVL,LEF1,LFNG,LOX,LYZ,MMP1,NCF4,NOTCH3,NRARP,PDGFRB,PPARG,PTGS2,RORC,RUNX3,SCN5A,SERPINE1,SLC4A11,SPP1,SPRY2,SYP,TAGLN,TGFBR3,TH,TSLP,WNT4
miR-199a-5p (and other miRNAs w/seed CCAGUGU)	mature microRNA		-0.471	1.44e-09	C3,CALD1,CMPK2,COL1A1,COL4A1,COL4A5,FN1,ISG15,ITGB3,KLF2,KRT17,LCN2,MMP1,MX2,PIGR,PTGS2,RSAD2,SAMD9L,TAGLN,TGFBR3,TMPRSS2,ZBP1
cyclic AMP	chemical - endogenous mammalian		-1.292	1.5e-09	ABCA1,ADRA2A,ANTXR1,ASS1,BMP2,CA2,CACNA1H,CPS1,CRYM,CYP21A2,DUOX2,FN1,FOS,GCM1,GJA1,HBEGF,IGF2,IGFBP1,IGFBP3,IGFBP5,IL6,INHBA,INSR,JUNB,KDR,MEST,MME,MMP1,MMP9,PLA2G4A,PNMT,PPARGC1A,PPP1R1B,PRKAR2B,PTGER2,PTGS2,PTHLH,RAPGEF3,RORC,SERPINE1,SOD2,SYP,TH,TNFSF10,VWF,WT1
STAT6	transcription regulator		-1.702	1.55e-09	ACP5,ANO1,APOE,AREG,ASS1,CA2,CAMK1D,CD38,CIDEB,CIDEC,CLDN2,CMPK2,COL1A1,COL1A2,CRIP1,CTSS,DHX58,DUOX2,FCGR2A,FLRT2,FN1,GBP2,GBP6,GFI1,GNB4,HLA-DMA,HLX,IFI16,IFI44L,IFIT3,IFITM3,IL31RA,IL6,ISG15,KCTD12,LDLRAD3,LY75,MMP9,MYB,OAS3,PARM1,PDCD1LG2,PKIB,PLBD1,PLSCR1,POU2F2,PPARGC1A,PROS1,PTGS2,RAB30,RYR2,SAMD4A,SELENBP1,SERPINA1,SERPINB3,SERPINB4,SERPINE1,SOCS2,SPHK1,SYK,TCF7,TMEM176B,TNFRSF11A,TNIK,TS…
NR3C1	ligand-dependent nuclear receptor		1.407	1.8e-09	ABCA1,ACOT4,ADH1C,AGT,AMY2B,ANGPTL4,APOE,B2M,BCL2L14,BMP2,C4A/C4B,CAV1,CCN1,CCR1,CD274,CD38,CD83,CDC42EP3,CDKN1C,CEMIP,CIDEC,COL1A1,COL1A2,COL5A1,CORO2A,CPS1,CSF2,CXCR4,CYP27A1,CYP2C19,CYP2C9,CYP3A5,DGAT2,DNER,DUSP1,EDN2,FN1,FOS,G6PD,GBP2,GLIPR1,GLP2R,GRIN2A,GRM5,H6PD,HGD,HNF4A,HSPA6,IFI6,IFIT2,IGFBP1,IL11,IL23A,IL6,INHBA,INSR,IRF8,ISG15,KRT17,KRT5,LCN2,LOX,MEST,MMP1,MMP9,NAV3,NOTCH4,NRG2,PDCD1LG…
SRF	transcription regulator	Inhibited	-2.489	5.02e-06	AKAP12,ANKRD1,ANO1,BATF,BMP2,CALB1,CALD1,CDKN2B,CTHRC1,CXCR4,DMD,EGR3,FILIP1L,FOS,FST,G0S2,GFI1,GLIPR1,IL6,JUNB,KDR,LCN2,LRP1,MEIS1,MMP9,MYB,MYOM1,NLRP1,OSCP1,PLA2R1,PLEKHO1,PTGS2,RAMP1,SEMA6D,SHH,SLC8A1,SLPI,SVIL,TAGLN,TCAP,TCF7,TJP3,TNC,TNNC1,TNNT2,VCAN,VIL1,WT1
SOCS1	other	Inhibited	-2.468	0.00185	CD274,DUSP1,FOS,GBP6,IFI16,IFIT1,IFIT2,IFIT3,IL6,ISG15,MMP1,MUC1,MX1,OAS1,OAS2,PTGS2,RSAD2,TRIM22,VCAM1
RAF1	kinase	Inhibited	-2.461	2.71e-05	AKAP12,ANKRD1,ANKRD2,AREG,ATP6V1B1,CA2,CD74,CDKN2B,CHN1,CSF2,DIO2,EGR3,FAM171A1,FGFBP1,FOS,HBEGF,IGFBP3,IL1R1,IL23A,IL6,ITGA2,ITGB3,MMP1,MMP9,MT1M,PCSK6,PTGS2,PTHLH,SELENBP1,SPRY2,TUBB2A
NEUROG1	transcription regulator		0.688	1.89e-09	ASS1,C3,CD82,CEMIP,CFH,FN1,GASK1B,HAS2,IL6,INHBA,ITGB3,LCP1,LRIG1,MEST,MMP9,NEO1,NOG,PAPPA,THBS1,TRIM22
EREG	growth factor	Inhibited	-2.447	5.65e-07	AREG,CALB1,EREG,HAS2,HBEGF,IL6,PGF,PTGS2,SNAI2,TNC
IFNAR1	transmembrane receptor		1.06	2.25e-09	ASS1,B2M,BCL2L14,CD274,CLIC5,CMPK2,FN1,GBP4,IFI16,IFI6,IFIT2,IFIT3,IFITM1,IL6,ISG15,KLK11,LAMP3,MX2,OAS1,OAS2,OAS3,PTGS2,RSAD2,RTP4,SERPINE1,SOD2,THBS1,TNFAIP3,TNFSF10,TRIM22,VCAM1,VCAN,XAF1
ERK	group		-0.284	2.38e-09	ABCA1,ACP5,AGT,AREG,BTG2,CAV1,CCK,CCR1,COL1A1,CSF2,DIO2,DUSP1,EREG,FN1,FOS,FST,GDF15,HAS3,HBEGF,IGFBP1,IL23A,IL6,ITGB3,JUNB,LCN2,MMP1,MMP9,MUC1,NFKBIZ,NOTCH3,PECAM1,PIWIL1,PTGES,PTGS2,RAB7B,RGS4,RORC,SERPINE1,SNAI2,THBS1,TYMP,VCAN,VTCN1
RIGI	enzyme		1.736	2.38e-09	ALPL,C6,CASP1,CD83,CFB,CSF2,CTSS,IFIT1,IFIT2,IFIT3,IFITM1,IL11,IL23A,IL6,IRF8,ISG15,MAGEA12,MAPK11,MME,MX1,OAS1,OAS3,PTGS2,RSAD2,SERPING1,SPP1,THBS1,TNFAIP3,TNFSF10,UBA7,WNT4
BHLHE40	transcription regulator		0.981	2.51e-09	ADGRG7,B2M,BHLHE41,CALCRL,CASP1,CAV1,CCR1,CD274,CD38,CD74,CD82,CFB,CP,CSF2,CTSS,DMBT1,EBI3,EPSTI1,EREG,GBP2,GBP6,GFPT1,HBEGF,HDAC9,IFI16,IFITM2,IL12RB2,IL1R2,IL2RG,IL6,INHBA,IPCEF1,IRF5,IRF8,ITGA4,LEF1,LOX,LY75,MMP9,MYB,NCF4,PARP9,PIGR,PLA2G4A,PLSCR1,PTGS2,SLAMF7,SLC15A2,SLC28A2,SOD2,TNFSF14,UPP1
Vegf	group	Inhibited	-2.442	2.71e-16	ACKR4,ADGRF5,ADORA2A,AKAP12,ANGPTL2,ANGPTL4,APLN,ARHGAP22,AXIN2,BMP2,BMP2K,CA2,CALB1,CALCRL,CASP1,CCN1,CDKN2C,CSF2,CXCR4,DIO2,DOK4,DOK5,EDA,EGR3,ELN,ERBB3,FN1,FOS,FRMD6,FST,GASK1B,GPRC5B,GRB10,HBEGF,HOPX,HTR7,IGFBP1,IGFBP3,IL11,IL1R1,IL6,INHBA,ITGA10,ITGA2,ITPR1,KDR,KITLG,LCN2,LEF1,LRAT,LRIG1,LY75,MMP9,NDC80,NID2,NOTCH4,NR5A2,NRARP,NRCAM,OXTR,PDE7B,PGF,PIK3CG,PKDCC,PLPP3,PMP22,PPARGC1A,PPP1R1B,PT…
ADAMTSL2	other		0.254	2.79e-09	ADAMTS13,ANOS1,COL12A1,COL16A1,COL5A1,COL7A1,COL8A1,ELN,FBN2,ITGA4,ITGA5,ITGB3,LTBP1,MMP1,MMP11,SPP1,THBS2,TNC,VCAM1
SMAD2	transcription regulator	Inhibited	-2.441	1.1e-05	ALPL,CACNA1D,CDKN2B,CDX2,COL1A2,CRISPLD2,CYP21A2,FN1,HABP2,HAS2,IL6,LINC00842,MMP9,PTHLH,PTX3,S1PR1,SERPINE1,SERPINE2,SNAI2,SPHK1,THBS1,VEGFC
NCF1	enzyme	Inhibited	-2.425	0.00413	FN1,HAS2,HYAL3,IL12RB2,ISG15,SERPINE1,TNFRSF14
GNAQ	enzyme		-0.959	3.27e-09	AGTR1,ANKRD1,ANXA3,AQP11,AREG,BMP2,BNIP3,BTG2,CCN1,EDN2,FOS,FST,GAS6,GBP2,HAS2,IL11,IL6,KLHL41,MAPK11,NDRG2,NFIA,OAS1,PDE10A,PLSCR1,PTGS2,PTX3,SELENBP1,SERPINE1,SH3BP5,SLC8A1,SPHK1,VCAM1
PSMB11	peptidase		0	3.28e-09	BMPR1B,CAV1,CDH4,CLDN2,CLDN23,COL1A1,COL1A2,COL27A1,COL4A6,COL5A1,CTSS,ENPEP,GFAP,IL23A,IL2RG,LY75,MAPK11,PDCD1LG2,PIK3CG,PTGS2,RARRES2,S1PR1,THBS1,TNFRSF11A,TNFRSF1B,TNFSF10,VCAN,VEGFC
PTGS2	enzyme		-1.873	4.12e-09	ADCY5,ADGRL3,ANG,AREG,AXIN2,B2M,C5AR1,CD274,CD74,CDKN2C,CXCL14,CXCR4,DUSP1,ERBB3,FN1,FOS,GRIN2A,HBEGF,HLA-DMA,HLA-DRB5,IGFBP3,IL11,IL23A,IL6,KDR,LRP1,LTBP1,MMP1,MMP9,NTN1,PDCD1LG2,PIK3CG,PLA2G4A,PPARG,PTGER2,PTGS2,SEMA7A,SOCS2,TNFSF10,VEGFC,VNN1
PPARG	ligand-dependent nuclear receptor		1.457	4.62e-09	ABCA1,ABCA3,ABCG2,AGT,AGTR1,ALDH1A2,ANGPTL4,APOE,AQP7,ASAP1,C3,CA2,CAV1,CCPG1,CD274,CDKN2C,CEACAM5,CGB3 (includes others),CIDEC,COL1A1,COL1A2,CXCL14,CYP4B1,DGAT2,EDN2,FN1,FST,GDF15,GFAP,GIPR,H6PD,IGFBP1,IGFBP3,IGFBP5,IGFBP7,IL23A,IL6,INSR,KLK11,KRT20,MAP2,ME1,MMP9,MUC1,MUC13,PDE3B,PECAM1,PID1,PLIN4,PLIN5,PPARG,PPARGC1A,PPP2R2B,PTGES,PTGS2,RARRES2,RORC,SERPINA1,SERPINE1,SLC27A1,SPP1,TAGLN,TLCD3B,T…
ERBB2	kinase	Inhibited	-2.414	2.93e-11	ABCG2,ADAMTS16,ADGRL3,AKAP12,ANG,ANGPTL2,ANGPTL4,ANXA3,AREG,AXIN2,BNIP3,BTG2,C5AR1,CCR10,CD82,CDC42EP3,CDKN2B,CDKN2C,CGB3 (includes others),CIDEC,CNR1,COL1A1,COL4A1,COL5A1,COL7A1,CPS1,CRIP1,CSF2,CXCR4,CYP4B1,DPEP1,DSE,EDN2,ELF3,EPHX2,EPSTI1,ERBB3,ERBB4,EREG,FBLN2,FN1,FOLR1,FOS,FRRS1,GALNT18,GAS6,GBP6,GDPD3,GGT5,GJA1,GPER1,H6PD,HAS2,HBEGF,HEPH,HES2,HTR1B,IGF2,IGFBP1,IGFBP3,IGFBP5,IL6,ITGA2,ITGA5,I…
GDF2	growth factor		0.293	5.61e-09	ABCG2,ACP3,ANOS1,ANXA3,BAMBI,CAV1,CLYBL,COL1A1,CXCR4,DOK4,ENG,FAM89A,FGFR3,FOS,HAS2,HTRA3,IGFBP5,KDR,MAP2,MMP9,NOG,NRCAM,PPARG,RAMP1,SERPINE2,SLC40A1,SOCS2,SPP1,TLR4,UNC5B,VCAM1
F2	peptidase	Inhibited	-2.405	8.1e-09	ADAMTS9,ANGPTL4,CALD1,CASP1,CCN1,CD55,COL1A1,COL4A1,COTL1,CXCR4,DOK5,DUSP1,EREG,FN1,FOS,HAS2,HBEGF,HDAC9,HYAL3,IGFBP5,IL6,JUNB,KDR,LOXL2,MMP1,MMP9,PDCD1LG2,PLA2G4A,PROS1,PTGS2,RDH5,SAMD4A,SERPINE1,SLC2A12,SLC2A3,SOD2,SPOCD1,SYP,TAGLN3,THBS1,TNFAIP3,TNFSF10,TNNT2,VCAM1,VWF
FSH	complex		-0.807	5.83e-09	ACP3,ACP5,ADAMTS16,AKAP12,ALPL,APLN,AREG,AXIN2,BMPR1B,BTG2,CD55,CDK14,CDKN1C,CEACAM5,CRYM,CXCR4,CYFIP2,DUSP1,EREG,FILIP1L,FOS,FST,GPER1,GPRC5B,GRIN2A,ID4,IGFBP3,IL6,INHBA,ITGA5,ITPR1,JUNB,KITLG,LGALS1,LOX,LYPD3,MICOS10-NBL1/NBL1,MMP9,NEO1,NPY1R,PCSK6,PIK3CD,PLA1A,PPFIA4,PRKD1,PTGER2,PTGS2,RAP1GAP,RASSF2,RGS4,RGS7,SERPINE1,TGFBR3,THBS1,TNFAIP3,UPP1,VEGFC,WT1,ZEB1
SRA1	transcription regulator	Inhibited	-2.401	2.45e-06	CAV1,DIO2,MMP1,MMP9,PPARG,SLC2A12,SLC2A3,THBS1,TMPRSS2
TLR4	transmembrane receptor		-1.048	6.2e-09	ACP3,ADORA2A,APOBEC3B,AREG,BAMBI,BATF,BMP2,C3,CCN1,CD274,CD38,CFB,CMPK2,CSF2,CYP3A5,DUOX2,EBI3,EREG,FBXO32,FOS,GBP2,GFAP,GJA1,HBEGF,IFI16,IFIT2,IFIT3,IFITM3,IFNE,IL23A,IL6,INHBA,IRF8,ISG15,LCN2,MMP1,MMP9,MX1,NFKBIZ,OXTR,PLA1A,PLA2G4A,PML,PPARG,PTGES,PTGS2,PTX3,RGCC,RSAD2,SH3BP5,SLC2A3,SMPD1,SOD2,SPHK1,SPP1,TLR4,TNFAIP3,TNFSF10,TSLP,VCAM1
tributyltin	chemical reagent		-1.425	6.96e-09	ABCA1,ANGPTL4,ASS1,CA2,CA3,CIDEC,COL1A1,COL1A2,COL5A1,DGAT2,DKK2,FN1,HTRA3,IFIT2,IFIT3,IL11,INHBA,ITGB3,LCTL,PARM1,PDGFRB,PLIN4,PPARG,S1PR3,THBS1,THBS2,TNC,WNK4
RSL3	chemical reagent			6.97e-09	ADPRHL1,CASP1,CD74,CXCR4,HNF4A,LCN2,MDK,MGAT3,PLA1A,SYK,TNFAIP3,WIPF3,ZNF486
GW9662	chemical reagent		0.443	7.14e-09	ABCA1,AGTR1,ANGPTL4,CAV1,CD83,CEACAM1,CEACAM5,FN1,FOS,G6PD,GDF15,GIPR,HLA-DRA,IL6,KDR,KRT20,LCN2,MUC1,PPARG,PPARGC1A,PTGES,PTGS2,RORC,UPK2,VCAM1
mir-183	microRNA		1.856	7.65e-09	CMPK2,DDX60,FN1,FOXF2,IFI44L,IFI6,IFIT1,IFITM1,IGFBP1,ISG15,LRP1,OAS2,RSAD2,RTP4,SERPINE2,TRANK1,XAF1,ZEB1
RXRA	ligand-dependent nuclear receptor		-0.964	7.79e-09	ABCA1,ABCC2,ABCG2,ADH1C,AKR1C1/AKR1C2,ALDH1A2,APOE,AQP7,C3,C4A/C4B,CALB1,CAMK1D,CD38,CEACAM5,CGB3 (includes others),CIDEC,COL1A1,CTSS,CYP24A1,CYP2C9,CYP3A5,DDX60,ENG,FGF19,FGG,FOS,GAS6,GFI1,HAS2,HBEGF,HNF4A,IGFBP1,IL1RAPL2,IL23A,IL6,IL7,ITGB3,LCN2,LYZ,MMP11,MUC13,NEO1,NFE2L3,NPC1L1,NR5A2,PMP22,PNMT,PPARG,PPARGC1A,RBP1,RNASEL,RORC,SLC27A1,SPP1,STRA6,TCF7,TH,TNFSF10,TSLP,UGT1A9 (includes others),VC…
MIF	cytokine	Inhibited	-2.381	3.32e-07	CCR1,COL1A1,CXCR4,DGAT2,DUSP1,FOS,GFI1,IFIT3,IL11,IL1R1,IL23A,IL6,IL7,ISG15,ITGA4,ITIH5,MMP1,MMP9,OAS2,OAS3,PTGS2,RORC,SOX6,STRA6,TLR4,TRIM22,VCAM1,ZBP1
hydrogen peroxide	chemical - endogenous mammalian		-0.182	8.29e-09	AGT,AKR1C1/AKR1C2,ANKRD1,BCL2L10,BTG2,C4BPA,CASP1,CAV1,CD55,CDKN2C,CNR1,COL1A1,COL1A2,CTSS,CXCR4,DUSP1,DUSP8,ELN,ENG,FBXO32,FN1,FOS,G6PD,GDF15,HBEGF,HLA-DRA,IFI6,IFIT2,IL6,ITGA2,ITGB3,KDR,KITLG,KLF12,KLF2,LCN2,LEF1,MB,MDK,MMP1,MMP9,MUC1,NDC80,NOTCH3,PADI2,PGF,PIM1,PPARG,PPARGC1A,PSTPIP2,PTGS2,PTN,PTX3,RASSF8,RUNX3,SELENOP,SERPINE1,SHH,SNAI2,SOD2,SPARC,SPP1,STING1,TAGLN,TGFBR3,TLR4,TNFAIP3,TP73,TR…
PGF	growth factor	Inhibited	-2.373	0.00384	ANGPTL4,CASP1,CXCR4,EREG,FST,IL6,MMP9,SERPINE1
8-bromo-cAMP	chemical reagent		-0.651	9.21e-09	ABCA1,ACP5,ADCY1,ADCY4,AOC1,ARSG,ASS1,BMP2,CAV1,CD82,CDKN1C,CDKN2B,CGB3 (includes others),COL4A6,COL5A1,CYP21A2,DIO2,DUSP1,ERBB3,FN1,FOS,FST,FYN,GAA,GFAP,GJA1,HYAL3,ID4,IGF2,IGFBP1,IL11,IL1RL1,IL6,INHBA,ITGA2,ITGA4,ITGA7,ITGB3,ITPR2,KDR,KITLG,LEF1,LOX,LTBP1,MMP1,MMP9,NOG,NOTCH4,NPR1,PDE3B,PPARG,PPARGC1A,PRICKLE2,PTGS2,SERPINE1,SESN3,SFRP1,SHC2,SMPD1,SNCA,SPP1,SPRY2,TCF7,TGFBR3,THBS1,THBS2,TNC,VEG…
NFKBIA	transcription regulator		-0.028	9.25e-09	AGTR1,ANKRD1,ATP6V1B1,AZGP1,B3GALT5,BMP2,BNIP3,BTG2,C3,CCR1,CD74,CD82,COL1A2,CP,CSF2,CXCR4,EREG,FGFR4,FN1,FOS,FOXF2,GBP2,GPR176,HLA-L,IFI16,IFI6,IGF2,IL11,IL6,ISG15,ITGA2,ITPR1,JUNB,KCNH2,LCN2,LRIG1,LYNX1,LYZ,MMP1,MMP9,MR1,NDRG2,NOCT,NOTCH3,PIM1,PTGES,PTGS2,PTX3,RBP1,RGS4,SERPINE2,SFRP1,SHH,SOD2,TLR4,TMEM176B,TNC,TNFAIP3,TNFRSF1B,TNFSF10,TNFSF14,VCAM1,VEGFC
ALOX5	enzyme		0.327	9.37e-09	ADGRL3,AKAP12,ALPP,AREG,ARHGEF4,BHLHE41,BMPR1B,BST2,CFI,CHN1,COL8A1,CRACD,CSAG1,CST6,DNAH2,DOCK4,EDN2,EVI2A,GLP2R,GPR132,HAS2,IFI44L,IGFBP7,ITGA2,ITGB3,KIAA1549L,KNDC1,LEMD1,LINC00326,MAP2K6,MMP9,MOB3B,MYH16,PDE8B,PROC,PRR16,PTGS2,RGS4,SELENBP1,SLC14A1,SLC1A3,SLITRK6,SPP1,STAC,SULT1A1,THSD7A,TNNT2,TRBC2,TSHZ2,UNC5C
butyric acid	chemical - endogenous mammalian		1.28	9.89e-09	ABCA1,ABCC2,ADCY1,ADH6,ATP7B,CALB1,CCK,CCR1,CD82,CD83,CDKN1C,CEACAM5,CLDN2,COL4A1,COL5A1,CSF2,CXCR4,CYP2C9,DNM1,DUSP1,FOS,FRMD6,FYN,G0S2,GAA,GBP2,GLI3,HDAC9,HLA-DRA,HLA-DRB1,IFI16,IFIT1,IFIT3,IFITM1,IFITM2,IGF2,IGFBP3,IL11,IL1R1,IL1RL1,IL23A,IL6,ITGA5,ITPR2,MMP9,MUC1,MYB,NPR1,OAS2,PLSCR1,POU2F2,PPARG,PPARGC1A,PTGS2,SELENBP1,SELENOP,SERPINE1,SMPD1,SPP1,SULT1E1,SYK,THSD7A,TSLP,TYMS,WT1
tributyrin	chemical drug	Inhibited	-2.366	7.53e-08	AKAP12,AZGP1,CCN1,CD274,CD55,CXCR4,DUSP1,HBEGF,IL6,INHBA,KRT17,MME,PTGS2,RGS4,SAMD4A,SNAPC1,SOD2,TNFAIP3
ERK1/2	group		-0.23	1.02e-08	ABCA1,ABCC6,ALPL,ANKRD2,AOC1,APLN,AREG,B2M,BMP2,C3,CAV1,CCK,COL1A1,CSF2,CXCR4,DUSP1,FGFR2,FN1,FOS,GJA1,HAS2,HBEGF,IFIT1,IGFBP3,IL11,IL17RD,IL6,ITGA2,ITGB3,JUNB,KCNH2,KRT17,MMP1,MMP9,PFKFB4,PTGER2,PTGES,PTGS2,PTN,SERPINE1,SNAI2,SPP1,TH,TSLP,TYMP,VCAM1,VCAN,VNN1,ZEB1
TCF	group		0.6	1.05e-08	CEACAM1,CYP24A1,DIO2,DPEP1,EPHB3,FGF18,FOS,GJA1,HSD17B2,IFITM1,IL1R1,JUNB,KRT5,LEF1,MME,MUC6,NRCAM,PCSK6,PTGS2,SERPINA1,SERPINA3,SERPINE1,TSPAN8
KDM6A	enzyme		1.383	1.1e-08	A1CF,ANKS4B,CD274,CDHR2,CFI,COL1A1,CRIP2,CSF2,HABP2,HNF4A,PKD1L2,PROC,SHH,TM4SF4,UPK1B,UPK2,VCAM1
bleomycin	biologic drug		-1.595	1.14e-08	ACE2,APOE,BASP1,C3,CCR1,CDH17,CIART,COL1A1,COL1A2,CSF2,CTSS,CXCR4,DNER,ELN,EREG,FN1,FOXJ1,GDF15,GFI1,HBEGF,IFIT2,IL6,KITLG,LOX,LTBP1,MMP9,PECAM1,PLA1A,PPARG,PPARGC1A,PTGER2,PTX3,RGCC,RTP4,SEMA7A,SERPINE1,SFRP1,SIRPA,SLC2A3,SOCS2,SPHK1,SPP1,STOM,THBS1,TLR4,TMPRSS2,TNFAIP3,TNNC1,VWF
fluticasone propionate	chemical drug		-1.225	1.26e-08	ANGPTL4,C3,CD74,CD83,CFB,CSF2,CSF2RA,EBI3,HLA-DMA,HLA-DPA1,HLA-DRA,HLA-F,IFIT1,IL1R2,IRF8,MMP9,MT1A,MUC1,MX1,OAS2,PCOLCE2,PPARGC1A,PTGER2,SELENOP,SERPINA1,SERPINE1,SLC1A3,SLPI,SPP1,THBS1,TMT1A,TSLP,VWF
doxorubicin	chemical drug		1.943	1.29e-08	ABCA3,ABCG2,ADAMTSL4,APOBEC3B,AREG,ASAP3,B2M,BTG2,C4A/C4B,CA2,CASP1,CCN1,CD274,CDK14,COL1A1,CP,DHX58,DUSP1,ELF3,EPSTI1,EREG,ESPN,FGA,FGB,FOS,GBP2,GBP6,GDF15,GLIPR1,GPR132,HBEGF,IFIT2,IFIT3,IFITM2,IFITM3,IGFBP1,IGFBP7,IL6,IRF5,ISG15,KRT5,LCN2,MCTP2,MMP9,MST1,NOTCH3,NPY5R,NTN1,OAS1,OAS2,PDE3A,PIK3CD,PIK3R3,PLA1A,PTGS2,RGS7,RSAD2,RTP4,RYR2,SAMD9L,SLC34A2,SOD2,SPHK1,SPP1,SVIL,TEX15,TLR4,TMEM140,TNFRS…
adavosertib	chemical drug		1.709	1.32e-08	C6,CASP1,CD83,CFB,CTSS,DHX58,IFIT1,IFIT2,IFITM1,IL11,IL23A,IL6,IRF5,IRF8,ISG15,MAGEA12,MAPK11,MME,MX1,MYB,OAS1,OAS3,SERPING1,THBS1,TNFAIP3
lipoteichoic acid	chemical - endogenous non-mammalian	Inhibited	-2.358	0.00562	AGTR1,ANTXR1,CCR1,CD83,CXCR4,EBI3,IL23A,IL6,MMP9,PTGS2,TLR4
CDK5	kinase	Inhibited	-2.354	0.000269	CD274,CFB,EPHA3,HDAC9,IGFBP3,LRG1,MAP2,NES,PPP1R1B,RSAD2,TH,TNFAIP3,ZBP1
SOX2	transcription regulator		-0.696	1.45e-08	ABCC6,ABCG2,ABTB2,ADORA2A,AXIN2,CALB2,CD274,CDKN1C,CDX2,COL1A1,CST6,CTNNAL1,CXCL14,CXCR4,DUSP1,ELF3,FGFR4,FOS,FST,FYN,GBP4,GBX2,GJA1,GLI3,GRHL3,HHAT,HOPX,HOXC4,IER5L,IL23A,IL6,INHBA,ITPR2,KANK1,KDR,KITLG,KRT17,KRT6A,LEF1,MEIS1,NOG,NOTCH3,NOTCH4,NR5A2,NRARP,PDCD1LG2,PECAM1,PIK3R3,PITX2,PPARG,RND2,RNF43,S1PR5,SEMA3D,SEMA6A,SERINC5,SERPINA1,SERPINE1,SMOC1,SOX6,SPP1,STRA6,TNFRSF14,TNFRSF19,VCAN,VEGFC…
STAT5A	transcription regulator		-1.405	1.46e-08	ABCA1,ALDH3A1,APOE,ARID3B,AXIN2,CDH17,CEACAM1,CEMIP,FGFBP1,FOS,GASK1B,GCNT3,GDPD3,GJB1,GRHL3,HOXA13,IFITM2,IGFL2-AS1,IL12RB2,IL6,KRT20,KRT5,LCN2,LEF1,MUC13,OAS1,PIM1,PODXL2,PPARG,PRR15L,PRSS23,QPRT,RIMKLA,S1PR5,SCG5,SELENBP1,SERP2,SERPINA3,SLC2A3,SLC34A2,SOCS2,TNFRSF11A,TNFRSF14,TNNC1,TRIM31,TSPAN8
Collagen type I (complex)	complex	Inhibited	-2.348	0.000113	APOE,CD83,CDX2,COL1A1,CSF2,FN1,IL6,ITGA2,KDR,MMP1,MMP9,PRRX2,PTGS2,TNC
bromodeoxyuridine	chemical drug		1.986	1.53e-08	BMP3,IFI16,IFI6,IFIT1,IFIT2,IFIT3,IFITM1,IGFBP3,IL6,IL7,INHBA,ISG15,MX1,OAS1,PML,SERPINE1,TNFSF10
WNT4	cytokine	Inhibited	-2.343	0.000173	AXIN2,BMP2,COL1A1,CTHRC1,CYP21A2,FST,GJA1,PECAM1,PTGS2,SPARC,SPP1,VWF
PRKAG3	kinase			1.6e-08	ABCA1,ANGPTL4,ANKRD1,BTG2,CD55,CIDEC,CYP27A1,DDIT4L,GJA1,GOLM1,IGFBP5,ITIH5,JPH1,JUNB,KLF2,MAGIX,MAP2K6,NEO1,PPARGC1A,RAMP1,RGCC,RNF128,RORC,SLC2A3,SLC40A1,TMEM37,TMT1A,TPPP3,TRIM16,TSPAN8,UGT1A9 (includes others),WNT4
SIRT1	transcription regulator	Inhibited	-2.34	5.12e-06	ABCA1,ABCC2,AGT,ANO1,ANXA4,APLN,AQP11,BNIP3,CA12,CAV1,CD74,CD83,CDKN2B,CDKN2C,CMPK2,CNR1,DDX60,DHX58,EBI3,FBXO32,FBXO39,FCMR,FGFR3,FN1,GBP6,GFPT1,GRIP1,HLA-DRB5,IFIT3,IFITM3,IL2RG,IL6,KLF2,LEF1,MMP1,MMP9,NAT1,NEURL1,NTRK2,OAS1,OAS2,P3H3,PML,PPARGC1A,PTN,RIMS2,RSAD2,RTP4,SERPINE1,SFRP5,SOD2,TP73,TRIM31,UBA7,VCAM1,ZEB1
RASSF1	other		0.893	1.63e-08	APOE,AREG,CAV1,COL13A1,COL4A1,CRIP2,CXCR4,FOS,FRMD4B,GDF15,HBEGF,HLA-DPA1,IGFBP3,MDK,NOG,PIWIL1,PROS1,PTGS2,SELENOP,SPP1,TMEM158,TUBB2A,TUBB2B
manganese	chemical - endogenous mammalian		-0.137	1.63e-08	ADORA2A,BMP2,BMPR1B,BNIP3,C5AR1,CD38,CNIH3,FGFR3,FOS,INHBA,LCN2,MXRA8,NLGN3,PPARG,PTGS2,PTN,SEMA6A,SLC40A1,SOD2,SOX6,TH,TLR4,VSTM2L
Ap1	complex	Inhibited	-2.301	0.00247	AREG,CDX2,CSF2,FN1,FOS,GFAP,IGFBP3,IL23A,IL6,ITGA2,MMP1,MMP9,NOG,NOTCH4,PTGS2,SERPINE1,SLC8A1,SNAI2,SPARC,TH,TLR4,TSLP,VCAM1
BMP6	growth factor	Inhibited	-2.295	7.83e-06	ALDH1A2,CDKN2C,CYP39A1,FRMD4B,GNB4,HBEGF,IL6,INHBA,ITGA5,MATN2,NOG,PCOLCE2,PCSK6,PITX2,PMP22,PRKD1,PTGS2,SERPINE1,TAGLN,ZEB1
Activin (family)	group		-1.286	1.88e-08	ACVR1B,AXIN2,BATF,BHLHE41,CALCRL,CCN1,CD55,CDKN2B,COL1A1,CSF2,CXCR4,EFNA5,ELF3,ELN,ENG,EPHB3,FBXO32,FOS,FST,GPER1,IGFBP1,IL31RA,INHBA,LGALS4,LRGUK,MAP2K6,MMP9,NOTCH3,PI16,PPARG,PRKD1,RAPGEF3,RORC,S1PR1,SERPINE1,SSPN,THBS1,TLE2,TLR4,ZIC2
SPRY2	other		0.869	1.96e-08	ANGPTL4,AXIN2,BMP2,CAV1,CFH,CSF2,CXCR4,FGFR3,FOS,G0S2,GNG11,IGF2,IGFBP3,IL2RG,ISG15,ITGA2,LCP1,MEST,PDCD1LG2,PTGS2,SCG5,SCN1B,SLPI,SPP1,ZEB1
TEAD4	transcription regulator	Inhibited	-2.275	2.07e-06	CALD1,CCK,CCN1,CDX2,CGB3 (includes others),CGB7,CIDEC,DGAT2,FGFR2,FILIP1L,IGFBP5,JUNB,KAZN,MB,MMP9,NFKBIZ,NOTCH3,PPARG,SLC2A3,TAGLN,THBS1,TNNC1,TNNT2
ATP	chemical - endogenous mammalian	Inhibited	-2.263	9.52e-06	ADAMTS9,CASP1,CD274,CD83,CXCR4,DUSP1,FOS,GRIN2A,HBEGF,IL23A,IL6,ITGA4,LCN2,MMP1,P2RX4,PTGS2,SERPINE1,SPHK1,THBS1,TLR4,TNFRSF1B,TSLP,VCAM1
FOXO1	transcription regulator		1.189	2.2e-08	ABCA1,AGT,ANGPTL4,ANXA3,APLN,ATP6V0A1,BANK1,BLNK,BNIP3,CA2,CAV1,CDC42EP3,CDKN1C,CDKN2B,CDKN2C,CERS4,CNR1,COL1A1,COL4A1,CYP27A1,DIO2,DRC7,ENPEP,EPHA10,FBXO32,FGF18,FN1,FOLR1,FOS,FST,FYN,IGFBP1,IGFBP7,IL1R1,IL6,INSR,IRF5,JUNB,KLF2,LRAT,MB,ME1,MMP1,MMP9,PLSCR1,PPARG,PPARGC1A,PTGS2,S1PR1,S1PR3,SEMA6D,SERPINE1,SESN3,SOD2,SOX5,SPRY2,THBS1,TNFRSF11A,TNFSF10,TNFSF9,TNNC1,TRIB3,VCAM1,WNT4,ZEB1
MAP3K14	kinase	Inhibited	-2.244	0.00221	COL1A1,COL1A2,COL5A1,FN1,IL1R2,IL6,MMP9,PDE3B,PLA2G4A,PTGS2,TNFAIP3,TNFSF10,TNFSF13,VCAM1
BRAF	kinase		0.539	2.34e-08	ADAMTS9,ADGRL3,AIF1L,ANG,ANO1,APLP1,AREG,ARHGAP22,AXIN2,CCN1,COL16A1,COL1A1,COL27A1,COL4A1,COL5A1,COL8A1,CTHRC1,CYP24A1,DNER,DSE,EGFL7,ERBB3,EREG,FGF18,FGFR4,FLI1,FN1,GALNT18,GCNT4,GDF15,GGT5,HLA-B,HLA-F,IGFBP7,IL6,ITGB3,LOXL2,LOXL3,MDK,ME1,MKX,MME,MMP1,MMP9,MSLN,NTNG1,PALLD,PALM,PPARG,PPM1E,RND2,SERPINE1,SERPINE2,SFRP1,SUSD5,THBS1,TUBB2A,TUBB2B,UNC5B,ZEB1,ZIC2
SP3	transcription regulator		-0.474	2.58e-08	ABCA1,ADCY4,AFAP1L1,AHRR,AKAP12,CDKN2C,CEACAM1,CGB3 (includes others),COL1A1,COL1A2,COL7A1,DMD,DNM1,DUSP1,EREG,FOS,GDF15,GPER1,HAS2,IGF2,IGFBP3,IL12RB2,ITGA2,KDR,KRT81,NES,NR5A2,PTGS2,SCTR,SERPINE1,SLC2A3,SOD2,SPARC,TAGLN,TGFBR3,TNC,TNFSF14,TNNC1
ZC3H12A	enzyme		1.185	2.67e-08	BATF,CD38,CEACAM1,CTSS,DUSP1,ENG,EREG,FOS,GBP4,GPR132,IL1R2,IL2RG,IL6,IRF5,IRF8,ITGB3,JUNB,KRT5,LCN2,LFNG,MMP9,NFKBIZ,PECAM1,PIK3CG,PKIB,POU2F2,PPARG,RRAD,SERPINB3,SERPINB4,SH3BP5,TAGAP,TNFRSF13C,TNFRSF1B
fingolimod phosphate	chemical - endogenous mammalian	Inhibited	-2.236	4.95e-05	HAS2,IL6,SERPINE1,SPHK1,THBS1
PHACTR1	other		-0.087	2.97e-08	ANGPTL4,CCN1,EFNB1,GDF15,IGFBP5,KITLG,KLF2,PI16,PLPP3,PTGS2,SERPINE2,THBS1,TNFAIP3,TRIB3,VCAM1
PRELP	other			2.97e-08	COL1A1,ERBB4,FGF18,FGFR3,FN1,IGF2,INSR,ITGA2,ITGA7,ITGB3,PGF,PIK3AP1,PIK3R3,SPP1,TNXB
SNAI1	transcription regulator		-1.523	3.35e-08	ANKRD1,CCN1,CD55,CDH4,COL1A1,COL1A2,ELF3,ESPN,FN1,FOS,FST,GDF15,GFAP,HNF4A,ID4,IL23A,IL7,ITGA2,KRT17,LEF1,MMP9,MUC1,NES,PTGS2,PTX3,SERPINE1,SLC28A3,SNAI2,SPARC,SVIL,TGFBR3,ZEB1
buparlisib	chemical drug		0.471	3.36e-08	ACP7,ADAMTS6,ANKRD2,ATG9B,BCL2L14,BLNK,CD22,ENTPD2,EPHA3,GCNT3,KLHDC7A,LDLRAD1,LEMD1,MEIS1,MYH16,PAG1,SAMD9L,TRIM29
advanced glycation end-products	chemical - endogenous mammalian		-0.856	3.36e-08	ABCA1,FN1,GJA1,IL6,KITLG,KLF2,MMP1,MMP9,NLRP1,PPARG,PTGES,PTGS2,ROBO1,SERPINE1,SPP1,TLR4,TRIM31,VCAM1
Pdgfr	group	Inhibited	-2.236	0.00128	AREG,EREG,FN1,HBEGF,TNC
HNF1B	transcription regulator		0.903	3.86e-08	AMBP,ANXA4,AXIN2,B3GALT5,CA2,COL5A1,DUSP1,FGB,FHOD3,FN1,HNF4A,HNF4G,ID4,IGFBP1,IGFBP3,LIPG,NID2,NR5A2,PDZK1IP1,PHLDB2,PMP22,PSTPIP2,RNASE4,S100A2,SERPINA1,SLC22A23,SNAI2,SOGA3,SPARC,TM4SF4,UGT1A9 (includes others),UPP1
rifampin	chemical drug		0.46	4.04e-08	ABCC2,AGTR1,AKR1C1/AKR1C2,AXIN2,CCDC74B,CEACAM5,CEACAM7,CEP70,CTNNAL1,CYP24A1,CYP2C18,CYP2C19,CYP2C9,CYP3A5,CYP4B1,DSE,EPHA1,FMO4,GBP2,GPRC5B,MATN2,ME1,MME,MYB,PADI2,SPOCD1,SPP1,TRIM31,UGT1A9 (includes others),WT1
BTC	growth factor	Inhibited	-2.236	0.00182	EREG,HAS2,IL6,MMP9,PTGS2
MM-589	chemical reagent		0.905	4.24e-08	COL16A1,COL1A1,COL1A2,ELN,FBLN2,FHOD3,HOPX,IGFBP5,IL6,LOXL2,LOXL3,RYR2,TCAP,TNNC1,TNNT2
FAR1	enzyme	Inhibited	-2.236	0.0072	CA2,IGFBP3,LRG1,SERPINA3,WNT4
CYGB	transporter		-0.577	4.97e-08	ADPRHL1,CASP1,CD74,CXCR4,MDK,MGAT3,PLA1A,SYK,TIGAR,TNFAIP3,WIPF3,ZNF486
ERBB3	kinase		-0.726	5.02e-08	CCN1,CDKN2C,COL1A1,CXCR4,DUSP1,ERBB3,FBLN2,FN1,GAS6,HAS2,HBEGF,IGF2,IGFBP5,MATN2,PTGS2,SERPINA3,SERPINE1,SFRP1,SLPI,SPARC,THBS1,TNC,TNNT2,TNS1,TNXB
triptolide	chemical drug		0.791	5.1e-08	AFAP1L1,AKAP12,APLN,CALCRL,CAV1,CD38,CDKN2B,DLC1,DUSP1,ENG,FGF18,HBEGF,IGFBP3,IL17RD,IL6,ITGA2,KDR,KITLG,LEF1,MMP1,MMP11,NPR1,PDGFRB,PECAM1,PMP22,PTGS2,RASGRF2,TLR4,TNFSF10
HOXA10	transcription regulator		-1.514	5.22e-08	ALDH1A2,ALPL,ALPP,APOE,BCHE,CA3,CDH16,CDKN2B,FN1,FST,GAS6,GFI1,GJA1,HLF,IGFBP3,IGFBP5,IL11,IL1R1,ITGB3,LCN2,LYZ,ME1,MICOS10-NBL1/NBL1,NDRG2,PIGR,PROS1,RBP1,RNASE4,SLC27A1,SSPN,TGFBR3,TNXB,WNT4
CSF2	cytokine		-0.164	5.53e-08	ABCA1,ACP5,AOC1,C3,C4A/C4B,C5AR1,CASP1,CCR1,CD274,CD38,CD74,CD83,CDKN2B,CDKN2C,CEACAM1,CFH,CHST11,COL8A1,CSF2,CSF2RA,CXCR4,CYP4F2,EGR3,ELN,FOS,GDF15,HAS2,HBEGF,IFITM3,IL1R1,IL1RL1,IL23A,IL6,INHBA,IRF5,ITGA4,ITGB3,JUNB,LAMP3,LCP1,LY75,MME,MMP1,MMP9,MYB,NFE2,PECAM1,PIK3CG,PIM1,PMP22,PPARG,PTGER2,PTGS2,RGCC,SLAMF7,SLC2A3,SOCS2,SOD2,SPHK1,SPP1,THBS1,TLR4,TNFAIP3,TNFRSF11A,TNFRSF1B,TNFSF14,UPP1,VTCN1
isobutylmethylxanthine	chemical toxicant		-0.726	5.57e-08	ABCA1,AGT,ANGPTL4,APLN,AREG,CAV1,CCK,CIDEC,COL1A1,COL1A2,COL5A1,CXCR4,CYP21A2,DGAT2,FN1,FOS,GRIP1,IFIT2,IFIT3,IL2RG,INHBA,INSR,ITGB3,JUNB,NOTCH3,PDE3B,PDGFRB,PPARG,PPARGC1A,SERPINE1,SOD2,SYK,SYP,TH,THBS1,THBS2,TNC
ETV6-RUNX1	fusion gene/product		-1.527	5.6e-08	ACVR1B,AIM2,ANO1,BMP2,CD83,CDC42EP3,CYFIP2,ENG,EPHA7,FGD2,GBP2,H4C14,H4C15,IFI16,IFI6,IFIT1,IFIT3,IFITM1,IL7,IRF5,IRF8,ISG15,ITGA4,KCNJ2,KLC3,LGALS1,MME,MMP9,OAS1,OAS2,PAG1,PDGFRB,PECAM1,PIM1,PML,POU2F2,RNF144A,RSAD2,SEMA6A,SPP1,TFEB,TLR4,TNFRSF14,TNFSF10,TNFSF13,TNFSF9,WT1
F2R	G-protein coupled receptor	Inhibited	-2.231	1.22e-07	CCN1,CD55,COL13A1,DUSP1,EGR3,FBP1,FGFR2,FN1,FOS,GJA1,IGFBP1,IGFBP7,IL6,KDR,MMP9,PTGS2,TAGLN,THBS1,TJP3,TNFAIP3,VCAM1,VEGFC,VWF
sphingosine-1-phosphate	chemical - endogenous mammalian	Inhibited	-2.229	5.03e-07	ACKR4,ALDH1A3,ALPP,BDKRB2,CD274,CD83,CRACDL,FN1,FOS,HAS2,IL6,JUNB,KCNH2,KDR,MMP9,NOTCH3,PCSK6,PTGS2,S1PR1,S1PR3,SERPINE1,SNAI2,SPHK1,TAGLN,THBS1,VCAM1,VEGFC,VWF
ALK	kinase		-0.474	6.03e-08	AKR1C1/AKR1C2,BCHE,CD274,CDKN2B,CSAG1,DTNA,EGR3,FGF13,FOS,GNB4,ID4,MAGEA12,NES,NTRK2,PITX2,SERPINE1,SHH,SNAI2,ZEB1
JUNB	transcription regulator		-1.978	6.34e-08	AGTR1,C3,C5AR1,CAV1,CD274,CD82,COL1A1,COL1A2,COL7A1,CSF2,DUSP1,FBLN2,FN1,GCM1,IFI16,IL1RL1,IL6,INHBA,ITGB3,JUNB,LCN2,MMP1,MMP9,PAK3,PIM1,SERPINE1,SLC8A1,SNAI2,SYT1,VEGFC
PELP1	other		-0.707	6.4e-08	ANGPTL4,ASS1,BMP2,CKMT1A/CKMT1B,CLIC3,COL12A1,CPNE1,CSF2,CYGB,FBN2,FGFR3,FOS,FUCA1,FYN,G0S2,HSD17B2,KRT81,LCP1,MMP9,PPARG,PPARGC1A,PTGES,PTGS2,RBP1,SLC1A3,SLPI,TAGLN,TOX2
ARNT	transcription regulator		1.015	6.61e-08	AHRR,ALDH3A1,ANGPTL4,AREG,ATG9B,BAMBI,BATF,BHLHE41,BNIP3,CAV1,CD274,CXCR4,DEGS2,ENG,F5,G6PD,GDF15,HNF4A,IL1R1,IL1R2,INSR,ITGB3,LOXL2,S1PR1,SERPINE1,SHH,SLC2A3,SOCS2,SOD2,SPP1,TNFRSF19
RAS	group		-1.793	6.78e-08	BNIP3,CAV1,CCK,CD274,CDKN2B,CDX2,CSF2,CYP24A1,FN1,FOS,GBP2,IL11,IL6,IVL,LRAT,MMP1,MMP9,MUC5B,PML,PTGES,PTGS2,SERPINE1,SERPINE2,SNAI2,SOD2,UPP1,ZEB1
EGFR	kinase	Inhibited	-2.228	1.49e-08	ABCG2,ADGRL3,AREG,AXIN2,CAV1,CD274,CLDN2,COL1A1,COL8A1,CSF2,CXCL14,CXCR4,DUSP1,EGR3,ERBB3,ERBB4,EREG,FBLN2,FN1,FOS,GALNT18,GFAP,GJA1,GPER1,HAS2,HBEGF,IFIT2,IGF2,IGFBP3,IGFBP5,IL6,ITGA2,JUNB,KRT17,LCN2,LEF1,LGR6,MATN2,MME,MMP1,MMP9,MT1M,MTHFR,MUC1,PCDH1,PLA2G4A,PPP1R1C,PTGER2,PTGES,PTGS2,S100A2,SEMA7A,SERPINA3,SERPINE1,SERPINE2,SFRP1,SLC2A3,SLPI,SNAI2,SPHK1,SPRY2,STEAP4,SUSD5,SYTL4,THBS1,TM4SF5,TN…
ML290	chemical reagent		0.389	7.75e-08	CAV1,COL1A1,COL1A2,COL5A1,IGFBP3,IL6,MMP1,NOG,PDGFRB,PPARGC1A,TNFAIP3
ABCB4	transporter		0.194	7.83e-08	CCR1,COL1A1,COL1A2,COL4A1,CXCL14,ELF3,FN1,MMP9,NR5A2,NTRK2,PDGFRB,SERPINE1,SPARC,SPP1,STING1,TNFAIP3
MYB	transcription regulator	Inhibited	-2.22	6e-09	AXIN2,BANK1,BLNK,C3,CARNS1,CDKN2B,CNN3,COL1A2,COL4A1,CXCR4,FN1,FOXJ1,GFI1,IGF2,IGFBP3,IGFBP5,IL6,ITPR1,KDR,KITLG,LCN2,MEGF10,MMP1,MMP11,MYB,PTGS2,RGCC,SHH,SLC16A4,SLC2A3,SNAI2,SOCS2,SPHK1,SPP1,TMT1B,TNFRSF13C
HBEGF	growth factor	Inhibited	-2.22	0.000107	ANGPTL4,ANKRD37,BMP2,CXCR4,CYP24A1,ELN,EREG,GFAP,GJA1,IGFBP3,IL23A,IL6,MMP9,MUC1,NES,NFKBIZ,PTGS2,ZEB1
PTC-209	chemical reagent		0.905	8.36e-08	COL16A1,COL1A1,COL1A2,ELN,FBLN2,FHOD3,HOPX,IGFBP5,IL6,LOXL2,LOXL3,RYR2,TCAP,TNNC1,TNNT2
CD274	transmembrane receptor		-0.086	8.58e-08	ATG9B,AXIN2,CD274,COL1A1,CSF2,FN1,GJA1,IFIT1,IFIT3,IGFBP3,IL23A,IL6,LEF1,MX1,OAS1,OAS2,PDCD1LG2,PECAM1,PTGS2,SP5,STING1,THBS2,TNFSF10,VCAM1
Salmonella enterica serotype abortus equi lipopolysaccharide	chemical toxicant		-1.324	8.77e-08	AREG,ATL1,CD274,CDKN2B,CFB,CSF2,EBI3,EGR3,EREG,G0S2,IFIT2,IL23A,IL6,INHBA,ISG15,KANK1,KCNJ2,LAMP3,MMP1,NFKBIZ,NOCT,PLA1A,PTGS2,PTX3,SGPP2,SLAMF7,SLC1A3,SYNPO2,THBS1,TNFSF9,TSLP
MAPT	other		0.638	9.71e-08	ABCG2,ANKS4B,BASP1,C3,C4A/C4B,CD22,CD274,CD74,CFAP126,CKMT1A/CKMT1B,CP,CRYM,CTSS,CYFIP2,DDX60,DNAI3,EPHA3,EPSTI1,FGFR3,FOS,FRRS1,FYN,GAA,GAS7,GBP2,GBP4,GFAP,GNAZ,GNG2,GRIN2A,HDAC9,HLA-DRB5,HLA-E,IFI16,IFIT3,IFITM3,IL6,ISG15,ITGA5,LCN2,LCP1,LRP1,LRP1B,LYZ,MAP1A,MAP2,MAPK11,MMP9,NMNAT2,NTRK2,OAS1,PAK3,PLIN4,PPP1R1B,PTX3,RARRES2,S1PR3,SERPINA3,SERPINE1,SLC14A1,SLC1A3,SLC37A2,SMPD1,SNCA,STEAP4,STX1B,…
amlexanox	chemical drug		1.414	9.74e-08	ALDH1A3,C5AR1,DPEP1,EPHA3,FLRT2,GAS6,GBP4,IGFBP5,IGSF10,IL1RL1,LTBP1,NTN1,OSR1,PI16,RARRES2,SEMA3D,SERPINE2,SMOC2
carboplatin	chemical drug		0.107	9.74e-08	ABCC2,ABCG2,ATP7B,CD274,CDKN2C,CP,CSF2,ELF3,FCGR2A,FGA,FGB,HAS2,IGFBP1,LCN2,PLA1A,SLC34A2,SPP1,UPP1
alitretinoin	chemical drug		0.952	1.01e-07	ABCA1,ADAM28,BMP3,CALB1,CASP1,CD38,CD83,CGB3 (includes others),CYP24A1,CYP4F11,CYP4F2,CYP4F3,DUSP1,FN1,FOS,HLA-DRA,HNF4A,IL6,ISG15,MMP1,MMP11,MMP9,MUC1,PPARG,PPARGC1A,RBP1,RUNX3,SLC27A1,SPP1,STRA6,UBA7
SBDS	other			1.08e-07	AKR1C1/AKR1C2,CALB1,COL27A1,CPLX1,CRYM,ERBB3,FBXO32,FOS,GABRE,HOXA13,HOXC10,HSPA6,IFI16,IGFBP7,PAK3,PPP2R2C,RGS4,SNAI2,SPP1,TNC,TRIB3
IL10RA	transmembrane receptor		-0.168	1.11e-07	ADH1C,ANO1,AOC1,ASS1,BMP2,BNIP3,C3,CA2,CCN1,CERS4,CFB,CYFIP2,CYP2C18,DPEP1,FERMT1,FN1,GAS6,GBP2,GBP6,HTR7,IFI16,IL23A,IL2RG,IL6,INHBA,KITLG,LCN2,LRG1,MYB,NDRG2,NR5A2,PDCD1LG2,PMP22,PPARGC1A,RSAD2,S1PR1,SCIN,SECTM1,SELENBP1,SPARC,STARD8,SULT1C2,TNFRSF14,TTLL6,UPP1,ZBP1
VEGFA	growth factor		-0.242	1.11e-07	BATF,BMP2,CAV1,CCN1,CD55,CD83,CEACAM1,COL1A1,CSF2,CTSS,CXCR4,FN1,FOS,GJA1,GRB10,HBEGF,HLX,IGFBP5,IL6,ITGA2,ITGA4,ITGB3,ITPR1,ITPR2,JUNB,KDR,MMP1,MMP9,NOTCH4,PDGFRB,PECAM1,PIK3CG,PIM1,PLPP3,PPARGC1A,PTGS2,SERPINE1,SNAI2,SOD2,SPARC,SPP1,STARD8,THBS1,TNC,UNC5B,VCAM1
KLF2	transcription regulator		1.717	1.16e-07	APLN,ASS1,CAV1,CD55,CDKN2B,COL4A1,CXCR4,ELN,IGF2,IL1RL1,IL2RG,IL6,ITGA4,ITGB3,JUNB,KDR,KITLG,NOTCH3,PECAM1,PGF,PLPP3,PPARG,PROS1,PTGS2,PTHLH,S1PR1,S1PR5,SELPLG,SERPINE1,THBS1,TNFSF10,VCAM1,VWF
H-7	chemical - kinase inhibitor		-1.513	1.17e-07	ALDH3A1,AREG,COL1A1,COL1A2,FN1,FOS,IFIT2,ISG15,ITGA5,JUNB,MMP1,PIM1,SERPINE1,SOD2
CTSK	peptidase	Inhibited	-2.216	0.0057	IL6,PPARG,PTGS2,SNAI2,TLR4
DNMT3A	enzyme		-0.277	1.26e-07	ADAMTS9,ADCY5,ADORA1,AKAP12,APLN,BLNK,CD38,CD55,CDKN2C,CNR1,CSF2RA,CXCR4,FOXF2,GPER1,IGFBP5,IL31RA,IL6,IRF5,IRF8,PDE1C,PFKFB4,PIK3CD,PIK3CG,PPP1R3C,PRKAR2B,PRSS21,PTGS2,RYR2,S1PR1,SLC8A1,SPARC,SPHK1,SPP1,SSBP2,SYK,TLR4,TNNC1,TNNT2,TPCN1
hydrocortisone	chemical - endogenous mammalian		0.566	1.3e-07	AKR1C1/AKR1C2,ANKRD1,BDKRB2,COL1A1,COL1A2,CXCR4,FN1,H6PD,IGFBP1,IGFBP3,IGFBP5,IGFBP7,IL6,INHBA,ITGA2,IVL,LOX,LY75,NOTCH4,NTRK2,PLA2G4A,PPARG,PTGS2,SEMA6A,SERPINE1,SFRP1,STC2,TH,TLE2,TNFAIP3
SMARCB1	transcription regulator		0	1.34e-07	BMP2,BNIP3,C4A/C4B,CA8,CDKN1C,CDKN2C,CEACAM1,CIDEB,COL1A1,CXCR4,CYP39A1,DOCK4,FBP1,FCGR2A,FGFR2,FOS,GFI1,GJA1,GJB1,GLI3,HBEGF,IFI16,IFITM1,MMP1,MX1,MYOM1,NEO1,NKX3-2,NOG,OAS1,OAS3,PPARG,PPP1R3C,PTN,RAB3B,SPARC
TYK2	kinase		0.777	1.44e-07	B2M,C5AR1,CD274,CD74,CMPK2,CTSS,DDX60,DHX58,GBP2,GBP6,IFI16,IFIT2,IFIT3,IL12RB2,IL23A,ISG15,OAS1,OAS2,OAS3,PAPLN,PDCD1LG2,RSAD2,RTP4,UCHL1,UPP1
taurocholic acid	chemical - endogenous mammalian		-1.476	1.47e-07	ANKRD1,AREG,CCN1,CD74,CYP27A1,DIO2,EREG,HLA-DRA,HTR7,IL6,KCNJ15,KDR,LIPG,LTBP1,MMP1,MMP11,PAPPA,PLGLB1/PLGLB2,PROC,PTGS2,SEMA6A,SERPINE1,SERPINE2
POSTN	other	Inhibited	-2.214	0.00156	ALPP,FN1,LOX,LOXL2,LOXL3,MMP9,PTN,SPP1,TSLP
HIC1	transcription regulator		0.895	1.56e-07	BBOF1,CA12,CA2,CDKN1C,CXCL14,CYP24A1,FST,ID4,INHBA,ITPR1,KAZN,LCN2,PLA2G4A,SNAPC1,SPP1,TRIM16,TRIM16L
ADAM12	peptidase		0.132	1.56e-07	ADAMTS15,COL4A5,CSF2,GAS6,GDF15,IGFBP3,IGFBP5,IL1RL1,ITGA7,JUNB,NID2,PARM1,PPARG,PRSS2,SERPINE1,SERPINE2,SFRP5,SVEP1,VWF
RPSA	translation regulator		-1.568	1.58e-07	CSF2,DUSP1,GBP4,HLA-B,IFIT1,IFIT2,IFIT3,IL1R1,IL6,ISG15,OAS1,OAS3,PML,PTGS2,TLR4
SNCA	enzyme		0.702	1.65e-07	AGT,APOE,ARHGEF4,B2M,CA12,CACNA1D,CCBE1,CCK,CD22,CD74,CDC42EP3,COLGALT2,CRYM,CTHRC1,CXCR4,DNAJC12,DNM1,DUSP1,FBXO32,FGF13,GBP2,GFAP,GOLGA8K (includes others),GRAMD1B,HLA-DMA,HLA-DRA,HLA-DRB5,ICAM5,IL6,ISG15,JSRP1,KAZN,KLF2,MMP1,MMP9,MX1,NCF4,NPY5R,NTN1,PCDHGB2,PLSCR1,PTGS2,RASSF8,RSAD2,SERPINE1,SLC27A1,SLC2A3,SLITRK4,SMOC1,SNCA,SOD2,STX1B,SYP,TH,TLR4,TMEM255A,TNFRSF19,TRIB3,UCHL1,WIPF3,ZIC2
LPAR1	G-protein coupled receptor	Inhibited	-2.213	0.00251	IL6,MMP9,PTGS2,S1PR3,SPHK1
LUCAT1	other		0.706	1.93e-07	ALDH3A1,ANG,CDKN1C,ERBB3,FGA,FGB,FN1,IGFBP1,NOTCH3,PTGS2,SLC2A3,SOD2
PTH	other	Inhibited	-2.205	1.32e-08	ALPL,AREG,BMP2,CA2,CALB1,COL1A1,COL1A2,CXCR4,CYP24A1,DUSP1,FN1,FOS,GJA1,ID4,IGFBP3,IGFBP5,IL11,IL6,LEF1,MME,MMP1,NDRG2,PALM,PHLDB2,PPP1R1B,PTGS2,PTHLH,RAP1GAP,SLC8A1,SLPI,SPP1,TNFRSF11A,TNS1,WNT4
F3	transmembrane receptor	Inhibited	-2.195	3.64e-08	AREG,CCN1,DOCK4,FGF13,FOS,GJA1,IL6,ITGA2,LCP1,LEF1,MDK,MMP9,MSLN,PAK3,PLPP3,PODXL2,SERPINE1,TNFRSF11A,VCAM1
INHA	growth factor		0.719	2.11e-07	AREG,CCN1,COL1A2,COL4A5,COL4A6,DNAH2,DNAH7,EREG,FGFR4,FST,HAS2,HSD17B2,IL1R1,INHBA,KITLG,LTBP1,MATN2,MYO18A,PIK3CD,PRSS23,PTGS2,PTX3,SERPINE1
VEGFC	growth factor	Inhibited	-2.19	0.00182	CXCR4,ITGA4,KDR,PTGS2,VEGFC
YOD1	enzyme	Inhibited	-2.19	0.0057	ANKRD1,CCN1,IFIT1,INHBA,ZEB1
RUNX2	transcription regulator		0.798	2.21e-07	ALPL,ALPP,AXIN2,BMP2,C4A/C4B,COL1A1,COL1A2,FGF18,FGFR2,FLRT2,FN1,GFI1,IL20RB,LEF1,NEXN,RGCC,SELPLG,SERPINE1,SHH,SNAI2,SOX5,SOX6,SPP1,SVIL,TAGLN,TCF7
TGFBR1	kinase	Inhibited	-2.189	0.00023	C3,CCR1,CFB,COL1A1,COL1A2,DOCK4,FN1,HAS2,HNF4A,ID4,IL6,IL7,LTBP1,OSR1,PTX3,SERPINE1,SNAI2,TAGLN,VEGFC
IKBKG	kinase		1.594	2.38e-07	BMP2,C3,CCR1,CLDN23,CP,CSF2,EREG,FOS,FOXF2,GBP2,IFI16,IL11,IL6,ISG15,JUNB,KCNH2,LCN2,NOCT,PPARG,PTX3,RYR2,SERPINE2,SFRP1,TMEM176B,TNFAIP3,TNFRSF1B,TNFSF10
CEBPB	transcription regulator		0.388	2.42e-07	ADH1C,AGT,ALDH1A2,ANTXR1,AOC1,APLN,BASP1,BLNK,C3,CCR1,CD274,CD74,CDC42EP3,CDKN2B,CDKN2C,COL1A1,COL1A2,COL5A1,CP,CXCR4,CYP24A1,DGAT2,DMD,ENTPD2,EPHA7,FBXO32,FGFR2,FN1,FOS,GDF15,GFAP,H4C14,H4C15,HAS2,IFIT2,IFIT3,IFITM3,IGFBP1,IGFBP3,IL6,IL7,INHBA,INSR,IVL,LCN2,MIA,MMP1,MMP11,NFKBIZ,OXTR,PCOLCE2,PLA2G4A,PLXND1,PPARG,PPARGC1A,PPP1R14A,PRKAR2B,PTGES,PTGS2,PTHLH,RGS4,SERPINA1,SERPINE1,SOD2,SPP1,THBS1,T…
glycodeoxycholic acid	chemical - endogenous mammalian		-1.649	2.45e-07	ANKRD1,AREG,CCN1,CD74,EREG,HLA-DRA,HTR7,IL6,KCNJ15,LIPG,LTBP1,MMP1,MMP11,PAPPA,PLGLB1/PLGLB2,PROC,SEMA6A,SERPINE1,SERPINE2
PLX5622	chemical drug		0.763	2.47e-07	APLP1,B2M,BMP2,CCK,CCR1,CCR10,CERS1,CNTNAP1,COL8A1,CP,CSF2,CTSS,CYTH4,DNM1,EPHA5,FCGR2A,FN1,FOLR1,FYB1,GAA,GFAP,GJA1,GRIN2A,HLA-DRA,ICAM5,IL11,IL1R1,IL2RG,IL6,IL7,MAP1A,NID2,NTNG1,SELPLG,SPARC,SPP1,SYP,SYT5,TLR4,TNFSF10,TNFSF13
trichostatin A	chemical drug		0.916	2.49e-07	ABCA1,ABCC2,ADCY1,AGT,AKAP12,ALPL,ANKRD1,APOE,AREG,ATG9B,AVIL,B2M,BMP2,CA12,CDKN1C,CDKN2B,COL1A2,CSF2,CXCR4,CYP3A5,CYP4B1,DKK2,DLC1,DNM1,DOK4,DUSP1,EFNB1,ELF3,EPHA3,EPHB3,EREG,FGFR3,FGFR4,FN1,FOS,FOXF2,FST,G6PD,GLI3,HDAC9,HLA-DRA,HLA-DRB1,IFITM1,IGFBP1,IGFBP3,IGFBP5,IGFBP7,IL6,IPCEF1,IRF8,KDR,LEF1,LGALS1,LOX,LTBP1,MAP2,ME1,MME,MMP1,MMP9,MST1,MUC1,MYB,NDRG2,OXTR,PAK3,PCDH20,PIK3CD,PIM1,PKIB,PPARG,…
HAVCR1	other		-0.599	2.52e-07	B2M,BHLHE41,CCN1,CEMIP,EREG,FGFR3,HLA-F,HLF,IFI6,IL1R2,IL6,LOXL2,NEO1,PPP2R2C,SLC16A4,SNAI2,SPARC,STC2,TMEM45A,TSPAN18,UCHL1,UPK1B,XAF1
1-palmitoyl-2-(5-oxovaleroyl)-sn-glycero-3-phosphorylcholine	chemical reagent	Inhibited	-2.187	0.00133	BMP2,COL8A1,CSF2,IGFBP3,IL6,PECAM1,PTGS2,VCAM1
MMP9	peptidase		0.056	2.59e-07	ABCA3,ADAM23,CD274,CD74,CLIC5,CSF2,CXCR4,DLC1,FOS,FOXF2,GAS6,GJA1,HLA-E,HTR1B,ICAM5,IL23A,IL6,LYZ,MDK,MMP9,MUC5B,PIM1,SERPINA1,SERPINE2,SOD2,SYNPO2,THBS1,TMEM176A,TRAF5,TUBB2B
carbon tetrachloride	chemical toxicant		-0.392	2.66e-07	ABCC2,AMY2B,APOE,ASS1,BMP3,CA3,CCR1,CD38,CNR1,COL1A1,COL1A2,CPS1,DUSP1,FGFR4,FGG,FN1,FOS,GDF15,IGFBP1,IGFBP5,IL6,JUNB,KDR,ME1,MMP9,NDRG2,PDGFRB,PECAM1,PPARG,PRSS2,PTGS2,RBP1,S1PR3,SCTR,SLC8A1,SOD2,SPHK1,SPP1,VCAM1
Jnk	group		-0.043	2.68e-07	ABCA1,AGT,ALDH1A2,APLN,CD55,CD83,CLDN2,COL1A1,CRIP2,CXCR4,DUSP1,FBXO32,FLI1,FN1,FOS,GCM1,GDF15,GJA1,HNF4A,IL11,IL23A,IL6,ITGA4,MMP1,MMP9,PLSCR1,PTGES,PTGS2,RBP1,SERPINE1,SHH,SNAI2,SOD2,STRA6,VCAM1,VCAN
Pam3-Cys-Ser-Lys4	chemical reagent		-1.298	2.68e-07	ALDH1A2,BATF,BDKRB2,BNIP3,CCR1,CD274,CD55,CD83,CSF2,DDIT4L,EBI3,FCGR2A,GFI1,HLA-DRB5,IFI16,IFITM1,IL20RB,IL23A,IL6,ITGA4,LTBP1,MMP1,MMP9,NFE2,NFKBIZ,PTGES,PTGS2,SERPINE1,SLC40A1,SNCA,TLR4,TNFAIP3,TNFRSF11A,TNFRSF13C,TNFRSF14,VCAM1
5-O-mycolyl-beta-araf-(1->2)-5-O-mycolyl-alpha-araf-(1->1')-glycerol	chemical - endogenous non-mammalian		0	2.75e-07	ADORA2A,CD83,DUSP1,EBI3,GPAT3,HBEGF,IFIT1,IFIT2,IFIT3,MMP1,MMP9,NFKBIZ,PCSK5,PTGS2,SERPINE2,SLAMF7,SOD2,SPHK1,TNFAIP3,VCAM1
ritonavir	chemical drug		0.277	2.76e-07	ABCC2,AXIN2,CCDC74B,CEACAM5,CEACAM7,CEP70,CSF2,CTNNAL1,CYP3A5,CYP4F2,EPHA1,FGFBP1,GBP2,IL6,KITLG,ME1,MME,MMP9,MYB,PADI2,PPARG,SPOCD1,TMEM140,TRIM31,UGT1A9 (includes others),VCAM1,WT1
LDL	complex		-1.253	2.82e-07	ABCA1,ADCY1,APOBEC3B,APOE,BMP2,C3,CASP1,CSF2,CYP2C9,DUSP1,EGR3,FGFR3,FOS,G0S2,GAS6,HAS2,HAS3,HSPA6,IFIT2,IFITM1,IGFBP3,IL6,ITGB3,ITPR1,ITPR2,LRP1,MMP1,MMP9,MX1,OSBPL6,PECAM1,PPARG,PTGS2,RMST,RYR2,SERPINE1,SNAI2,SOD2,SPHK1,TAGLN,TGFBR3,TLR4,TNFAIP3,TNFSF10,VCAM1,VNN1
NOSTRIN	transcription regulator		1.244	2.9e-07	CAV1,FN1,IL6,ITGA5,ITGB3,KDR,MMP1,MMP9,NPR1,PECAM1,PGF,THBS1
NFAT5	transcription regulator		-1.083	2.95e-07	AREG,CCR1,CD74,CLIC3,COL1A1,COL1A2,COL4A1,CSF2,EREG,HLA-DMA,HLA-DRB5,IFI16,IFIT2,IFIT3,IGFBP7,IL11,IL23A,IL6,ITGA4,ITGB3,LCN2,PTGES,RSAD2,SPP1,TNC,TNFAIP3,TNFSF10,VCAM1,VWF
medroxyprogesterone acetate	chemical drug		-0.831	2.95e-07	ACP5,ADCY1,ADCY4,ARSG,ASS1,BTG2,CAV1,CCN1,CDKN1C,CDKN2B,CIMAP1B,COL4A6,COL5A1,CXCR4,ERBB3,FN1,FST,FYN,GAA,HTRA3,HYAL3,ID4,IGF2,IGFBP1,IGFBP7,IL11,IL1RL1,IL6,INHBA,ITGA2,ITGA4,ITGA7,ITGB3,JUNB,LEF1,LTBP1,MMP1,NOG,NOTCH4,NPR1,PDE3B,PPARG,PRICKLE2,RARRES2,REEP1,ROBO1,SERPINE1,SESN3,SFRP1,SHC2,SLPI,SMPD1,SNCA,SPRY2,TCF7,THBS1,THBS2,TNC,VCAN,VEGFC,WNT4
deferoxamine	chemical drug		1.056	3e-07	ANGPTL4,ANKRD37,APLN,BNIP3,CP,CYP24A1,CYP3A5,DUSP1,ELN,FBXO32,FGF18,FOS,GAS7,GDF15,HNF4A,IFI16,IFI6,IGFBP3,IGFBP5,IL6,LCN2,LY75,ME1,MMP1,MX2,PLA2G4A,PPARG,RSAD2,SERPINE1,SERPINE2,SLC26A11,SLC2A3,SPP1,TNFSF10,VCAM1,WT1
glycocholic acid	chemical - endogenous mammalian		-1.606	3.04e-07	ANKRD1,AREG,CCN1,CD74,EREG,HLA-DRA,HTR7,IL6,KCNJ15,LIPG,LTBP1,MMP1,MMP11,PAPPA,PLGLB1/PLGLB2,PROC,SEMA6A,SERPINE1,SERPINE2
SPARC	other		0.033	3.25e-07	CABYR,CASP1,CIART,CIDEC,COL1A1,COL1A2,FN1,IFIT2,IFIT3,IL6,ISG15,LEF1,MAP2,NES,PAG1,PER2,PIK3C2G,SERPINE1,SLC34A2,SNAI2,SPARC,TMC5,TMEM45A,WNK4,XAF1
indomethacin	chemical drug		-0.03	3.28e-07	ABCA3,BTG2,C4A/C4B,CD55,CP,CXCR4,ELF3,FCGR2A,FGA,FGB,FGF18,FOS,GDF15,HAS2,IFITM3,IGFBP1,IL11,IL12RB2,IL1R1,IL1RL1,IL6,INSR,LCN2,LOXL2,MMP1,PIM1,PLA1A,PLA2G4A,PPARG,PTGES,PTGS2,RFTN1,SLC15A1,SLC34A2,SPP1,TP73,TSPAN8,UPP1,VCAN
5-N-ethylcarboxamido adenosine	chemical reagent	Inhibited	-2.185	0.00279	ADORA2A,BTG2,CDKN2B,COL1A2,HLA-DRA,IFIT2,IFIT3,IL23A,IL6,INHBA,JUNB,MMP11,PDE5A,SERPINE1,THBS1,VCAN
NGLY1	enzyme	Inhibited	-2.181	0.000329	ATG9B,BNIP3,IFI44L,IFIT1,IFIT2,IFIT3,OAS1,OAS3,RSAD2
CSF3	cytokine		-0.705	3.35e-07	ADCY1,ADCY5,AGTR1,BATF,CXCR4,EGR3,FGB,FOS,GFAP,GFI1,GJA1,GNB4,GRM5,HLA-DPA1,HLA-DRA,HLA-DRB1,IL6,IL7,KITLG,LCN2,LYZ,MMP9,NTRK2,PDCD1LG2,PIM1,PIWIL1,PLSCR1,PPARG,PTGS2,RORC,TAGLN,TLR4,TNFAIP3,TNFRSF1B,TNFSF10,VCAM1
beta-naphthoflavone	chemical toxicant	Inhibited	-2.18	0.00167	AKR1C1/AKR1C2,APOE,CCN1,CYP2C18,CYP2C19,CYP4B1,FOS,ME1,SOCS2,UGT1A9 (includes others)
DUSP1	phosphatase		0.273	3.38e-07	BMP2,CFB,CIDEC,CMPK2,CSF2,DDX60,DUSP1,FOS,GDF15,IFI16,IFIT1,IFIT2,IFIT3,IFITM3,IL12RB2,IL6,IRF8,ISG15,JUNB,MMP1,MX1,PTGS2,RSAD2,RTP4,SERPINE1,SOD2,VCAM1,VEGFC,VNN1
KLF6	transcription regulator		-0.599	3.67e-07	ACVR1B,AGT,ANGPTL4,BMP2,CASP1,CCR1,CD274,CD38,CD82,CD83,CFB,CGB3 (includes others),COL1A1,CSF2RA,DOCK4,ENG,GNB4,GPR132,HNF4A,IL6,ITGA5,ITGB3,JUNB,MMP9,MSLN,PDCD1LG2,PIM1,PLA2G4A,PPARG,PSG3,PTGS2,SHH,SLAMF7,SOD2,TNFAIP3,TNFRSF1B,UPP1,VAV3,VCAM1,VCAN,ZEB1
losartan potassium	chemical drug		-0.435	3.68e-07	ADH1C,AGT,AGTR1,APLN,CAV1,COL1A1,COL1A2,COL4A1,ENG,FN1,FOS,GBP2,GBP6,GJA1,IFITM2,IFITM3,IL6,ITPR2,MAP2,MMP9,NPR1,PDE3A,PPARGC1A,PTGS2,PTHLH,SELPLG,SERPINE1,SPP1,SYNPO2,TH,VCAM1,ZEB1
captopril	chemical drug		-0.021	3.77e-07	ABCC2,AGT,C4A/C4B,CP,EPHX2,FCGR2A,FGA,IGFBP1,IL6,LCN2,MMP9,PTGS2,SERPING1,SHH,SLC34A2,SLC8A1,SPP1,TSPAN8,UPP1
RNASEH2A	enzyme			3.85e-07	GBP2,IFI16,IFIT2,IFIT3,IFITM3,IL6,IRF5,ISG15,JUNB,OAS1,PARP9,PTGS2,RSAD2,STING1,TLR4
LMO2	transcription regulator		-0.123	3.96e-07	ACVR1B,ADAMTS9,AIM2,ARID3A,AXIN2,CASP1,CDKN2C,CERS4,CLDN2,CSF2RA,CYFIP2,DHX58,ENG,FBP1,FGFR3,GJA1,GOLM1,GPRC5B,GRB10,HLX,LEF1,LGALS1,MDK,NFE2,NLRP1,NOTCH3,PAG1,PDZD2,PIK3CD,PLA2G4A,PLSCR1,RRAD,SERPINE2,SLC40A1,SLC43A1,SLC5A9,SMOX,SOD2,SPRY2,TLE6,TNFAIP3,TNFRSF1B,ZEB1
TLR9	transmembrane receptor		-0.44	3.97e-07	ABCA1,AIM2,CD274,CD38,CD83,CSF2,DUSP1,EBI3,FCMR,IFI16,IFI44L,IFIT1,IFIT2,IFIT3,IFITM1,IFNE,IL23A,IL6,ISG15,LCN2,LIPG,MX1,MX2,NFKBIZ,OAS2,OAS3,PTGER2,PTGS2,RAB7B,RSAD2,SERPINE1,SMPD1,SPHK1,TLR4,TNC,TNFRSF1B,TNFSF10,TSLP
RNA polymerase II	complex			4.02e-07	ADAM23,ALPL,ANGPTL4,ATP6V0A1,B2M,BLNK,C3,CA12,CD82,CD83,COL1A2,CXCR4,CYP24A1,DUSP1,FGG,FOS,GBP2,GDF15,H4C14,HAS2,HNF4A,IGFBP1,IGFBP3,IL6,ITGA5,JUNB,KCNAB2,KITLG,KSR2,MEIS1,MMP9,NR5A2,PDZK1,PPARG,PRR15L,PTGS2,RORC,SLC2A3,SOD2,SPP1,THBS2,TNNT2
GRIN1	ion channel		1	4.25e-07	COL1A1,EGR3,EPHA3,FN1,FST,GRIN2A,IGFBP3,LOX,LOXL2,PAPPA,SEMA6A,SERPINE1,SPARC,STK32B,TH,TMC5,TNC
AKT1	kinase		-1.026	4.26e-07	AKR1C1/AKR1C2,ANKRD1,ASS1,BMP2,CD74,COL4A1,COL8A1,CXCR4,FBXO32,FN1,FOS,GDF15,IGF2,IGFBP1,IGFBP5,IL11,IL6,KDR,LCN2,ME1,MMP9,MYB,NDC80,NEXN,NOTCH3,PDGFRB,PLA2G4A,PPARG,PPARGC1A,PPP1R1B,PTGS2,RAMP1,SEMA6D,SERPINE1,SNAI2,SPP1,TGFBR3,THBS1,THBS2,TNFSF10,TP73,TYMS,UNC5B,VCAN
FGF8	growth factor		1.429	4.3e-07	AIF1L,BMP2,CRIP1,EN2,FGFR2,FGFR4,GBX2,MDK,NDRG2,NES,NOG,PCOLCE2,RUNX3,SHH,SLPI,SPARC,SPP1,SPRY2,TH,THBS1,TNXB
CNOT7	transcription regulator			4.3e-07	B2M,BST2,CMPK2,IFI44L,IFI6,IFITM1,ISG15,OAS1,OAS2,OAS3,PLSCR1,SLC14A1
androgen	chemical drug		1.898	4.39e-07	ACE2,ADAMTS15,AXIN2,BTG2,C4A/C4B,CA12,CA2,CA3,CA8,COL12A1,CXCR4,ERBB3,FGFR2,FOS,FUT2,GJA1,IGFBP5,INHBA,MMP9,NES,NTRK2,PIM1,PTGS2,SULT1E1,TMPRSS2,VAV3,VEGFC,VIL1,VNN1,WT1
cardiotoxin	chemical - other		1.886	4.4e-07	ANG,ANGPTL4,APLN,B2M,C5AR1,CASP1,CCR1,COL1A1,COL1A2,CXCR4,EFNA2,FST,G6PD,HBEGF,IGF2,IGFBP3,IGFBP7,IL1R1,IL2RG,IL6,IL7,INHBA,ITGA4,ITGA5,LCN2,LRG1,LTBP1,MEST,MS4A8,PIGR,PTN,SERPINE1,SPP1,THBS1,TNFRSF14,TNFRSF1B,TNNC1,VEGFC
TET2	enzyme		-1.492	4.4e-07	AKR1C1/AKR1C2,ANKRD1,C5AR1,CA8,CD38,CD55,CDKN2C,CDX2,CHST11,CMPK2,CSF2RA,CUBN,CYP21A2,FBP1,FN1,IFI16,IFIT2,IFIT3,IFITM3,IL1R1,IL31RA,IL6,ITGA2,KLF2,LEF1,MUC6,NFE2,NOTCH3,PDGFRB,PPP2R2C,RNF144A,RSAD2,SLC16A12,SLC4A11,SMARCD3,TNFSF14,TNNT2,WNT4
TBX5	transcription regulator		0.502	4.65e-07	ACE2,ANKRD1,CCBE1,COL1A1,COL1A2,CXCR4,GJA1,IFI16,IL11,IL6,IL7,KCNJ2,PTGS2,RYR2,SCN5A,SLC8A1,TCF7,TNNC1,TNNT2
estrogen	chemical drug		-1.441	4.77e-07	ABCA1,AGT,AOC1,APOE,AREG,BMP2,CALB1,CCK,CCN1,COL1A1,COL5A1,DPEP1,DUSP1,ERBB3,FN1,FOS,G6PD,GJA1,HBEGF,IGF2,IGFBP1,IGFBP5,IL1RL1,IL6,ITGA5,JUNB,KDR,LCN2,LGALS1,MUC1,MYB,OXTR,PIM1,PLIN4,PTGS2,PTX3,S1PR1,SERPINA3,SERPINE2,SPARC,SPP1,TRIM16,TYMS
HIF1A	transcription regulator	Inhibited	-2.176	4.82e-11	AGT,AGTR1,AKAP12,ANGPTL4,ANKRD37,APLN,APOE,AXIN2,BHLHE41,BMP2,BNIP3,CAV1,CCN1,CD274,CEACAM5,CEMIP,COL1A2,CSF2,CXCR4,CYP4F3,ELF3,ENG,ERBB4,EREG,FN1,FOS,FYN,GJA1,GPER1,H4C15,HOXA13,IFI16,IGF2,IGFBP3,IGFBP5,IL6,IL7,IRF5,ITGA5,ITGB3,ITPR1,KITLG,LGALS1,LOX,LOXL2,MB,MMP1,MMP9,MUC1,NFKBIZ,NOTCH3,NRARP,NRN1,NTN1,NTRK2,PER2,PFKFB4,PGF,PPARG,PPFIA4,PRKAR2B,PTGS2,RORC,RYR2,SERPINE1,SFRP1,SHH,SLC16A4,SLC27A1…
ARID2	transcription regulator		1.291	5.09e-07	ADAMTS12,ALPL,CD274,CHST11,COL1A1,COL8A1,FGFR2,FOS,HEG1,HTR7,NTNG1,RUNX3,SOX5,SPRY2,THBS1
LEF1	transcription regulator		-0.552	5.11e-07	ABCG2,ADAM23,ADAMTS6,ATP6V0A1,AXIN2,BAIAP3,CAPN3,CAV1,CD274,CD83,CXCR4,FGF18,FN1,FRMD6,G0S2,HAS2,IFITM3,IL12RB2,IL6,LEF1,LFNG,LRIG1,LYZ,MYZAP,NRCAM,NRN1,PKIB,PPM1L,PTGER2,PTGS2,SLC35D1,SLC41A2,SMPD3,SP5,SPP1,SRPK3,TBC1D4,TEX15,TMEM158,TMEM176A,TNFRSF11A,TNFRSF13C,YPEL2,ZNF467
DYSF	other		0.214	5.18e-07	ABCA1,ANKRD1,B2M,CAV1,CD55,CD74,CD83,CTSS,DGAT2,EVI2A,FN1,GPAT3,HLA-DRB5,IFI16,ITGB3,LCP1,LYZ,PLPP3,PROS1,PRSS23,SERPINA3
CAT	enzyme		1.759	5.42e-07	AGT,CAV1,COL1A1,FN1,GFAP,HLA-DRA,IL6,MMP1,MMP9,PTGS2,SERPINE1,TAGLN,THBS1,TNC,VCAM1,XAF1
LH	complex	Inhibited	-2.173	0.000522	ACP3,ACP5,AKAP12,ALPL,AREG,CD55,CDK14,CDKN1C,CXCR4,CYFIP2,DUSP1,EREG,FGFR2,FGFR4,FOS,FST,GJA1,GPRC5B,HAS2,IL6,ITPR1,JUNB,MMP9,OSBPL6,PIK3CD,PPFIA4,PRKD1,PTGS2,PTX3,RAPGEF3,RGS4,RGS7,SOD2,TEX15,THBS1,THBS2,TNFAIP3,UPP1,VEGFC
paclitaxel	chemical drug		0.585	5.49e-07	ABCG2,ACE2,ALPK3,AQP6,AREG,BHLHE41,BTG2,CAV1,CD274,CDC42EP3,CSF2,CYP2C9,CYP3A5,CYP4F2,CYP4F3,EREG,FOLR1,FST,G0S2,GDF15,GFAP,GPR132,GRAMD1B,HBEGF,IGFBP3,IL6,ITGA5,LCP1,MMP9,MUC1,NAV3,PPARG,PTGS2,RFTN1,SCG5,SCN1B,SLC2A3,SNAI2,SOD2,SVIL,TESK2,THBS1,TMEM158,TP73,TYMP,WNT4,ZIC2
diethylstilbestrol	chemical drug		-1.024	5.59e-07	ABCG2,ADH1C,ALDH1A3,ALPL,AMBP,AREG,BCHE,C3,CD55,CD83,CFB,COL1A1,CXCL14,CYGB,CYP3A5,EN2,EREG,FGFBP1,FOS,GABRP,GPER1,HBEGF,HTRA3,IGFBP3,IL1R2,INHBA,ITIH4,KDR,KRT5,LGALS1,NDRG2,NTRK2,OXTR,PDGFRB,PIGR,PIM1,RGS4,SERPINB4,SLPI,SOCS2,SPARC,THBS2,VNN1,WNT4
mycophenolic acid	chemical drug	Inhibited	-2.166	3.37e-07	AKAP12,AZGP1,CCN1,CD274,CD55,CXCR4,DUSP1,FN1,HBEGF,IL6,INHBA,KRT17,MME,PTGS2,RGS4,SAMD4A,SERPINE1,SNAPC1,SOD2,TNFAIP3
Pkc(s)	group	Inhibited	-2.158	2.14e-07	ABCA1,APLN,CCN1,CD55,CDX2,COL1A1,CXCR4,CYP24A1,DMD,DUSP1,FGFBP1,FN1,FOS,GPER1,GRHL3,IGF2,IL6,ITGA5,IVL,JUNB,KCNJ2,MMP1,MMP9,NOTCH4,PER2,POU2F2,PPARG,PTGS2,SERPINE1,SPP1,STC2,TAGLN,TH,TNFRSF11A,TP73,VCAM1
WNT5A	growth factor		0.679	5.78e-07	ADGRL3,AKR1C1/AKR1C2,AREG,AXIN2,BMP3,BTG2,CCK,CD38,CFAP45,COL17A1,COL1A1,CXCR4,CYB5R2,DKK2,EREG,FN1,GJA1,IL6,IRF8,ITGA4,ITGB3,LCP1,MANCR,MMP1,MMP9,PECAM1,PGF,PTGS2,SELPLG,SPARC,SPP1,SYK,SYT1,TLR4,TNFRSF11A,TNFSF10
IFNAR2	transmembrane receptor			5.9e-07	BCL2L14,GBP4,IFI6,IFITM1,IL6,ISG15,LAMP3,MX2,OAS1,OAS2,TNFSF10,TRIM22,UBA7,XAF1
PIK3CA	kinase		0.555	5.91e-07	CALD1,CCDC8,COL1A2,COL5A1,CXCR4,DDX60,GASK1B,GPC6,IFIT2,IGF2,IGFBP1,IL11,IL2RG,IL6,ITGA5,KDR,LEF1,LOX,MEST,MMP1,PALM,PDGFRB,PFKFB4,PIK3CD,PIK3CG,PPARG,PTGS2,PTX3,RARRES2,RSAD2,SERPINE1,SNAI2,SPARC,SPINK1,SPRY2,TNFAIP3,TNFSF10
PRKCD	kinase		-1.053	5.97e-07	ABCA1,ALOXE3,ARID3B,BNIP3,CEMIP,COL1A1,COL1A2,CSF2,FOS,GDF15,GFAP,IL23A,IL2RG,IL6,IVL,JUNB,KRT20,LIPG,MMP1,MMP9,MUC5B,NES,NOCT,OAS1,PLSCR1,PTGS2,SERPINE1,SLC15A1,SPHK1,TUBB2A,VCAM1,ZEB1
JAG1	growth factor		-0.902	6.35e-07	CDKN2B,COL1A1,DUSP1,DUSP8,ERBB3,GDF15,IGFBP1,IGFBP3,ITGB3,MMP9,NOTCH4,PDGFRB,RNF128,SNAI2,SPP1,TAGLN,TNC,WNT4
semaxinib	chemical drug		-0.276	6.35e-07	ACP5,AHRR,CCR1,EPHX2,EREG,FOS,GDF15,IL1R1,IL1R2,IL6,ITIH4,KDR,LCN2,LRG1,MMP9,OAS3,PECAM1,PTGS2,PTX3,SEMA6B,SERPINE1,SLPI,TFEB,THBS1,TNFRSF14,VWF
SALL4	transcription regulator		0.707	6.43e-07	ABCA3,ADCY1,AKAP12,ANGPTL4,AVIL,BTG2,CCN1,CD74,COL13A1,DANCR,DLC1,EPHA6,FN1,FYB1,GNG2,IFI6,LEF1,LOXL2,MMP1,PRKAR2B,PTGES,RAP1GAP,SEMA3D,SEMA6A,SERPINE1,SFRP1,TESK2,TNS1,VAV3,WNK4
TRIM24	transcription regulator		-1.828	6.98e-07	BLNK,CA2,CALB1,CMPK2,CYP24A1,DDX60,DHX58,EPHA6,EPSTI1,GBP2,GBP4,IFIT2,IFIT3,IL1R1,ISG15,OAS1,PTHLH,RTP4,SAMD9L,SERPINE1,SOCS2,SPP1,UBA7
Hdac	group		-1.11	7.46e-07	ADGRL3,AGTR1,AREG,BMP2,CSF2RA,CXCR4,CYP24A1,EGR3,EYA1,FBXO32,FOS,HLA-DRA,IGFBP3,IL6,KCNH2,NOTCH4,OSR1,PGF,PPARGC1A,RORC,SFRP1,SLC8A1,SMARCD3,SMPD3,SPP1,SPRY2,TNFSF10,WNT4,WT1
CXCL12	cytokine		0.63	7.49e-07	ACP5,BMP2,CA2,CD82,CDKN1C,COL1A1,CXCR4,CYP2C18,CYP2C9,CYP3A5,FN1,FOS,FYN,HLA-B,IGFBP7,IL6,ITGB3,JUNB,LOXL2,MMP11,MMP9,PCDH1,PTGS2,RUNX3,RYR2,SELPLG,SHH,SOCS2,THBS1,TNFRSF11A,TNFRSF1B,TNFSF10,TNNC1,WT1
NR3C2	ligand-dependent nuclear receptor		-1.33	7.5e-07	AGT,APOE,CACNA1H,CNN3,COL1A1,CXCR4,CYFIP2,FN1,IL6,INHBA,JUNB,KDR,LCN2,MAP2,MMP1,NDRG2,NFIA,PGF,PLIN4,PTGS2,PTX3,RRAD,SERP2,SERPINA3,SERPINE1,SPHK1,VCAM1
CLDN7	other		-0.063	7.65e-07	AGT,ALDH3A1,ANXA3,APOE,ASAP1,C3,CA12,CEACAM5,F5,HLA-B,IFI6,IGFBP7,MMP9,MT1A,MUC1,MUC13,MX1,NNMT,PLGRKT,PRSS23,RNASET2,SLC66A3,TRIM31,WIPI1
G protein alpha i	group		0.813	7.86e-07	ADAMTS9,C4A/C4B,CCN1,CD274,FCGR2A,FOS,GBP2,GBP4,GBP6,IFIT3,IFITM3,IL11,ISG15,PTHLH,RSAD2,SERPING1,SPHK1,THBS1
CDK9	kinase		-0.978	7.86e-07	ANKRD37,COL1A1,CXCR4,FGG,FOS,G6PD,HAS2,HLA-DRA,IL6,MMP1,MMP9,MYB,PPARG,PPARGC1A,SERPINE1,SNCA,STC2,TNFAIP3
prexasertib	chemical drug		0.943	7.86e-07	AIM2,BTG2,C3,CDKN2B,DUSP1,EGR3,FOS,GDF15,IFIT2,IFIT3,LRP1,MMP9,NLRP1,PTGS2,SERPINE1,TNFAIP3,TNFSF9,VNN1
DNMT3B	enzyme		0.234	7.93e-07	ADCY5,ADORA1,AGTR1,BEX5,CNR1,DLC1,FGFR3,FOXF2,HDAC9,HOXA13,IFIT1,IFITM1,IL6,IRF5,ITPR2,JAKMIP2,KDR,NPC1L1,PDE1C,PECAM1,PPP1R3C,PRUNE2,PTN,RAB39B,RGS4,RYR2,S1PR1,SFRP5,SLC8A1,TNNC1,TNNT2
IL10	cytokine		-0.121	8.02e-07	ABCA1,ATP6V0A1,BMP2,CA12,CCR1,CD163L1,CD274,CD55,CD74,CD83,CEACAM1,COL1A1,CSF2,CTSS,CXCR4,DUSP1,FCGR2A,FLRT2,FOS,GPRC5B,HDAC9,HLA-DMA,HLA-DRB5,IFIT2,IL12RB2,IL1R1,IL1R2,IL23A,IL2RG,IL6,IL7,INHBA,ITGA4,KITLG,LAMP3,LGALS1,LY75,MAN1A1,MMP1,MMP9,MUC1,NDC80,PDCD1LG2,PDZK1,PIK3CG,PTGS2,PTX3,SELPLG,SLC1A3,SPP1,TLR4,TMEM158,TNFRSF11A,TNFRSF13C,TNFRSF1B,TNFSF10,VCAM1,VCAN,VTCN1
actinomycin D	biologic drug		1.609	8.05e-07	ABCA1,ABCC2,AGT,ASS1,CASP1,CAV1,CCK,CCN1,CD38,CD55,COL1A2,CYP24A1,DUSP1,FGB,FN1,FOS,HBEGF,IGFBP5,IL1R2,IL6,ITPR2,NTRK2,PAPPA,PDE3A,PPARG,PTGS2,PTHLH,PTX3,RGS4,SERPINE1,SFRP1,SLC27A1,SLC40A1,SPHK1,SPP1,TNFRSF1B,VEGFC
TGFA	growth factor		-1.685	8.54e-07	AREG,CASP1,CSF2,EREG,FOS,GFAP,GJB1,GPER1,IL6,JUNB,LCN2,MMP9,NES,PECAM1,PLA2G4A,PTGS2,SERPINA1,SERPINE1,SLPI
ESRRA	transcription regulator		0.517	8.71e-07	AGTR1,ALPP,ANGPTL4,APLN,COL1A1,COL4A1,COL8A1,CREB3L1,CSAD,CXCR4,EGFL7,EGR3,ENPEP,GSDMB,IGF2,IKZF3,KCNQ1,KRT20,LOXL2,LRG1,MMP9,NDUFAF5,NEXN,PDP1,PGAP3,PLXDC1,PLXND1,PNMT,PPARG,PPARGC1A,PPP1R1B,PPP2R2B,RAPGEFL1,RYR2,SEMA6A,SLC8A1,SPP1,SSPN,TCAP,TNFRSF11A,TNNC1,TNNT2,UNC5B,VAV3
2'3'-cyclic guanosine monophosphate-adenosine monophosphate	chemical - endogenous mammalian		1.798	8.8e-07	AIM2,CASP1,CSF2,IFIT1,IFIT2,IL6,ISG15,MX1,OAS1,OAS2,RSAD2,STING1,WFDC21P
BMP7	growth factor		0.053	8.81e-07	ADORA1,ADORA2A,ALDH1A2,BMP2,CALD1,COL1A1,COL1A2,CXCR4,DUSP1,EDN2,ERBB3,EREG,FGFBP3,FN1,GAS6,GJA1,GNG11,GRB10,IGF2,IGFBP3,IGFBP5,IL6,ITGA5,MMP9,NOG,PCSK6,PDGFRB,PPARG,PPARGC1A,PTPRR,SCTR,SERPINE1,SPP1,TAGLN,VCAN,ZIC2
chenodeoxycholic acid	chemical - endogenous mammalian		-0.386	8.88e-07	ABCA1,ABCC2,AGT,APOE,CAV1,COL1A1,CYP27A1,CYP3A5,DIO2,FBP1,FGA,FGB,FGF19,FGG,GLP2R,HNF4A,IL6,MMP9,NR5A2,PTGS2,SULT1E1
HBB	transporter		0.152	8.88e-07	ANG,C3,CFB,COL1A2,CSF2,GDF15,IFIT2,IFIT3,IL11,IL1R1,IL6,IL7,MMP9,OAS2,PECAM1,PLA2G4A,PTGS2,SERPINE1,TLR4,TNFAIP3,VCAM1
kainic acid	chemical toxicant		-1.203	8.94e-07	APOE,BTG2,CALB2,CIART,CNR1,CUBN,DUSP1,EGR3,ERBB4,FGFR2,FGFR3,FN1,FOS,GFAP,GJA1,GPR19,HBEGF,IL6,JUNB,KDR,LCN2,LEF1,MMP9,NTRK2,PNMT,PTGES,PTGS2,RGS4,SPP1,SYP,TMEM158
LMK-235	chemical reagent		0.389	8.97e-07	ADORA1,AGT,ANO1,BEX5,CNTNAP1,GPER1,HLA-DMA,IFIT1,IFIT3,MYB,OAS1,SELPLG
GLI1	transcription regulator	Inhibited	-2.156	2.71e-15	ABCG2,AKR1C1/AKR1C2,ALDH3A1,ANG,ANO1,APOBEC3B,BHLHE41,CA12,CAV1,CCN1,CEP70,CLIC5,CMPK1,CMPK2,COL1A1,CST6,DIO2,EBI3,EGR3,ELAVL2,ENDOD1,EPHB6,EPS8L3,FOS,GPER1,GSDMB,GSTA4,HEPH,HOXC6,IER5L,IFITM1,IGF2,IGFBP7,IL17RD,IL1R2,IL6,KITLG,KLF12,KLK11,KRT17,KRT20,LFNG,LGALS1,MAPK11,MEST,MMP11,MMP9,NAV3,NDRG2,NEO1,NES,NIPAL2,NOG,PCOLCE2,PIM1,PLXDC1,PPARGC1A,PSTPIP2,PTGS2,PTHLH,RNASE4,RNASEL,S100A2,SCD5,SCG5,S…
cyclophosphamide	chemical drug		0.83	9.84e-07	B2M,C4A/C4B,CD74,CP,ELF3,FCGR2A,FGA,FGB,FOS,GBP6,GDF15,HLA-E,IGFBP1,IL1R2,IL6,KITLG,LGALS1,MORN3,PECAM1,PLA1A,PTGES,PTGS2,SLC34A2,SPP1,THBS1,TSPAN8,UPP1
ursodeoxycholic acid	chemical - endogenous mammalian		-0.083	1.07e-06	ABCC2,ABCG2,CDX2,COL1A1,COL1A2,COL4A1,CYP27A1,CYP2C19,CYP2C9,DLC1,ELF3,GPBAR1,PDGFRB,PTGS2,SCTR,SPARC,SPP1
ID2	transcription regulator		0.123	1.07e-06	AXIN2,BATF,BTG2,CCR1,CCR10,CD83,CDKN2C,CXCR4,DUSP1,FGFR3,GFI1,IFI16,IKZF3,IL1RL1,IL20RB,IRF5,IRF8,ITGB3,LGALS1,LRIG1,MAP2K6,MYB,NTRK2,POU2F2,RAP1GAP,SMOC2,SOX5,TGFBR3,TNFRSF19,TNFSF10,TNFSF14,TOX2,TRAF5,VCAM1,ZEB1
benzo(a)pyrene	chemical toxicant		-1.612	1.07e-06	ABCC2,ADAMTS16,AGTPBP1,ALDH3A1,CCN1,CDK14,COL8A1,DOK5,ELF3,EREG,FGFR3,FOS,FST,FYN,G6PD,HAS2,INHBA,INSR,ITPR1,KLF2,LCP1,MAP2K6,ME1,MMP1,PPP1R3C,PRKD1,PTGER2,PTGS2,RAP1GAP,SELENBP1,SERPINA1,SERPINE1,SNAI2,THBS1,WT1
miR-182-5p (and other miRNAs w/seed UUGGCAA)	mature microRNA	Inhibited	-2.154	1.89e-09	BCL2L14,CDH4,CMPK2,DDX60,FN1,IFI44L,IFI6,IFIT1,IFITM1,IGFBP1,ISG15,ITGA4,OAS2,PGF,RSAD2,RTP4,SERPINE2,TRANK1,VWF,XAF1
PPP3R1	phosphatase		-1.432	1.13e-06	ABCA13,ABCA3,ABCA5,ACOXL,ARID3A,CDH17,CDHR2,CLIC5,IKZF3,IL1RL1,LYNX1,LYZ,RYR2,SLC34A2,SLC8A1,TNFRSF11A
dexmedetomidine	chemical drug		1.647	1.13e-06	AREG,COL1A1,COL1A2,COL4A1,FGF18,FN1,FOS,IL6,IL7,ITGA2,ITGA5,ITGB3,PTGS2,SPP1,THBS2,TNC
T-5224	chemical reagent		-1.117	1.13e-06	ABTB2,ADAMTS9,ANGPTL4,AREG,BEST1,CRISPLD2,DUOX2,EREG,FILIP1L,FLRT2,HAS2,IFI16,INHBA,PRICKLE2,PTGES,PTGS2,PTX3,SERPINB4,SH3BP5,SSBP2,TNS1,TRIB3,TRIM22
PSMB8	peptidase	Inhibited	-2.144	0.00337	GJA1,IL6,KCNJ2,PTGS2,TNFAIP3
KMT2D	transcription regulator		0.942	1.2e-06	ACOT4,ADCY5,ARTN,B2M,B3GNT6,BVES,CA10,CASP1,CD274,CD55,CD74,CRIP1,CRIP2,EBI3,GPX7,GRHL3,HOPX,HOXC6,IFIT3,INHBA,ISG15,IVL,KRT17,KRT6A,LRRN4,MMP9,MR1,MYOM3,NAALADL2,PPARG,PPP2R2B,REEP6,RSAD2,STING1,TNNC1,TNNT2,XKRX,ZBP1
phenacetin	chemical drug		1.532	1.2e-06	ABCC2,CP,ELF3,FGA,FGB,IGFBP1,LCN2,PLA1A,RFTN1,SLC34A2,SPP1,TSPAN8,UPP1
MYD88	other		-1.083	1.22e-06	ACP3,AGTR1,ALDH1A2,APOBEC3B,ARID3A,AXIN2,BAMBI,BATF,C3,CCN1,CD274,CD38,CD83,CMPK2,CSF2,DUSP1,EBI3,FBXO32,FOS,GDF15,GLI3,IFIT2,IFNE,IGFBP5,IL23A,IL6,IL7,INHBA,IRF8,ISG15,ITGA4,ITPR2,MMP9,NFKBIZ,PIM1,PLA2G4A,PSTPIP2,PTGES,PTGS2,RSAD2,SERPINE1,SH3BP5,SPP1,TNFAIP3,TYMS,VCAM1
CAMP	other	Inhibited	-2.135	0.000309	C5AR1,CD83,CSF2,CXCR4,EPHA3,HBEGF,IL1R2,IL23A,IL6,IRF8,NOTCH4,PDGFRB,PTGS2,RORC,SNAI2,TLR4,TNFAIP3,VEGFC
seocalcitol	chemical drug		-1.205	1.42e-06	ANKRD1,AREG,CACNA1D,CEACAM1,CUBN,CYP24A1,IGFBP5,ITGA7,KRT86,LGALS2,LRP1,MST1,PDGFRB,PTGS2,SSPN,TMPRSS2
cholecalciferol	chemical - endogenous mammalian		1.475	1.45e-06	CD38,CD83,COL1A1,CUBN,CYP24A1,CYP27A1,DKK2,FOS,GAS7,IGFBP3,IL6,LY75,ME1,PDGFRB,PPARG,PPARGC1A,PTHLH,RORC,RUNX3,SERPINE1,SLC26A11,SPP1,TNFSF10,TNNC1,WT1
LIF	cytokine		0.021	1.45e-06	AREG,BATF,BMP2,CYP21A2,ELF3,EREG,FBP1,FGB,FGG,FN1,FOS,GFAP,HBEGF,IFI16,IL6,IL7,JUNB,KDR,MMP1,NES,PECAM1,PIM1,PPARG,PTGS2,RGS4,SERPINA3,SOCS2,SOD2,SPP1,TH,TMEM176A,TMEM176B,TNC,VWF,WT1
WWTR1	transcription regulator		-1.014	1.46e-06	ADGRG5,ANGPTL4,BMP2,CCN1,CCR10,COL1A1,CSF2,DNAAF11,FN1,GJA1,IL6,INHBA,KDR,KRT17,KRT5,MX1,OAS1,PLIN4,PPIL6,SERPINE1,SHH,SKAP1,SPP1,TNFSF9,TYMS,VCAM1,WDR49
ISLR	other	Inhibited	-2.135	0.00233	ANKRD1,CCN1,CIART,FOS,HSPA6,INHBA,PRSS23,SNAI2
NFkB (family)	group	Inhibited	-2.135	0.00673	CASP1,CSF2,FBXO32,FN1,HNF4A,IL1R1,IL6,ISG15,MMP9,PTGS2,SNAI2,TNFAIP3,TNFSF10,VCAM1
AR	ligand-dependent nuclear receptor		-1.191	1.55e-06	ABCA1,ALDH1A2,ANKRD1,ARMCX2,AZGP1,BASP1,C3,C4A/C4B,CAV1,CDK14,CDKN2B,CNN3,COTL1,CTSO,DANCR,EDN2,ERBB3,ESPN,FGFR2,GAS6,GDF15,GFAP,GJA1,GOLM1,HOPX,IGF2,IGFBP3,IGFBP5,IL17RE,IL1R1,IL6,ITGA2,ITPR2,KCNH2,KCNJ2,KCNQ1,KITLG,LRIG1,MME,MMP9,MUC1,MYB,MYOM1,NR5A2,NXF3,PIGR,PNMT,PROS1,PTHLH,RNF128,S1PR3,SCN5A,SERPINA3,SERPINE1,SLC2A12,SLC2A3,SLC41A2,SLC43A1,SMOX,SNAI2,SOCS2-AS1,SP5,SPINK1,SPP1,SULT1E1,SYCE3,…
IL33	cytokine		-0.57	1.57e-06	ABCA1,ALDH1A3,ALDH3A1,ANKRD37,APOE,AREG,BATF,BNIP3,CASP1,CCR1,CD82,CD83,CHST11,CSF2,DGAT2,EBI3,EGR3,EPHX2,FER1L6,FGD2,FOXJ1,G0S2,GFI1,GJB1,IKZF3,IL1RL1,IL2RG,IL6,IRF5,ITGA5,JUNB,KRT5,LGALS1,MDK,MMP9,MUC5B,NCF4,NFKBIZ,PCDH1,PIK3CD,POU2F2,PPARG,RAMP1,SELPLG,SERPINE1,SOD2,SUCNR1,TNFAIP3,TNFRSF1B,TNFSF10,TNFSF14,TSLP,VCAM1,VEGFC
SCD	enzyme		1.276	1.6e-06	ABCA1,ADH1C,ALDH1A2,ALDH1A3,ANGPTL4,CERS4,DEGS2,DGAT2,DIO2,ENG,FOS,G0S2,HBEGF,IL6,KRT17,LCN2,LEF1,LRAT,PPARG,PPARGC1A,RBP1,RDH5,SGPP2,SLC27A1,SMPD1,SPP1,STRA6,SULT2B1,THBS1,TNC,VCAM1
STAT5B	transcription regulator		0.611	1.63e-06	ABCG2,ACOT4,AKR1C1/AKR1C2,ANKRD1,APOE,ASAP1,CA2,CYP2C9,CYP39A1,CYP3A5,DGAT2,DUSP1,FAM89A,FOS,G0S2,GBP6,GJB1,GPX7,IFITM2,IFITM3,IL6,IRF8,LIMD2,MB,ME1,MORN3,NNMT,PCSK5,PDZK1IP1,PIM1,POU2F2,PPP1R3C,RAB30,SLC34A2,SOCS2,ST8SIA4,SULT1E1,TCAP,TMEM176A,TMEM176B,TMEM98,TMT1A,TNFRSF11A,TNFRSF14,TNNC1,UBA7,VNN1,VWF
CDK6	kinase	Inhibited	-2.132	1.66e-06	ACVR1B,AGT,CDKN2B,CDKN2C,EREG,FGF18,FN1,FOS,GFPT1,GPER1,INHBA,ITGA2,ITGB3,ITPR1,MAP2K6,MICOS10-NBL1/NBL1,MTHFR,NFKBIZ,NOTCH3,PIK3R3,PTGS2,SERPINE1
CpG oligonucleotide	chemical drug	Inhibited	-2.131	1.51e-06	ABCA1,C5AR1,CCR1,CD274,CD83,CSF2,DDX60,DUSP1,GBP6,IFI6,IFIT2,IFIT3,IL23A,IL6,ISG15,NFKBIZ,OAS1,OAS2,OAS3,PTGES,PTGS2,SERPINE1,SLC2A3,SLC40A1,SOD2,SYK,THBS1,TNFSF10,TNFSF13,ZBP1
JAG2	growth factor	Inhibited	-2.121	0.00277	BMP2,C3,CCR1,IL1R1,IL6,MMP1,NOTCH3,SPP1
MIAT	other	Inhibited	-2.121	0.00384	BST2,CIMAP1B,CRIP2,CSF2,FCGBP,JSRP1,SESN3,SLC8A1
CpG ODN 2006	chemical reagent		-0.088	1.76e-06	BATF,BLNK,BST2,CD22,CD274,CD55,EPSTI1,FOS,GBP4,HDAC9,IFI44L,IFI6,IFIT1,IFIT2,IFIT3,IL23A,IL6,IL7,LGALS1,MX1,MX2,NAPSB,NFAM1,NFKBIZ,OAS1,PIK3CD,PIM1,RFTN1,RGCC,RSAD2,SELPLG,SLAMF7,TLR4,TNFAIP3,TNFRSF13C,TNFSF10,TNFSF18,VCAM1
propylthiouracil	chemical drug		-0.108	1.76e-06	ABCA3,ADSS1,ALDH1A3,BTG2,CDX2,CRYM,DIO2,ENPEP,EPHA3,G6PD,GBP4,GPC2,IGF2,LGALS1,MAP2,MMP11,MMP24,NNMT,NRN1,NTRK2,PCOLCE2,RBP1,ROBO1,SERPINA6,SERTAD4,SLC16A10,SPINK1,SYP,TAGLN3,TMEM176B,TNNC1,TRIB3,TTYH1,TUBB2B
TLR7/8	group	Inhibited	-2.121	0.00384	CA2,EREG,NFKBIZ,NPR1,PTGS2,RGS20,TNFAIP3,TRIB3
H89	chemical drug		0.693	1.78e-06	ABCA1,ADORA2A,ALPL,AREG,BMP2,CD55,CD83,DUSP1,EGR3,EREG,FOS,GJA1,IGFBP1,IGFBP5,IL11,IL23A,IL6,ITPR2,JUNB,MMP1,MMP9,PDE3B,PLA2G4A,PPARGC1A,PTGS2,SERPINE1,SLC2A3,SOD2,VCAM1
gentamicin C	chemical drug		1.383	1.78e-06	ABCC2,C4A/C4B,CP,DMD,ELF3,FCGR2A,FGA,FGB,IGFBP1,IL23A,LCN2,PLA1A,RFTN1,SLC34A2,SPP1,UPP1
APP	other		1.123	1.85e-06	ABCA1,ABCG2,ANKS4B,APOE,AXIN2,BASP1,C3,C4A/C4B,CA12,CALB1,CALML4,CASP1,CD74,CD82,CFH,CKMT1A/CKMT1B,CMPK2,COL13A1,CP,CPLX1,CRYM,CSF2,CXCR4,CYFIP2,DNM1,ELN,ELOVL4,ENG,FCGR2A,FN1,FOLR1,FOS,FYN,GBP2,GBP4,GBP6,GDF15,GFAP,GNG2,GRIN2A,HLA-E,IFI16,IFIT2,IGF2,IGFBP5,IL6,IL7,INHBA,INSR,IRF5,ITGA2,ITGA4,ITGB3,JUNB,LEF1,LRP1,LRP1B,MAP2,MDK,MGAT3,MME,MMP1,MMP24,MMP9,NES,NOG,PACSIN1,PAK3,PDGFRB,PPARG,PTGS2,RAM…
QKI	other		-1.996	1.94e-06	ANKRD1,CAV1,CD274,CTSS,DDX60,FN1,FYN,GFAP,GOLM1,IFI44L,IFIT3,LAMP3,PPARGC1A,RSAD2,SAMD9L,TAGLN,TNC,TNFSF10,TNNT2,TRIM22,TUBB2B,VCAM1
GPR15LG	cytokine	Inhibited	-2.111	2.79e-05	CAPN8,CSF2,IFIT1,IFIT2,IFIT3,IL6,RAB7B,SERPINB3,SPINK5,SULT2B1,TSLP
gefitinib	chemical drug		1.509	2.08e-06	ADAMTS15,AREG,BTG2,C3,CD274,COL1A1,COL8A1,CTNNAL1,EGR3,EPSTI1,FGF18,FGFR2,GCNT3,GJA1,HYAL3,ID4,IGFBP5,IL1R2,IL7,ITGA2,MAP2K6,MMP1,MMP11,MMP9,PPARG,PPP2R2B,PTGS2,SLC2A3,SLPI,SULT1E1,TNFSF10,TSPAN8
PDGFB	growth factor	Inhibited	-2.09	0.000155	COL1A1,COL1A2,FN1,FOS,IL6,KLF2,MMP9,NOTCH3,PDGFRB,PTGS2,SPP1,THBS1,THBS2,TNC
FUS-DDIT3	fusion gene/product		1.557	2.17e-06	COL4A1,FN1,GPC6,IL6,KLF2,LCN2,LOX,MMP1,PALLD,PTX3,RGS4,SERPINE1,SOCS2
mir-802	microRNA		0.392	2.19e-06	ARL15,CDC42EP3,CDH17,CXCR4,DTX4,EFNB1,FYN,GABRP,GNB4,GNG11,GNG2,HEG1,ITGB3,LIPG,PAK3,PIK3CG,PIK3R3,PPP1R1B,SLC28A3,SMOC1,SPP1,TMEM45A,VAV3,VEGFC,ZEB1,ZNF704
SPP1	cytokine	Inhibited	-2.085	0.00667	ABCG2,CA2,COL1A1,CYP39A1,FGFR2,FN1,FOS,GFAP,HAS2,IL6,ITGA2,ITGB3,KRT20,LOX,MMP1,MMP9,NDRG2,NRCAM,PPARG,PTGS2,SERPINE1,SNAI2,SPP1
CCN1	other		-0.639	2.19e-06	C3,CCN1,COL1A1,COL1A2,FN1,IL6,ITGA2,ITGA5,ITGB3,KDR,MMP1,MMP9,PECAM1,PTGS2,SERPINE1,SFRP1,TLR4,TNFSF10,VEGFC
cobalt chloride	chemical reagent	Inhibited	-2.07	0.00063	BHLHE41,BNIP3,CA12,CD274,CDX2,CP,CXCR4,DUSP1,EDN2,FGFR2,IGFBP3,PPFIA4,PTGS2,SELENBP1,SLC1A1,SLC1A3,SLC40A1,SMAD9,SPHK1,TH,TNFAIP3,WT1
TCR	complex		-1.641	2.24e-06	ADORA2A,AIM2,APOE,BATF,CCR1,CD38,CD6,CSF2,CXCR4,DHX58,F5,FOS,FYN,GBP4,GFI1,IFI44L,IFI6,IFIT1,IFIT2,IFIT3,IL12RB2,IL1RL1,IL23A,IL6,IL7,ISG15,JUNB,KCNK5,KLF2,MX1,MX2,NFE2L3,OAS1,PDE3B,PIK3CD,PIK3R3,PIM1,RGCC,RNF128,RSAD2,SERPINA3,SLC2A3,SOCS2,SPHK1,SPP1,TLR4,TNFAIP3,TNFRSF1B,TRAF5
HMG20A	transcription regulator		-1.279	2.27e-06	CCN1,CDH4,EBI3,ELN,EREG,HBEGF,IGFBP3,IL6,INHBA,ITGA2,ITGA5,NNMT,PDGFRB,PTGER2,RTP4,SERPINE1,SPHK1,TAGLN,TRIB3,VCAM1,VCAN,VEGFC
CITED2	transcription regulator	Inhibited	-2.057	7.72e-12	ABTB2,ANGPTL4,ASAP3,B2M,C3,C5AR1,CD274,CDKN2B,CDX2,CLIC5,CMPK2,DUSP1,ENDOD1,GBP2,GBP4,GBP6,GNG11,GPR141,HOPX,IFI16,IFIT2,IFIT3,IL6,IRF8,ISG15,ITGA4,MMP1,OAS1,OAS3,PARP9,PDE7B,PIM1,PITX2,RSAD2,RTP4,SECTM1,SLAMF7,SLC1A3,SLC28A2,TAGAP,TMEM140,TNFAIP3,UPP1,XAF1,ZBP1
lenalidomide	chemical drug		1.51	2.37e-06	ANOS1,ANTXR1,BLNK,CASP1,CAV1,CD38,CDKN2C,DOCK4,DOK4,DTNA,ELF3,FN1,FZD10,GALNT18,GIMAP2,H4C14,H4C15,HLA-DRB1,IFI6,IFIT3,IRF8,ITPR1,LEF1,LRP1,LRRC4C,MAP2,MB,MYB,NFKBIZ,PROS1,RORC,RTP4,TLR4,TP73,WDR72,WNT4,YPEL2
Nfat (family)	group		-1.306	2.43e-06	ACP5,CALD1,CCN1,CSF2,FGF18,HBEGF,ITPR1,ITPR2,MB,PDCD1LG2,PDE3B,PTGS2,RNF128,SAMD4A,SERPINE1,SOD2,SPOCD1,TCF7,TNFSF14,TNNT2,VCAM1
DUSP11	phosphatase		-1.644	2.45e-06	CMPK2,DDX60,GBP6,IFIT3,IL6,ISG15,OAS1,RSAD2,SNCA
PLCG2	enzyme	Inhibited	-2.049	0.00218	APOE,CD74,HLA-DRB5,IFI16,IFIT2,IFIT3,IFITM3,IL6,ISG15,PLA2G4A,PTGS2,SPP1,TNFSF10
WBP2	transcription regulator	Inhibited	-2.046	1.78e-05	ALOXE3,AXIN2,CDK15,COL4A1,COL4A6,COLGALT2,CYP24A1,FCMR,GGT5,HAS2,IL23A,ITGB3,KRT86,LEF1,LIPG,OSCP1,PI16,PTGS2,RARRES2,SLC1A3,TAGLN,TNIK,UCN2
glycochenodeoxycholate	chemical - endogenous mammalian		-1.606	2.63e-06	ANKRD1,AREG,CCN1,CD74,EREG,HLA-DRA,HTR7,IL6,KCNJ15,LIPG,LTBP1,MMP1,MMP11,PAPPA,PLGLB1/PLGLB2,PROC,SEMA6A,SERPINE1,SERPINE2
PIM1	kinase		0.754	2.63e-06	ABCG2,AKR1C1/AKR1C2,CD38,ERBB3,FGL1,HNF4A,IGFBP5,IL12RB2,IL6,INSR,LIPG,PIM1,PLGLB1/PLGLB2,PLIN4,PPARGC1A,PROS1,PTGS2,SERPINA1,VSIG1
ciglitazone	chemical drug		-1.624	2.87e-06	ABCA1,AGT,APOE,CAV1,FN1,GFAP,HLA-DRA,IFITM2,IL6,IVL,LCN2,MMP9,MUC1,NOG,NR5A2,PPARG,PTGER2,PTGS2,SERPINA1,SERPINE1,SULT2B1,TH,TNFSF10,VCAM1,WT1
AGN194204	chemical drug		-0.418	2.93e-06	ABCA1,ANGPTL4,ASS1,CA2,CA3,CD6,CDKN2C,COTL1,CSF2,DKK2,DUSP1,GBP2,GFI1,GJA1,HTRA3,IFITM3,IL11,IL1R2,IRAG2,LCTL,LGALS1,MAN1A1,MMP9,PARM1,PIM1,PLIN4,PPARG,PPARGC1A,PROS1,S1PR3,SCIN,SPP1,STRA6,WNK4
EBI3	cytokine		0.213	2.97e-06	B2M,CD274,EBI3,FOS,GBP2,HLA-B,HLA-DMA,HLA-DPA1,HLA-DRA,IL12RB2,MX1,PDCD1LG2,PIM1,RORC,TNFSF10
KRAS	enzyme	Inhibited	-2.041	2.52e-22	ABCA1,ABCA3,ADGRL3,AGT,AREG,AXIN2,B2M,BAMBI,BCL2L14,BMP2,BNIP3,CASP1,CAV1,CCDC8,CCN1,CD274,CD74,CDKN2B,CDKN2C,CEACAM1,CHST11,CLIC5,COL12A1,COL1A1,COL1A2,COL4A1,COL4A6,COL5A1,COL7A1,CSF2RA,CXCL14,CXCR4,CYP24A1,DLC1,DSE,DUSP1,ELN,ENG,EREG,FBLN2,FBN2,FCGR2A,FGFBP1,FLI1,FN1,FOS,G6PD,GALNT18,GCNT3,GDF15,GFAP,GFPT1,GGT5,GJA1,GPC6,HBEGF,HEPH,HLA-DRB1,HLA-F,HNF4G,HOPX,IFI6,IFIT1,IFITM1,IFITM2,IFITM3,IGF2…
HMGB1	transcription regulator		-0.498	3.03e-06	CD274,CD83,FGL1,GFAP,HLA-DRB1,IFIT1,IL1R1,IL6,INSR,IRF5,MIA,MMP1,MMP9,MX1,PTGES,PTGS2,SYP,TH,TLR4,VCAM1
PI3K (family)	group		0.513	3.07e-06	ABCA1,AKR1C1/AKR1C2,CD274,CDKN2B,CDX2,CLDN2,CXCR4,FBXO32,FOS,IFIT1,IL6,ISG15,KLF2,MMP9,PTGS2,SERPINE1,SHH,SNAI2,THBS1,TNC,TNFSF10,TP73
taurodeoxycholic acid	chemical - endogenous mammalian		-1.199	3.13e-06	AREG,CASP1,CD74,EREG,HLA-DRA,HTR7,IL6,KCNJ15,LIPG,LTBP1,MMP1,MMP11,PAPPA,PLGLB1/PLGLB2,PROC,SEMA6A,SERPINE1,SERPINE2,TSLP
EWSR1-FLI1	fusion gene/product		1.084	3.13e-06	CALD1,CAV1,CCN1,CDKN2B,EGR3,FILIP1L,IGFBP5,IL11,KAZN,MAP2,NFKBIZ,S1PR1,SELENOP,SERPINE1,SULT1E1,SYNPO2,TAGLN,THBS1,TNFAIP3
VHL	transcription regulator		1.617	3.22e-06	BNIP3,CA12,CAV1,CDKN1C,CXCR4,DUOX2,FILIP1L,FN1,IFITM3,ITGA5,LOX,LOXL2,NFE2,PTHLH,QPRT,SLC1A3,SLC2A3,SLC40A1,SOD2,SPARC,TAGLN,TH,TNFSF10,TYMS,VCAM1,VEGFC
diphtheria toxin	chemical - endogenous non-mammalian		-0.508	3.27e-06	ABCA1,AGMO,ALDH1A2,CASP1,CD274,CD74,CFH,COL12A1,COL1A2,COL4A1,COL4A5,COL8A1,CRIP1,ERBB3,FOS,GAS6,HBEGF,IL1R2,INSR,LGALS1,TGFBR3,TNFAIP3,TNFRSF11A,VAV3,ZMYND15
Sb202190	chemical drug		1.557	3.27e-06	ANGPTL4,CD55,COL1A1,CSF2,EBI3,FGFR2,FN1,FOS,IFIT1,IL23A,IL6,IVL,JUNB,MMP1,MMP9,PLA2G4A,PPARGC1A,PTGS2,PTHLH,SERPINE1,SNAI2,SPP1,TYMP,VCAM1,ZEB1
GSE1	other		-1	3.31e-06	FOS,GLIPR1,IFI16,IFIT3,IL31RA,IRF8,ITGA7,LYZ,NAV3,PI16,SLC1A3,SLC27A1
C1QA	other		0.928	3.53e-06	C3,C4A/C4B,C5AR1,CD274,IL6,LCN2,MAP2,SERPINA3,SERPINE1,SYP,TLR4
oleic acid	chemical - endogenous mammalian		0.665	3.53e-06	ABCA1,ACSS3,ANGPTL4,APOE,CD38,CYB5R2,CYP27A1,CYP4F12,CYP4F2,DGAT2,DUSP1,FOS,GDF15,IGFBP3,IL6,JUNB,LCN2,NPC1L1,PIK3CD,PIK3R3,PLIN4,PLIN5,PPARG,PPARGC1A,PTGS2,RARRES2,SERPINE1,SOD2,SPHK1,TLR4,TNFAIP3,VCAM1
SYK	kinase		-0.071	3.56e-06	AKAP12,BMPR1B,CSF2,CXCR4,FCMR,FST,IL23A,IL6,ITGB3,KLF2,KLHL31,OAS1,OAS2,PIM1,PRKAR2B,RCSD1,RGCC,SFRP5,SHH,TAGAP,TNFSF10,YPEL2
PLAU	peptidase		0.241	3.68e-06	ANG,C5AR1,CCN1,FN1,GDF15,GJA1,HLA-DMA,IL6,KDR,MMP1,MMP9,OAS1,OAS3,PIK3CG,PTN,SERPINE1,SLPI
staurosporine	chemical drug		-1.35	3.7e-06	BTG2,CA2,COL1A1,COL1A2,ERBB3,FCGR2A,FOS,IFIT2,IGF2,IGFBP1,IGFBP5,IL6,ISG15,ITGB3,MME,MMP1,MMP9,PIM1,PTGS2,S1PR1,SERPINA3,SERPINE1,TGFBR3
SOX11	transcription regulator		-0.203	3.73e-06	BMP2,BST2,CAV1,CP,CSF2RA,CXCR4,DMBT1,ERBB4,FCMR,FGFR3,FGG,GRM5,HLA-DRB5,IKZF3,IL1RL1,IL23A,IL6,ITGA4,KLK11,LEF1,NTN1,PAG1,PCDHB10,TNXB,WNT4
HMGA1	transcription regulator		0.369	3.73e-06	AGT,ALPL,B2M,B3GALT5,CAV1,CCN1,COL1A1,COL1A2,COL4A1,EPB41L4A,FOS,IGFBP1,IGFBP3,IGFBP7,IL6,INSR,JUNB,KITLG,KLF2,MIA,MMP9,MT1M,MYEOV,PPARG,PSG4,PTGS2,SPARC,SYK,TAGLN,TFEB
GNAS	enzyme		-1.117	4e-06	ALPL,CACNA1D,CCN1,CD22,CD55,DTX4,FOS,FYN,GFOD1,GPR132,HDAC9,IFI16,IL11,IL6,IRAG2,ITGB3,KCTD12,PDE3B,PDE8B,PLA2G4A,PPARG,PPARGC1A,PTHLH,SPARC,SPP1,SYK,THBS1,TNFRSF1B,TUBB2B
SREBF2	transcription regulator	Inhibited	-2.039	3.65e-05	ABCA1,AREG,CAMK1D,CCN1,CXCR4,CYP4F2,G6PD,GLI3,HLA-B,IFIT1,IFIT3,IL6,LRP1,MX1,NPC1L1,OAS1,OAS3,PPARG,RARRES2,VCAM1
triamterene	chemical drug		1.982	4.21e-06	C4A/C4B,CP,ELF3,FCGR2A,FGA,FGB,IGFBP1,IL6,LCN2,PLA1A,RFTN1,SLC34A2,SPP1,STING1,TSPAN8,UPP1
E. coli lipopolysaccharide	chemical - endogenous non-mammalian	Inhibited	-2.034	0.00296	CCN1,CD83,CSF2,EBI3,IL1R2,IL23A,IL6,MMP9,MX1,PTGS2,TLR4,VCAM1
TERT	enzyme		0.645	4.27e-06	AFAP1L1,ALDH1A3,ASAP1,B2M,BNIP3,CALD1,CAV1,CSF2,DNER,EREG,FRMD6,HLA-B,IFI16,IFIT1,IFIT2,IFIT3,IFITM3,IL6,ISG15,LIPG,MMP1,MMP9,MX1,OAS1,OAS2,PRSS23,PTGS2,SOD2,SPP1,TNFRSF1B,TOX2
TCF4	transcription regulator		-0.052	4.34e-06	ADAMTS9,ANGPTL4,BNIP3,CASP1,CD38,CD55,CDKN1C,CDKN2B,CDX2,DNAJC12,EYA1,FGD2,HS3ST2,IFI16,IGF2,IGFBP3,IGFBP5,IGFBPL1,IL23A,IL6,IL7,INHBA,ITGB3,LRP1,NDC80,PACSIN1,PDE7B,PDZK1,PIK3CD,PIK3CG,PIWIL1,PML,PTGS2,RCBTB2,SAMD9L,SELENOP,SERINC5,SH3BP5,SLAMF7,SLC66A3,SNAI2,TMEM140,TNFSF10,TRAF5,ZBP1,ZEB1,ZNF467
simvastatin	chemical drug		1.204	4.35e-06	ABCA1,ACP5,ADAMTS13,ANXA3,APOE,BMP2,C5AR1,CALD1,CCN1,CD55,COTL1,FGA,FOS,GJA1,IGFBP3,IL23A,IL6,KLF2,LCN2,MMP1,MMP9,NTRK2,PECAM1,PTGS2,RORC,S1PR3,SERPINE1,SOD2,SPP1,TLR4,TYMS,VCAM1,VWF,WNT4
NRAS	enzyme		-1.46	4.36e-06	AKAP12,ANKRD1,ANXA4,B2M,CALCRL,CDKN2B,CEACAM1,CFH,COL1A2,ENPEP,FBLN2,FN1,GBP2,GJA1,IFI16,IFIT1,IL6,ISG15,ITGA2,KCTD12,KDR,LCN2,LGALS1,MEST,PLEKHO1,PTGS2,PTX3,SERPINE2,SESN3,SLC66A3,SPRY2,TUBB2A,VNN1
USF1	transcription regulator		0.558	4.42e-06	ABCA1,ACP5,AGT,AKAP12,APLN,B2M,CEACAM1,CTSS,DUSP1,FBXO32,IGFBP1,IGFBP3,PIGR,PTGS2,RORC,SERPINE1,SPEG,SPP1,TNFAIP3
taurochenodeoxycholate	chemical - endogenous mammalian		-1.213	4.46e-06	AREG,CD74,EREG,HLA-DRA,HTR7,IL6,KCNJ15,LIPG,LTBP1,MMP1,MMP11,PAPPA,PLGLB1/PLGLB2,PROC,SEMA6A,SERPINE1,SERPINE2
methylprednisolone	chemical drug		-0.271	4.59e-06	ABCC2,ANGPTL2,ANXA3,ASS1,B2M,BLNK,CACNA1D,CAMK1D,CD22,CD38,CD74,CNN3,CPS1,CTSS,CYP4F3,DMD,DUSP1,EDA,EPHX2,FBXO32,FCGR2A,FN1,FOS,G0S2,GBP2,HPN,HSD17B2,IGFBP1,IL1R1,IL1RL1,IL6,ITGA2,ITGA5,ITGA7,ITPR1,IVL,KCNAB2,KLK11,LOX,LRP3,ME1,MMP1,MMP11,MMP9,NFIA,PDE3B,PER2,PIGR,PIK3AP1,PIK3CD,PKP1,PLA1A,RGCC,SERPINA1,SERPINA3,SERPINA6,SERPINE1,SFRP1,SIRPA,SLC2A3,SLC40A1,SLC4A11,SMPD3,SPARC,SULT1E1,SYK,TLR4,TNF…
NFKB1	transcription regulator	Inhibited	-2.032	1.14e-09	ADORA1,AHRR,ANKRD1,ANKRD2,APOE,B2M,BAMBI,BMP2,BTG2,CCN1,CD274,CD82,CD83,CDX2,CFB,COL1A1,COL1A2,CSF2,CSF2RA,DUSP1,EBI3,ELF3,FGA,FGG,FN1,FOS,GJA1,HAS2,IFI16,IGFBP3,IL23A,IL6,ISG15,ITPR1,KCNT2,LGALS1,MMP9,MYB,PECAM1,PIM1,POU2F2,PTGS2,PTX3,SNAI2,SOD2,TNFAIP3,TNFSF10,TSLP,VCAM1,VEGFC,WT1
IRF6	transcription regulator		-0.297	4.66e-06	APOBEC3B,BST2,CD274,GRHL3,IL23A,IL6,IVL,LCN2,P2RX4,PPARG,PPARGC1A,PTGES,PTGS2,SOD2,TLR4
valsartan	chemical drug		0.041	4.66e-06	AGT,ANG,COL1A1,CTSS,ENG,FHOD3,FN1,FOS,GFAP,GJA1,IL6,PPARG,PTGS2,SERPINE1,SPP1
RARA	ligand-dependent nuclear receptor		0.671	4.67e-06	ABCA1,ABCC2,ADH1C,ALDH1A2,CA12,CALB1,CCPG1,CD38,CEACAM5,CP,CTSS,DUSP1,EGR3,FGFR4,FOS,GDF15,GPR158,HLA-B,HOXA2,IFI44L,IL12RB2,IL1R1,IL6,ITGA4,KIRREL2,KLF3-AS1,KRT20,KRT5,LGALS1,LINC00342,LYPD1,MMP11,NTN1,OAS1,PIK3CG,PITX2,PTGS2,RBP1,RORC,RSAD2,RTP4,SMPD1,SPP1,STRA6,TH,TMT1A,UBA7
miR-29b-3p (and other miRNAs w/seed AGCACCA)	mature microRNA		1.714	4.92e-06	ADAMTS15,ANGPTL4,AXIN2,CEMIP,COL1A1,COL1A2,COL4A1,COL4A5,COL5A1,COL8A1,FGFR4,GAS7,LOXL2,NAV3,NID2,PMP22,SPARC,TNFAIP3,TUBB2A,VCAN
docosahexaenoic acid	chemical drug		-0.036	5e-06	ABCA1,ALPP,APOE,CASP1,CD83,COL1A1,CXCR4,FOS,IGFBP1,IL6,LOX,LOXL2,LOXL3,MMP1,MMP9,NPC1L1,PDE5A,PLA2G4A,PPARG,PTGES,PTGS2,SERPINE1,SMPD1,SPHK1,THBS1,THBS2,TNFRSF1B,UGT1A9 (includes others),VCAM1
CCBE1	other	Inhibited	-2	0.000305	APLN,CD74,CTHRC1,HAS2,LEF1,OSR1,TNC
NR1H4	ligand-dependent nuclear receptor		-0.665	5.07e-06	ABCC2,AMBP,ANKRD1,APOE,C3,CCN1,CDX2,COL1A1,COL1A2,CYP3A5,DGAT2,DIO2,ENPEP,FGB,FGF19,FN1,HNF4A,IL6,IL7,INSR,LCN12,LCN2,NDRG2,NPC1L1,NR5A2,PNMT,PPARG,PPARGC1A,PTGS2,RARRES2,S1PR1,SEMA7A,SERPINA1,SPP1,SULT1E1,TNFSF13
MAC	complex	Inhibited	-2	0.00344	AREG,FN1,PTGER2,PTGS2,RGCC,SPP1,THBS1
lomustine	chemical drug	Activated	2	2.23e-06	ABCC2,C4A/C4B,CP,ELF3,FCGR2A,FGA,FGB,IGFBP1,LCN2,PLA1A,RFTN1,SLC34A2,SPP1,STING1,TSPAN8,UPP1
SERPINA6	other	Activated	2	2.99e-06	ABCA1,ACE2,ADCY4,ADCY5,ADORA2A,AGTR1,APOE,AXIN2,BAMBI,BMP2,CACNA1D,CALML4,CAV1,CDKN2B,CREB3L1,CYP21A2,CYP27A1,GLI3,ID4,LEF1,LTBP1,MICOS10-NBL1/NBL1,PDE10A,PDE8B,SFRP1,SFRP5,SHH,STARD8,THBS1,WNT4
DLX1	transcription regulator		-1.619	5.16e-06	ABCG2,AREG,ARTN,CTHRC1,EML1,FGF13,GBX2,GJA1,GLI3,LOXL2,PCOLCE2,PMP22,RGS4,SERPINE1,SMARCD3,VEGFC
fenamic acid	chemical reagent		1.791	5.16e-06	ABCC2,C4A/C4B,CP,ELF3,FCGR2A,FGA,FGB,IGFBP1,LCN2,PLA1A,RFTN1,SLC34A2,SPP1,STING1,TSPAN8,UPP1
FOXC2	transcription regulator		-0.948	5.22e-06	ALPL,COL1A1,CXCR4,FGFR3,FN1,INSR,ITGB3,KDR,LEF1,LFNG,MMP9,PDGFRB,PPARG,PPARGC1A,PTGS2,SOX6,SPP1,WDR72,ZEB1
MYO6	other	Activated	2	5.99e-05	B2M,COL8A1,DUSP1,EGR3,FAM53A,IGFBP7,ITGB3,MXRA8,NFKBIZ,PLA2R1,SCIN,SYNPO2,TAGLN,TNC,TTLL3,VGLL3
L-triiodothyronine	chemical - endogenous mammalian		0.96	5.31e-06	ABCA1,AGT,ALPP,APOC1,ASS1,BTG2,C4A/C4B,CDKN2B,CNR1,COL4A1,CXCL14,DIO2,DNAI1,DUSP1,ENG,FGA,FOS,G6PD,GBP4,GDF15,H6PD,HLF,IGFBP1,IGFBP3,IL6,ITGA7,ITGB3,ITPR1,KRT17,KRT6A,LCN2,LGALS4,LRP1,LYZ,ME1,MMP9,MYOM3,NR5A2,NTNG1,NTRK2,OXTR,PAQR6,PFKFB4,PITX2,PPARG,PPARGC1A,PRR16,PTGS2,RAB30,RBP1,RSC1A1,RYR2,SEMA7A,SERPINE1,SHH,SLC16A10,SLC27A1,SLC46A3,SPINK1,SSPOP,TH,TMPRSS2,WIPF3,WNT4
linoleic acid	chemical - endogenous mammalian		1.603	5.39e-06	ABCA1,ANGPTL4,CCK,CYP4F12,CYP4F2,DUSP1,IL6,KDR,MMP1,PECAM1,PLIN4,PLIN5,PTGS2,SHH,SNAI2,SULT2B1,VCAM1
hyaluronic acid	chemical - endogenous mammalian		-1.604	5.51e-06	CD83,CXCR4,FN1,FOS,FRK,FST,IL6,IRF5,MMP1,MMP9,NOG,PPARG,PTGES,PTGS2,PTHLH,SERPINE1,SPHK1,SPP1,TLR4,TNFAIP3,TNFSF14,VCAM1
bisindolylmaleimide I	chemical drug		0.224	5.51e-06	AGT,ALPL,CD55,CGB3 (includes others),FN1,FOS,GDF15,HAS2,IL23A,IL6,MMP1,MMP9,OXTR,POU2F2,PTGS2,S1PR1,SERPINE1,SOD2,TNFSF10,TNNT2,TRIM29,WNK4
FAM3B	cytokine			6.06e-06	CAV1,FN1,GJA1,IGFBP3,ITGA5,LCN2,LGALS1,PTN,SPARC
LEP	growth factor		0.174	6.18e-06	AGTR1,AKR1C1/AKR1C2,ANGPTL4,AQP7,ASS1,AXIN2,CA3,CASP1,CAV1,CCK,CCN1,COL1A1,COL4A1,CPS1,CSF2,CYP24A1,CYP2C18,CYP3A5,EPHX2,FGFR2,FN1,FOS,GFAP,HGD,IGFBP3,IL1R1,IL1R2,IL6,JUNB,KDR,MMP1,MUC5B,NOTCH3,NOTCH4,NPR1,NPR2,NPW,NPY1R,P2RX4,PECAM1,PER2,PPARG,PPARGC1A,PTGS2,RORC,SELENOP,SERPINE1,SLC15A1,SLC27A1,SMPD1,SOD2,SPARC,SPP1,STEAP4,TAGLN,TH,THBS1,TNFSF10,UCN2,VCAM1
ANXA1	enzyme		-0.866	6.23e-06	ANXA4,CCR10,CD83,COL1A1,CXCR4,IL6,LGALS1,MMP1,PLA2G4A,PTGS2,RORC,SPHK1,TLR4,TYMP
SOX9	transcription regulator		0.321	6.35e-06	ADAMTS10,BEST1,CD274,CDX2,CEACAM5,COL1A1,COL5A1,CXCR4,DMBT1,FGFBP1,FN1,FOS,GAS7,IL6,MIA,NKX3-2,PAQR6,PPARG,SMPD3,SNAI2,SOX5,THBS2,TSPAN8,VNN1
LDLR	transporter		0.062	6.42e-06	A1CF,ABCA1,APOE,AXIN2,BMP2,CCR1,CD274,CD55,CFB,CIDEC,COL1A1,CYP27A1,DUSP1,EBI3,ENG,FBP1,G6PD,GAS6,GJA1,GPR132,H6PD,IL6,ITGB3,LCN2,LRP1,LYZ,MMP9,NPC1L1,PKIB,PLIN4,PPARG,PPARGC1A,SPP1,TNFSF14,VCAM1,VCAN,ZBP1
abemaciclib	chemical drug		1.668	6.75e-06	AGT,CEACAM1,GAS6,GDF15,HBEGF,IGFBP3,ISG15,LYNX1,MR1,NTN1,PCSK5
NFATC2	transcription regulator		0.131	7.16e-06	ABCA1,ACP3,ACP5,BATF,CD274,CD83,CMPK2,CSF2,CTNNAL1,EBI3,EGR3,GBP4,IFIT2,IFIT3,IL12RB2,IL6,INHBA,IRF5,IRF8,ISG15,ITPR1,NFKBIZ,PDZD2,PML,PPARG,PPARGC1A,PTGS2,RORC,RSAD2,SH3BP5,SOCS2,ZEB1
salmonella minnesota R595 lipopolysaccharides	chemical - endogenous non-mammalian		0.992	7.29e-06	CD38,CD83,CMPK2,FOS,GDF15,HLA-DMA,HLA-DPA1,HLA-DRA,IFIT2,IL6,IRF8,ISG15,ITPR2,JUNB,MT1A,NFKBIZ,PSTPIP2,PTGS2,RSAD2,SERPINE1,TNFAIP3,VCAM1
epigallocatechin-gallate	chemical drug		0.194	7.48e-06	ACP5,ADORA2A,BHLHE41,CA2,CASP1,CCN1,CSF2,CSF2RA,FGF19,FN1,FOS,GBP4,GJA1,IFIT1,IFIT3,IL1R1,IL6,ISG15,ITGB3,IVL,JUNB,KDR,MMP1,MMP9,MUC5B,PDGFRB,PTGS2,PTN,SERPINE1,SFRP1,SNAI2,TLR4,TNFSF10,VCAM1,VEGFC
FOXL2	transcription regulator		-1.822	7.62e-06	BMP2,EN2,FOS,FST,GPRC5B,IL11,IL6,INHBA,MYB,NR5A2,PPARGC1A,PTGER2,PTGS2,PTHLH,S1PR1,SERPINE2,SOD2,TNFAIP3
ITGB3	transmembrane receptor		-0.028	7.65e-06	CD274,CEACAM1,COL1A1,COL1A2,FN1,FOS,HAS2,ITGA5,ITGB3,KDR,MMP1,MMP9,PTGS2,SERPINE1,SNAI2,SPARC
IKZF3	transcription regulator		-0.57	7.65e-06	ANOS1,ANTXR1,BLNK,CAV1,CD38,DOCK4,DOK4,FN1,IFI6,IFIT3,MAP2,NFKBIZ,PROS1,RTP4,TLR4,YPEL2
NKX2-1	transcription regulator		1.497	7.71e-06	ADGRF5,AGT,AREG,CA8,CD74,CDKN2B,CYGB,DIO2,EPHB3,FGFR4,FOXF2,IL7,KITLG,LCN2,LEF1,LRG1,LYZ,MIA,MYB,PRRX2,RNASE4,SERPINE1,SHH,SLC34A2,SNAI2,THBS1,TMEM37,TNC,WNT4
lysophosphatidic acid	chemical - other		-1.813	7.83e-06	ANKRD1,AREG,CCN1,DGAT2,DUSP1,FOS,IL6,JUNB,KDR,LIPG,MMP9,PDGFRB,PPARG,PTGS2,S1PR3,SERPINE1,SPHK1,TAGLN,VCAM1,VEGFC
Atrial Natriuretic Peptide	group	Activated	2	0.000868	NPR1,NPR2,PDE3A,SERPINE1,TNC
ATXN3	peptidase	Activated	2	0.000868	IFIT1,IFIT2,IL1RL1,ISG15,SOD2
2-bromoethylamine	chemical reagent		1.947	8.13e-06	ABCC2,C4A/C4B,CP,ELF3,FCGR2A,IGFBP1,LCN2,PLA1A,SLC34A2,SPP1,STING1,TSPAN8,UPP1
Growth hormone	group		-0.404	8.19e-06	AGT,ANGPTL4,APLP1,APOE,BMP2,C3,CA3,CALB1,COL1A1,CYP2C19,CYP2C9,FGFR3,FGG,FN1,FOS,G6PD,GDF15,GFAP,IGF2,IGFBP1,IGFBP3,IGFBP5,IL6,INSR,JUNB,MMP9,NDRG2,PPARG,PRKAG2,SNAI2,SOCS2,SPARC,SPP1,TBC1D4,TNFSF10
GNA15	enzyme			8.2e-06	AKAP12,BMP3,C3,CP,GBP2,HLA-E,IL6,KLHL41,MAP2,MICOS10-NBL1/NBL1,NEXN,PRRX2,PTGS2,RBP1,SELENBP1,SERPINA3,SOD2,TAGLN,TRIB3,UNC5B,VCAN
IKBKB	kinase		0.011	8.68e-06	ABCA1,ANKRD1,BMP2,C3,CCR1,COL1A1,CP,CSF2,CXCR4,EREG,FOS,FOXF2,FYN,GBP2,IFI16,IGFBP7,IL11,IL6,ISG15,ITGB3,JUNB,LCN2,MMP1,MMP9,MX1,NOCT,PLA2G4A,PTGS2,PTX3,RBP1,SERPINE2,SFRP1,SOCS2,SOD2,TMEM176B,TNC,TNFAIP3,TNFRSF1B,TSLP,VCAM1,VCAN
TLR7	transmembrane receptor		0.302	8.69e-06	AGT,BANK1,CD274,CD38,CD83,CFH,CHST9,DIO2,FCMR,FGF19,GNG2,H4C14,IFI44L,IFIT1,IFIT3,IFITM1,IFNE,IL1R1,IL23A,IL6,ISG15,JUNB,MX1,MX2,NCF4,OAS2,OAS3,PTX3,RGS4,RSAD2,SOD2,TNFAIP3
INS	other		-0.475	8.7e-06	AGT,ALDH1A3,ANKRD1,ANO1,CCN1,CEMIP,CIDEC,DEPTOR,DUSP1,ERBB3,FOS,GRB10,IGFBP1,IGFBP3,IGFBP5,IL6,INSR,JUNB,MEST,NNMT,PIK3R3,PPARG,PPARGC1A,PTGS2,RASL12,SLC1A3,SMPD1,SNCA,THBS1,TRIB3
GLIS1	transcription regulator		-1.89	9.17e-06	ADAMTS10,ALDH3A1,BMP2,COL16A1,COL1A2,COL4A1,FBN2,IVL,LOXL2,LOXL3,SPARC
GNA14	enzyme			9.26e-06	AGTR1,AKAP12,ANKRD1,ANXA3,BMP2,BNIP3,BTG2,FST,GBP2,HAS2,HBEGF,IL6,KLHL41,PTGS2,SELENBP1,SPHK1
nifedipine	chemical drug		1.19	9.3e-06	ABCA1,AGT,BMP2,CYP21A2,CYP2C9,CYP3A5,FN1,FOS,IGFBP5,IL6,INSR,NTRK2,PTGS2,SLC8A1,TH,TYMS,VCAM1
ipatasertib	chemical drug	Activated	2	0.00252	AXIN2,CYP24A1,FN1,PTGER2
GATA6	transcription regulator		1.437	9.57e-06	ATP6V0A1,C4A/C4B,CALML4,CAV1,CDX2,COL4A1,CYP21A2,ENG,GBX2,GRHL3,HNF4A,IRF8,KLF2,KRT17,LTBP1,NFIA,NR5A2,PECAM1,PIK3C2G,PPARG,PPP1R14A,PTGES,SHH,SLPI,SOD2,SPARC,TAGLN,TNFSF10,TNFSF9,TNNC1,VEGFC,ZIC2
hexachlorobenzene	chemical toxicant		1.604	9.77e-06	C4A/C4B,CP,ELF3,FCGR2A,FGA,FGB,IGFBP1,LCN2,MMP9,RFTN1,SLC34A2,SPP1,TSPAN8,UPP1
NKX3-1	transcription regulator			9.77e-06	BTG2,CA12,CA2,CA3,CA8,FOS,IGFBP3,MMP9,PIM1,RAMP1,TMPRSS2,VAV3,VIL1,VNN1
MEF2C	transcription regulator		-0.627	1e-05	ACE2,CCBE1,COL1A1,COL1A2,CXCR4,FGFR3,FOS,GFAP,GJA1,HDAC9,IL11,IL6,JUNB,KCNJ2,KLF2,MYOM1,PPARGC1A,PTGES,PTGS2,RYR2,SCN5A,SLC8A1,SRPK3,SYK,THBS1,TNNC1,TNNT2
MAPK3	kinase		-0.848	1.06e-05	CDKN2B,CSF2,CYP24A1,ELN,FGB,FN1,FOS,HBEGF,IL6,ITGA2,JUNB,MMP1,MMP9,PLA2G4A,PPARGC1A,PTGES,PTGS2,SELPLG,SPP1,THBS1
APC	enzyme		0.815	1.06e-05	ALPP,AREG,AXIN2,B2M,CCK,CD274,CD55,CDX2,COL12A1,EPHB3,EREG,FOXJ1,GLI3,HES2,IGFBP5,IL6,ITGA2,ITGB3,LFNG,MMP9,PLA2G4A,PTGS2,RNF43,SNAI2,SPP1,THBS1,TIGAR,TNFRSF19,ZEB1
ISGF3	complex		1.941	1.06e-05	IFIT2,IL6,IRF5,ISG15,MX1,RSAD2,TNFSF10,UBA7
ponesimod	chemical drug		0	1.06e-05	HAS2,IL6,MT1A,MT1M,S1PR1,S1PR3,SERPINE1,THBS1
Rxr	group		1.342	1.09e-05	ABCA1,ABCC2,ANGPTL4,APOE,BTG2,CTSS,CYP24A1,CYP2C19,CYP2C9,CYP3A5,CYP4F2,EFNA5,HBEGF,IL6,INSR,MMP1,MMP11,NR5A2,PPARG,PTGS2,SPP1
ulixertinib	chemical drug	Activated	2	0.00252	ABCA1,COL12A1,COL1A1,COL1A2
HXL131	chemical reagent		0.816	1.11e-05	CCN1,DUSP1,IL6,SERPINE2,SOD2,TNFSF9
GDF11	growth factor		-0.262	1.12e-05	ALPL,BAMBI,BMP2,CDKN2B,COL1A1,FOS,FST,IL6,ITGA2,ITGA5,PPP2R2C,PTGS2,SMAD9,SPP1,THBS1,VCAM1
morphine	chemical drug		-0.044	1.13e-05	AXIN2,CALB1,CCK,CNR1,ERBB3,FOS,FZD10,GFAP,GRIN2A,GRM5,IL23A,IL6,JUNB,KCNAB2,MMP9,NTRK2,PTGES,PTGS2,RGS20,SLC1A1,SPARC,TH,THBS1,THBS2,TLR4
TCF7L2	transcription regulator		-0.015	1.14e-05	ACOT4,ACY3,ALDH1A2,ALPP,APLP1,AXIN2,BAMBI,CDH17,CLDN2,CTNNAL1,EFNB1,ERBB3,EVI2A,EVI2B,FBP1,FBXO32,FGF19,FGFR2,FN1,FOS,GJB1,GLP1R,ID4,IL23A,KNDC1,LEF1,LGALS4,LGR6,MAN1A1,ME1,MIA,MMP1,MYB,NKAIN2,PEX5L,PITX2,PPARG,PPARGC1A,PPP1R14A,PTGS2,RAB33A,RNASE4,SLC22A23,SNAI2,SP5,SPP1,TCF7,TNS1,TPPP,VCAN,YPEL2,ZEB1
epicatechin	chemical drug		-0.736	1.16e-05	ANGPTL4,AQP7,COL1A1,COL1A2,COL4A1,COL5A1,CYB5R2,DGAT2,DSE,HTRA3,ITIH5,NNMT,PPARG,PTGS2,QPRT,SMOC1,SPARC,SVEP1,TM4SF5
ATF4	transcription regulator		-0.702	1.17e-05	ABCA1,ABCG2,ANKRD1,APOE,AREG,CD55,CEMIP,CYP27A1,FN1,FYN,GDF15,GRB10,HNF4A,IGFBP1,IGFBP5,IGFBP7,IL6,LAMP3,NID2,PMP22,PPARG,PRRX2,PTGS2,PTX3,SLC43A1,SNAI2,SOD2,SSBP2,STC2,TNFRSF11A,TRIB3
FOXO4	transcription regulator		0.367	1.25e-05	ANXA3,APLN,BNIP3,CAV1,CDC42EP3,CDKN2B,CERS4,COL4A1,ENPEP,FYN,IGFBP1,IGFBP7,IL1R1,LRAT,MMP9,S1PR3,SERPINE1,SESN3,SOD2,SOX5,VCAM1
DSCAML1	other		0	1.25e-05	BDNF-AS,CNTNAP1,DNER,FOXJ1,FRK,KCNJ2,MAP2,NOTCH3,NRCAM,NRN1,NTRK2,SEMA4G,SEMA7A,SFRP1,SNCA,SOX6,TUBB2A,UNC5A
PRDM16	transcription regulator		-1.924	1.31e-05	AGT,CCN1,DIO2,ELN,FOXJ1,GBP4,IFIT2,LOX,MX2,OAS2,OAS3,PPARGC1A,SERPINE1
ISRIB	chemical reagent	Activated	2	0.00536	ABCA1,APOE,IL6,SNAI2
CYLD-AS1	other		-0.775	1.31e-05	ABCC2,AKR1C1/AKR1C2,ALDH3A1,C3,CFB,G6PD,IGFBP1,IL11,IL6,JUNB,ME1,MYB,PPARG,SULT1A1,VEGFC
tetrathiomolybdate	chemical drug	Activated	2	0.00735	COL1A1,MMP9,SERPINE1,VCAM1
Map3k7	kinase		-0.187	1.34e-05	CMPK2,CSF2,HAS2,HBEGF,ID4,IFIT2,IGF2,IL6,ISG15,MMP9,NFKBIZ,OSR1,PTGS2,RSAD2,SPHK1,VCAM1
SB-431542	chemical reagent		1.703	1.34e-05	ABCG2,C5AR1,CDX2,COL1A1,COL4A1,DGAT2,FN1,FOS,FST,GCM1,GFAP,GJA1,HABP2,IGFBP7,IL1R2,LINC00842,LOX,PECAM1,PITX2,PTX3,S1PR3,SERPINE1,SERPINE2,SNAI2,SPP1,TNFSF10
TASL	enzyme		0.333	1.35e-05	CD274,EPSTI1,GBP4,IFIT1,IFIT2,IFIT3,IL6,SLAMF7,VCAM1
CBX7	other		1.744	1.37e-05	ALDH1A3,ANKRD1,AREG,BMP2,CDKN2B,CTSS,FER1L6,GDF15,MMP9,PAPPA
MYOD1	transcription regulator		0.336	1.39e-05	ADORA1,AGT,ANKRD1,ANKRD2,ARID3A,ASS1,CDKN1C,CDX2,COL4A1,CXCL14,DMD,DUSP1,FYN,HAS2,IFI16,IFIT2,IGF2,IGFBP5,ITGA7,JUNB,MMP1,MX2,NDC80,PLEKHO1,PNMT,PPARGC1A,PRKAR2B,SCHIP1,SNAI2,TGFBR3,TNNC1,TNNT2,TNS1,UBA7,ZEB1
NFIC	transcription regulator		1.627	1.43e-05	B2M,CD74,G0S2,GFAP,GPX7,GRB10,H6PD,HLF,LEF1,NFIA,PLSCR1,SELENOP,SHH,SOX5,STXBP6,TGFBR3,TMEM140,TNFSF18,TYMP,WNK4,ZIC2
5'-methylthioadenosine	chemical - endogenous mammalian	Activated	2	0.00978	COL1A1,COL1A2,MMP1,PTGS2
PPP2R2A	phosphatase	Activated	2	0.00978	CYP2C18,CYP2C19,CYP2C9,SERPINE2
1810019D21Rik	other		1.604	1.5e-05	AREG,ASS1,BDKRB2,COL8A1,F5,FST,ITGA2,KCNH2,MMP9,RAPGEF3,SLC4A11,SNAI2,ZEB1,ZNF365
MTDH	transcription regulator		0.553	1.5e-05	ANGPTL4,CDKN1C,CFH,CIDEC,COL4A1,CSAD,CYFIP2,FGA,FGB,FGFR2,FGG,LCN2,ME1,MMP9,PGF,PLIN4,PLIN5,PLSCR1,PMP22,PPARG,RBP1,SELENBP1,SERPINE1,SPP1,THBS1,TYMS
CDX2	transcription regulator		1.879	1.55e-05	ALDH3A1,AOC1,AXIN2,B3GALT5,CASP1,CAV1,CCK,CDH17,CDX2,CLDN2,FUT2,HEPH,HNF4A,HOXA13,HOXC10,HOXC6,HOXD1,IL6,KCNJ15,LEF1,MEIS1,SCIN,SLC15A1,SOX5,TFEB,TRIM31,UGT1A9 (includes others)
meds433	chemical reagent		0.688	1.57e-05	ARHGEF40,CALB2,CALCRL,CFH,EREG,GBP2,GBP4,GDF15,HGD,MAP1A,MDK,ME1,NFIA,PURPL,SERINC5,SERPINE1,SLC14A1,TRIM22,TRIM29
EML4-ALK	fusion gene/product		0.717	1.57e-05	BMP2,CD274,CDKN2C,DUSP1,ERBB3,FGF13,IGFBP1,IGFBP3,JUNB,MMP1,NNMT,PPARG,SERPINB3,SERPINB4,SERPINE1,SLC2A3,SPARC,TNFAIP3,VCAN
PTK2	kinase		-1.937	1.59e-05	CCN1,COL1A1,COL1A2,FN1,FOS,IL6,ITGA5,MMP9,PALLD,PCOLCE2,PDGFRB,SPP1,THBS1,TNC,VCAM1
NCOR2	transcription regulator		0.786	1.61e-05	AXIN2,C3,COL1A1,CTSS,FOLR1,FOS,HBEGF,IL6,KLF2,NFAM1,PIM1,PPARG,PPARGC1A,PTGS2,RORC,TSLP
BLM	enzyme		1.134	1.63e-05	CDH4,COL1A2,IFI44L,IFIT1,MX1,OAS1,PARM1,PLPP3,RFTN1,THBS2,VAV3
ETV5	transcription regulator		0	1.64e-05	C5AR1,CAV1,CLIC5,CXCR4,FN1,HOPX,IL6,ITGA5,LAMP3,LCN2,LYZ,MYB,NRCAM,PMP22,SHH,SLC34A2,SNAI2,SPP1,TJP3,TNFRSF1B,ZEB1
HOXA13	transcription regulator		-1.795	1.64e-05	AXIN2,BMP2,EPHA7,GJA1,GLI3,GRHL3,HOXA13,IGF2,IL6,LEF1,NOG,PTGS2,WNT4
TNFAIP8	other		1.463	1.67e-05	ANKRD1,DLC1,DUSP1,GAS6,IL23A,IL6,MMP1,TNNT2
MEOX2	transcription regulator		1.551	1.71e-05	CDKN1C,CTSS,HBEGF,ID4,IL6,ITGB3,LRP1,NKX3-2,PTX3,TNFAIP3,VCAM1,VEGFC
KLF7	transcription regulator		0.867	1.71e-05	IFI6,IFIT1,IFIT3,IL6,MX1,TLR4,TNFSF10
NLRP12	other	Activated	2.012	0.00798	CASP1,CXCR4,HLA-B,HLA-E,HLA-F,IL6,TLR4
FOXA1	transcription regulator		0.142	1.72e-05	ADH1C,BMP2,CA12,CDX2,CPS1,DSE,DUSP1,EDN2,ERBB3,FGFR2,GBP2,GIPR,HNF4A,HNF4G,IGFBP1,IGFBP3,IL6,MUC5B,MUC6,NES,PDGFRB,PPFIA4,RORC,S100A2,SELENBP1,SHH,SLPI,SNAI2,TAGLN,TCF7,TH,TMEM74,TMPRSS2,TNFAIP3
FOSL1	transcription regulator		-1.854	1.72e-05	ANKRD1,CCN1,CD274,ELN,FOS,GCM1,IL6,IVL,JUNB,LCN2,MMP1,MMP9,SEMA6D,SERPINE1,SERPINE2,SNAI2,SPARC,THBS1
parthenolide	chemical drug	Activated	2.023	0.000207	ANKRD1,AXIN2,BCHE,CASP1,CERS4,IL6,LEF1,MMP9,PTGS2,SOD2,VCAM1
SGPL1	enzyme	Activated	2.051	0.000401	ABCA1,ABCG2,CERS4,IFIT1,ISG15,IVL,KRT17,MX1,OAS1,PDE1C,PPARG,PTGS2
PDGF (complex)	complex		0.527	1.82e-05	CAV1,CDKN2B,COL4A1,FN1,FOS,GJA1,INHBA,ITGA5,ITGB3,JUNB,MMP1,NOG,NOTCH3,PIK3R3,PPARG,PTGS2,SERPINE1,SPARC,VCAM1
ITGAV	transmembrane receptor		-0.164	1.84e-05	COL1A1,COL1A2,FN1,FOS,GBP2,HAS2,HLA-E,IL6,ITGA5,ITGB3,MMP1,MMP9,PTHLH,SERPINE1
MAP3K1	kinase		-1.66	1.84e-05	COL4A1,CSF2,DUSP1,FOS,IVL,LOXL3,PLA2G4A,PTGS2,RGS4,RGS7,SERPINE1,SPP1,THBS1,TNC
OGA	enzyme	Activated	2.061	1.33e-10	APOE,ASS1,AZGP1,C6orf15,CALB1,CALCRL,CAMK1D,CASP1,CAV1,CCBE1,CCR1,CD55,CDKN2B,CDKN2C,CEACAM1,CNTNAP3,CYFIP2,CYP4F11,DPEP1,EFNB1,EPHB3,EPHB6,ERBB3,FBP1,FGF13,FGF18,FGFBP1,FGFR4,FN1,FZD10,G6PD,GAA,GAS6,GFOD1,GLI3,GPER1,IFIT3,IGF2,IGFBP3,IGFBP5,IGFBP7,IGFBPL1,IL17RD,IL1RL1,IL20RA,IL23A,IL6,ITGA2,KRT81,LRIG1,PECR,PLA2G4A,PLPP3,S100A2,SERPINE2,SFRP5,SLC27A1,SOCS2,SRPK3,TGFBR3,THBS1,TNC,TP73,VSIG1
Brd4	kinase		-1.828	1.87e-05	ADGRG5,BLNK,CFB,COL1A1,COL1A2,COL4A1,COL4A5,COL8A1,G6PD,IL6,KDR,LOX,LOXL2,NFE2,PECAM1,RASSF2,SLC2A3,TAGLN,TLR4,TNFSF10
CNTF	cytokine		-1.144	1.88e-05	ADGRL3,BCHE,C5AR1,CCR1,CNR1,CP,CXCR4,EDN2,FOS,GFAP,GJA1,GLI3,GPC6,GPR158,HVCN1,IFI16,IGFBP7,JUNB,KCTD12,LCN2,MMP1,NFIA,P2RX4,PDE10A,PPP1R1B,PTGS2,SERPINA3,SOCS2,SPP1,STX1B,VAV3
MAP3K3	kinase		-0.412	1.95e-05	ADSS1,BMP2,FOS,HAS2,IL6,SNAI2,STEAP4,TGFBR3,TNFAIP3
KLF4	transcription regulator		-1.101	1.99e-05	ALPL,CASC19,CDKN1C,CDKN2B,CDX2,COL1A1,COL1A2,COL8A1,CST6,DUSP1,EYA1,FGFR2,FN1,GBP4,GBX2,GPER1,GRHL3,HBEGF,IFITM3,IL23A,IL6,IL7,INHBA,IVL,KDR,KRT17,MMP9,NOTCH4,PECAM1,PITX2,SERPINA1,SERPINE1,SLPI,SNAI2,SOD2,SPHK1,TAGLN,THBS1,TNC,TNFRSF19,TNFSF10,VCAM1,ZIC2
IL25	cytokine		-1.892	2e-05	BTG2,CD74,CIDEB,CIDEC,CSF2,DUSP1,EBI3,GFI1,IL1R2,IL1RL1,IL23A,IL6,KDR,TGFBR3,TH,TNFSF14,TSLP,TUBB2A
NGF	growth factor		0.573	2.01e-05	ASIC3,AXIN2,BAMBI,BTG2,CAV1,CD83,DUSP1,DUSP8,FOS,FRRS1,GRIN2A,IGF2,ITGA2,JUNB,LOX,LRP1,MAP2,MMP9,MT1A,PLA2G4A,PNMT,PPARG,PPP2R2B,PPP2R2C,PRKAR2B,RGS4,SEMA6D,SLC40A1,SLC41A2,STOM,TH,TP73,UNC5C,VEGFC,WNT4,WT1
glucocorticoid	chemical drug	Activated	2.07	4.17e-08	ACE2,AGT,ALDH3A1,APLN,CALD1,CD74,CNR1,COL1A1,CRIP1,CSF2,CXCR4,CYP24A1,CYP3A5,DUSP1,FBLN2,FN1,FUT2,G6PD,GABRP,GPR158,HAS2,IGFBP1,IGFBP3,IL11,IL1R2,IL6,INSR,IRF8,KRT17,KRT5,MMP9,OAS1,PER2,PIGR,PNMT,PPARG,PPARGC1A,PTGS2,PTHLH,SERPINA3,SERPINA6,SERPINE1,SLPI,SPP1,TH,UCN2,VCAM1
eicosapentaenoic acid	chemical drug		-0.435	2.1e-05	ANGPTL4,APOE,CD83,ELN,FOS,IL1R1,IL1R2,IL6,KRT20,MMP1,MMP9,NPC1L1,PPARG,PTGES,PTGS2,SELENOP,SERPINE1,SNCA,TNFRSF1B
SHH	peptidase		-0.215	2.13e-05	ABCG2,BMP2,BMPR1B,CAV1,ERBB4,FGF19,FN1,GBX2,HOXA13,IGF2,IGFBP5,IL6,LFNG,NES,NKX3-2,NOG,PGF,PITX2,PMP22,PPARG,PTHLH,SERPINE1,SFRP1,SHH,SNAI2,SPP1,TH,TYMS,ZIC2
[truncated: 2,441 more rows]

## Sheet: Common regulators
Table S1. Predicted regulators using transcriptome datasets of PDAC tumors and CFPAC-1 cells. Common regulators in the two datasets.
[truncated: 154 more rows]
